# Supplementary material for: Unveiling the mechanistic link between extracellular amyloid fibrils, mechano-signaling and YAP activation in cancer
Source: Cell Death Dis. 2024 Jan 11;15(1):28. doi: 10.1038/s41419-024-06424-z (PMC10781709; doi:10.1038/s41419-024-06424-z)
Supplement: Supplementary file 2 — Table S1 [file 41419_2024_6424_MOESM2_ESM.xls]

## Sheet: Title_Legend
Secretome proteomics of BXPC3 treated with DMSO versus 3I
Proteins statistically significant in BXPC3 secretome DMSO versus 3I 10μM
Legend
Protein names	Protein names
Gene names	Gene names of protein hits
LFQ intensity 3I1	LFQ intensity 3I1
LFQ intensity 3I1r	LFQ intensity 3I1 replicate
LFQ intensity 3I2	LFQ intensity 3I2
LFQ intensity 3I2r	LFQ intensity 3I2 replicate
LFQ intensity D1	LFQ intensity DMSO1
LFQ intensity D1r	LFQ intensity DMSO1 replicate
LFQ intensity D2	LFQ intensity DMSO2
LFQ intensity D2r	LFQ intensity DMSO2 replicate
significant proteins Ttest p.value<0.05	if "+" then the hit was t-test significant
-Log p-value	minus log10 of the Student's t-test value
N: Student's T-test Log2 (DMSO/3I)	Log2 of ratio of DMSO vs 3I

## Sheet: Suppl.Table1
Supplementary Table 1. List of significant protein (p-value=0,05) in BXPC3 cell line secretome tyreated with DMSO or 3I
Significant	-LOG(P-value)	LOG2 (DMSO/3I)	Protein names	Gene names	LFQ intensity 3I1	LFQ intensity 3I1r	LFQ intensity 3I2	LFQ intensity 3I2r	LFQ intensity D1	LFQ intensity D1r	LFQ intensity D2	LFQ intensity D2r
+	1.71769	0.817198	Nuclear speckle splicing regulatory protein 1	CCDC55;NSRP1	23.7229	23.4074	23.1106	23.296	22.7341	23.097	22.368	22.0691
+	1.36222	-0.800645	Cyclin-dependent kinase 1	CDC2;CDK1	28.3368	27.9194	28.9179	28.9922	28.7977	29.5641	29.431	29.5761
+	1.89214	0.552459	Serpin B6	SERPINB6	29.3279	29.1092	29.1038	29.1944	28.8165	28.9356	28.2879	28.4855
+	1.55547	-0.392613	Carcinoembryonic antigen-related cell adhesion molecule 5	CEACAM5	29.6651	29.6393	29.3727	29.1904	29.6777	29.801	29.9453	30.014
+	3.85639	1.86679	Vigilin	HDLBP	29.4372	29.2452	29.2334	29.1277	27.0931	26.9792	27.7789	27.7251
+	0.907418	0.707224	EH domain-containing protein 1	EHD1	25.6008	25.1218	24.7837	24.4153	23.6753	23.824	24.7517	24.8418
+	4.84532	-1.09593	Ceroid-lipofuscinosis neuronal protein 5	CLN5	25.5761	25.6318	25.6093	25.9068	26.8754	26.6951	26.8046	26.7326
+	2.55308	0.934973	Proteasome subunit alpha type;Proteasome subunit alpha type-2	PSMA2	31.1019	31.1521	30.5744	30.519	29.9212	30.1316	29.6802	29.8744
+	0.890619	1.06122	Diphosphoinositol polyphosphate phosphohydrolase 2	NUDT4	22.1752	24.8321	24.4638	24.1936	22.9449	22.7076	23.0805	22.6869
+	3.77324	-2.62565	MHC class I polypeptide-related sequence A	MICA	22.0851	22.2936	22.9126	23.3861	25.069	25.5164	25.4595	25.135
+	3.92732	1.07553	Large proline-rich protein BAG6	BAT3;BAG6	26.8097	27.0212	26.9985	26.8394	25.8086	26.0972	25.5685	25.8923
+	4.55446	3.58471	40S ribosomal protein S17	RPS17	28.5221	28.6157	28.3449	28.1046	23.9478	25.0788	25.2639	24.9581
+	3.09041	0.530616	Epiplakin	EPPK1	29.6203	29.701	29.5982	29.6433	29.1596	29.0178	29.3188	28.9441
+	3.51039	2.26312	Myomegalin	PDE4DIP	24.9734	25.0935	25.1698	25.3651	23.3399	23.347	22.7506	22.1119
+	2.13634	0.664428	LisH domain and HEAT repeat-containing protein KIAA1468	KIAA1468	24.2918	24.4574	24.1834	24.1782	23.856	23.8973	23.2987	23.4011
+	3.21786	0.781175	TATA-binding protein-associated factor 2N	TAF15	28.4059	28.4845	28.5489	28.5369	27.9544	27.7005	27.407	27.7896
+	2.25024	1.21983	Heme oxygenase 2	HMOX2	28.9198	28.7001	28.1864	28.2592	27.0392	26.9317	27.2593	27.956
+	6.08502	-2.66429	Collagen alpha-2(I) chain	COL1A2	26.2813	26.6127	26.5476	26.7419	28.9936	29.3974	29.2641	29.1856
+	1.20374	1.94248	E3 ubiquitin-protein ligase UBR1	UBR1	24.5682	23.9946	25.1193	24.6947	24.0548	24.0735	21.063	21.4155
+	2.1783	-1.75507	Roundabout homolog 1	ROBO1	23.4936	23.0558	23.8128	23.6295	25.1147	24.2014	25.63	26.0659
+	2.16273	0.444513	Far upstream element-binding protein 2	KHSRP	29.1679	29.4933	29.2245	29.5044	28.7406	28.8503	28.9963	29.0247
+	3.26998	0.935078	Polyadenylate-binding protein;Polyadenylate-binding protein 1;Polyadenylate-binding protein 3	PABPC1;PABPC3	30.547	30.6227	30.3052	30.2748	29.6162	29.6122	29.6066	29.1743
+	3.39094	-3.20989	Neuroblastoma suppressor of tumorigenicity 1	NBL1	23.4922	22.4918	22.6392	22.2867	25.2935	25.3144	26.4329	26.7087
+	2.85218	1.73661	Gamma-tubulin complex component 3	TUBGCP3	24.5819	24.5008	24.1961	24.6577	23.3551	22.4507	22.0756	23.1086
+	4.58179	-3.97205		ADH1C	21.5764	21.5477	21.8894	20.5898	24.8163	25.3605	25.5702	25.7444
+	3.74964	0.9238	Heterogeneous nuclear ribonucleoprotein D-like	HNRNPDL	29.359	29.3836	29.357	29.4471	28.1967	28.3648	28.6585	28.6316
+	2.62999	0.701265	Eukaryotic translation initiation factor 5B	EIF5B	28.5923	28.4825	28.1631	28.3268	27.4159	27.7693	27.672	27.9024
+	3.11346	2.83031	60S ribosomal protein L10;60S ribosomal protein L10-like	RPL10;RPL10L	28.1705	28.0535	26.4909	27.1106	25.0856	24.6361	24.0657	24.7169
+	2.3589	1.7691	cAMP-dependent protein kinase catalytic subunit beta;cAMP-dependent protein kinase catalytic subunit alpha	PRKACB;PRKACA	25.074	24.6077	24.2882	24.3911	22.0448	22.7975	23.7764	22.6659
+	3.00508	1.79741	Monofunctional C1-tetrahydrofolate synthase, mitochondrial	MTHFD1L	24.0968	24.6516	23.885	23.7285	22.4874	22.8089	22.0845	21.7915
+	4.71801	-0.895544	Protocadherin Fat 1;Protocadherin Fat 1, nuclear form	FAT1	30.2909	30.4981	30.4699	30.555	31.2357	31.3245	31.4601	31.3756
+	3.3512	0.758882	Clathrin heavy chain;Clathrin heavy chain 1	CLTC	30.3768	30.2772	30.2629	30.1067	29.6687	29.6512	29.3365	29.3317
+	2.13981	3.05725	Endophilin-B1	SH3GLB1	27.1718	26.6992	26.2644	26.3924	24.8723	24.6484	21.7077	23.0704
+	4.62655	1.49629	26S proteasome non-ATPase regulatory subunit 1	PSMD1	27.7895	28.1491	27.9166	27.8156	26.5463	26.1341	26.5519	26.4534
+	1.17752	2.0918	N-alpha-acetyltransferase 50	NAA50	25.5101	25.6137	25.7772	26.13	25.1483	25.1671	21.3519	22.9966
+	1.43358	0.588631	GMP reductase;GMP reductase 2	GMPR2	27.3189	27.7396	27.6315	27.6728	27.5972	26.7715	26.861	26.7784
+	1.19148	1.16462	Putative RNA-binding protein 15	RBM15	24.3762	24.6296	24.6315	24.6295	23.6296	23.6608	21.9558	24.3621
+	2.29509	2.85356	B-cell lymphoma/leukemia 10	BCL10	25.7282	25.7328	25.4848	25.5085	24.5251	22.2527	21.4048	22.8575
+	4.25312	-1.60344	Cadherin-1;E-Cad/CTF1;E-Cad/CTF2;E-Cad/CTF3	CDH1	31.911	31.9082	32.067	32.1318	33.2518	33.4787	33.8002	33.9011
+	3.20869	4.23034	60S ribosomal protein L17	RPL17;RPL17-C18orf32	27.4982	27.4963	26.6894	27.1684	22.4486	24.7426	22.8562	21.8836
+	6.47899	-1.70688	Basal cell adhesion molecule	BCAM	30.1426	29.8773	30.1319	30.0541	31.6793	31.7224	31.8348	31.7969
+	2.64943	1.01205	Vacuolar protein sorting-associated protein VTA1 homolog	VTA1	27.1931	27.3052	27.8714	27.9622	26.6814	26.5327	26.5651	26.5045
+	2.19245	1.62905	DNA polymerase;DNA polymerase delta catalytic subunit	POLD1	24.829	25.1926	24.2557	24.5447	23.5661	23.6426	22.1586	22.9385
+	3.24613	-1.77819	Seizure 6-like protein 2	SEZ6L2	25.4486	25.3326	25.1147	25.7263	27.2324	26.5497	27.6917	27.2612
+	3.05129	1.07391	UTP--glucose-1-phosphate uridylyltransferase	UGP2	28.6541	28.7104	28.6517	28.5576	27.4459	28.0659	27.2618	27.5046
+	3.70656	0.921839	Prostaglandin E synthase 3	PTGES3	29.4893	29.504	29.3583	29.6691	28.436	28.4051	28.779	28.7133
+	1.84593	1.44538	Protein Hikeshi	C11orf73	25.8544	25.4733	24.633	25.3872	24.6201	24.3119	23.3149	23.3195
+	2.02165	0.734722	Ensconsin	MAP7	25.1758	25.5633	25.6435	25.853	24.4715	24.7524	25.0558	25.0169
+	1.21825	-0.594888	Rho guanine nucleotide exchange factor 18	ARHGEF18	26.3282	26.6724	26.1156	26.2284	26.2503	27.0925	27.1825	27.1987
+	3.67269	-1.52119	Ribonuclease T2	RNASET2	27.7648	27.5241	28.2259	27.6961	29.1046	29.1397	29.5878	29.4636
+	1.51509	1.18973	Isocitrate dehydrogenase [NAD] subunit, mitochondrial;Isocitrate dehydrogenase [NAD] subunit beta, mitochondrial	IDH3B	24.2119	24.2015	22.8666	23.0466	21.8626	22.309	22.4862	22.9097
+	2.17769	0.631886	BolA-like protein 2	BOLA2;BOLA2B	28.0454	27.6107	28.0506	27.9024	27.5748	27.3114	27.1649	27.0304
+	0.895845	0.915556	D-tyrosyl-tRNA(Tyr) deacylase;D-tyrosyl-tRNA(Tyr) deacylase 1	DTD1	24.5141	23.9282	23.9162	24.4205	22.524	23.5828	22.4696	24.5404
+	2.28919	1.00927	B-cell CLL/lymphoma 9-like protein	BCL9L	24.344	23.7238	23.5785	23.8322	23.0014	22.7006	23.2476	22.4919
+	2.0317	-1.35142	Collagen alpha-6(IV) chain	COL4A6	22.2192	22.3695	21.6664	23.2125	23.5373	24.2032	23.5455	23.5874
+	5.74185	-4.12477	Histo-blood group ABO system transferase;Fucosylglycoprotein alpha-N-acetylgalactosaminyltransferase soluble form	ABO	23.117	23.0422	22.918	22.6215	26.965	26.741	27.6324	26.8593
+	2.74815	1.51531	Ribosome maturation protein SBDS	SBDS	28.4279	28.7087	28.6844	28.7542	27.3743	27.583	26.3341	27.2227
+	1.93541	0.538031	Hypoxia up-regulated protein 1	HYOU1	31.8911	31.8356	31.5192	31.4835	31.3489	31.2561	31.1146	30.8577
+	2.03673	-0.707959	Pro-cathepsin H;Cathepsin H mini chain;Cathepsin H;Cathepsin H heavy chain;Cathepsin H light chain	CTSH	31.7405	31.4174	32.1087	32.1485	32.5484	32.3628	32.7112	32.6246
+	3.60623	2.48439	Protein FAM208A	FAM208A	25.2915	24.8058	24.8077	24.5668	22.1983	23.2061	21.9056	22.2243
+	1.06889	2.26362	RNA-binding protein 26	RBM26	26.205	26.8968	26.0451	26.7493	26.093	24.5854	21.1095	25.0537
+	3.70001	1.6889	Serine/threonine-protein kinase MARK1;MAP/microtubule affinity-regulating kinase 3	MARK3;MARK1	24.2591	24.5548	23.8458	24.0966	22.818	22.1386	22.3929	22.6511
+	2.73032	0.883759	Kanadaptin	SLC4A1AP	25.9688	26.2852	26.1907	25.7294	25.0933	25.2982	25.3742	24.8734
+	1.33839	1.36963	Nucleolar protein 4;Nucleolar protein 4-like	NOL4L;NOL4	24.5032	24.5905	24.203	24.4103	22.9798	21.9269	22.8017	24.5201
+	2.02352	0.894417	Sorting nexin-12	SNX12	28.6193	28.1611	28.2177	28.331	28.0318	27.4145	27.0101	27.2951
+	5.80232	-1.6513	Collagen alpha-1(VI) chain	COL6A1	29.5147	29.273	29.5877	29.5134	31.2927	31.055	31.0741	31.0721
+	3.79367	2.99907	Acyl-coenzyme A thioesterase 1;Acyl-coenzyme A thioesterase 2, mitochondrial	ACOT2;ACOT1	28.2345	28.0348	27.1613	28.3238	25.5288	25.1051	24.7048	24.4194
+	2.66249	2.47628	Transcription factor p65	RELA	25.4118	27.0349	26.5661	27.0052	24.3595	24.6835	23.3768	23.6931
+	1.52893	0.740242	OTU domain-containing protein 6B	OTUD6B	26.994	27.0804	26.7452	26.8729	26.8971	26.0026	26.0982	25.7337
+	3.87088	0.935404	Heterogeneous nuclear ribonucleoprotein M	HNRNPM	30.6986	30.9186	31.0292	31.1463	29.9724	30.1684	29.953	29.9573
+	3.11375	-0.721278	Nodal modulator 2;Nodal modulator 1;Nodal modulator 3	NOMO3;NOMO1;NOMO2	26.1409	25.9809	25.8664	25.8525	26.5592	26.8891	26.4905	26.7869
+	1.74778	0.408046	Septin-8	2008-09-01	27.969	27.8388	27.7015	27.8902	27.6559	27.5936	27.1652	27.3525
+	1.12873	1.81878	U4/U6.U5 tri-snRNP-associated protein 2	USP39	26.359	26.393	26.1335	26.1195	25.465	25.7441	22.0496	24.4711
+	1.49185	-5.90895	Arf-GAP with coiled-coil, ANK repeat and PH domain-containing protein 2	ACAP2	21.967	23.5764	23.0264	23.6	29.886	34.4497	25.0744	26.3955
+	1.89463	0.696929	Acyl-protein thioesterase 1	LYPLA1	28.8698	28.5841	28.7193	28.3598	28.1773	28.2582	27.738	27.5718
+	3.27546	0.98133	Proteasome activator complex subunit 2	PSME2	30.0632	29.7492	29.9094	29.7501	28.8583	29.2311	28.8262	28.6309
+	1.10147	1.76288	Protein CIP2A	KIAA1524	25.4859	25.4252	26.4091	26.0561	25.2913	25.6178	22.9267	22.4889
+	5.72213	-1.63404	Complement C1s subcomponent;Complement C1s subcomponent heavy chain;Complement C1s subcomponent light chain	C1S	28.343	28.4135	28.3627	28.6204	29.8864	30.0695	30.143	30.1769
+	2.9901	-1.28645	Ephrin-A5	EFNA5	26.6784	26.0673	26.431	25.9807	27.5051	27.4128	28.0003	27.385
+	2.21844	1.13322	AP-2 complex subunit beta	AP2B1	28.8029	28.8583	28.5493	28.6008	28.1226	27.8799	26.9733	27.3026
+	3.09828	0.937286	RNA binding protein fox-1 homolog;RNA binding protein fox-1 homolog 2;RNA binding protein fox-1 homolog 1;RNA binding protein fox-1 homolog 3	RBFOX2;RBFOX1;RBFOX3	25.7483	25.211	25.1825	25.427	24.2553	24.4556	24.6175	24.4912
+	3.26304	-1.38508	Basigin	BSG	27.8988	27.7684	28.3048	28.533	29.3585	29.2953	29.6746	29.7169
+	1.56786	0.818886	C-Jun-amino-terminal kinase-interacting protein 4	SPAG9	27.8233	27.3521	27.1166	27.1003	26.9283	26.9095	26.1006	26.1784
+	0.972908	0.835144	Nucleolar protein 16	NOP16	23.2091	23.8197	24.3288	23.4439	22.8479	21.8366	23.4119	23.3645
+	2.90717	1.18778	26S protease regulatory subunit 10B	PSMC6	28.059	28.1042	28.0945	27.7136	26.5647	27.3557	26.6091	26.6907
+	1.46279	-0.830922	Uncharacterized protein FLJ45252	AAK1	22.72	22.3749	22.0721	22.3715	23.7768	23.0294	22.5351	23.521
+	1.90688	0.744314	COP9 signalosome complex subunit 1	GPS1	25.0169	25.4326	25.5463	25.9311	24.8515	24.8714	24.459	24.7678
+	2.08366	-0.588706	WASH complex subunit FAM21C;WASH complex subunit FAM21A	FAM21A;FAM21C	24.3126	24.6905	24.1391	24.6613	25.1577	25.0597	24.8373	25.1035
+	1.64277	1.62578	Protein RTF2 homolog	RTFDC1	23.6014	24.2254	23.2636	23.1724	21.6525	21.1596	23.3355	21.6121
+	1.15606	1.15099	Pyrroline-5-carboxylate reductase;Pyrroline-5-carboxylate reductase 3	PYCRL	24.2709	24.1896	24.2995	23.9415	22.7293	22.7191	22.1338	24.5153
+	1.56086	0.478479	Inverted formin-2	INF2	26.2468	26.421	26.217	26.7012	25.9662	25.8141	25.6588	26.2331
+	1.59811	0.313676		SERPINB13	29.3698	29.2939	29.0421	29.0258	28.7745	28.7911	29.0358	28.8754
+	2.45489	1.0982	Exocyst complex component 7	EXOC7	24.6233	24.7507	24.1504	24.1521	23.8494	23.1407	23.1793	23.1143
+	3.59574	2.84144	GPALPP motifs-containing protein 1	GPALPP1	25.9568	25.2975	25.605	25.1949	23.2551	22.3353	21.9155	23.1827
+	4.22997	1.04235	Sorting nexin-6;Sorting nexin-6, N-terminally processed	SNX6	28.1609	28.0117	27.8268	28.1359	27.0128	27.0919	27.0778	26.7836
+	0.925192	1.16343	Non-specific serine/threonine protein kinase;Serine/threonine-protein kinase MRCK alpha	CDC42BPA	23.9799	24.4906	23.3561	23.1034	23.2933	22.1042	23.6563	21.2224
+	1.35936	-0.392028	Protein-L-isoaspartate O-methyltransferase;Protein-L-isoaspartate(D-aspartate) O-methyltransferase	PCMT1	29.0144	28.8463	28.4117	28.5582	29.2862	29.1316	29.018	28.9628
+	2.37498	1.22046	Caspase-7;Caspase-7 subunit p20;Caspase-7 subunit p11	CASP7	23.7295	23.7439	24.0573	24.152	22.5336	23.0139	22.0718	23.1816
+	0.979576	1.21259	Nucleolar and coiled-body phosphoprotein 1	NOLC1	28.262	28.3419	27.546	27.6246	28.5224	26.0294	26.2989	26.0735
+	1.91002	1.02187	Probable global transcription activator SNF2L1	SMARCA1	23.0655	23.4041	23.2408	23.7992	21.8936	23.0401	22.2732	22.2152
+	0.917377	1.18352	Abl interactor 1	ABI1	26.1872	26.3252	26.5648	26.7336	26.1893	25.5526	25.9567	23.3782
+	2.58826	1.53197	Prostamide/prostaglandin F synthase	FAM213B	24.3793	24.228	23.7363	24.0362	22.0461	23.0163	23.0663	22.1233
+	2.34779	0.676804	Dynactin subunit 3	DCTN3	26.9308	27.2852	26.7544	26.9249	26.3733	26.5313	26.0331	26.2505
+	1.562	1.40528	TBC1 domain family member 22A	TBC1D22A	23.9086	24.3437	24.3995	24.1186	23.3533	21.4097	23.4411	22.9451
+	2.48148	1.3975	Helicase SRCAP	SRCAP	24.423	24.1714	24.1816	23.5685	23.0723	22.1227	22.4835	23.076
+	4.29195	1.69297	Myeloid differentiation primary response protein MyD88	MYD88	24.6028	24.1357	24.3617	24.0367	22.8132	22.3929	22.7366	22.4223
+	0.87325	1.49537	Eukaryotic translation initiation factor 4 gamma 3	EIF4G3	26.4161	26.8232	26.3019	26.3984	25.9795	25.671	22.4307	25.877
+	4.90311	-1.58866	Poliovirus receptor	PVR	29.6463	29.8679	29.6	29.5659	31.2871	30.9647	31.39	31.3928
+	3.56843	1.0024	Phosphotriesterase-related protein	PTER	24.7468	24.9204	24.8268	24.7982	24.1489	23.5958	23.6481	23.8898
+	0.989136	-0.887249	Torsin-1A-interacting protein 1	TOR1AIP1	23.7361	24.0783	24.5314	24.3406	24.0402	24.6663	25.8146	25.7143
+	0.789793	2.3457	Aldo-keto reductase family 1 member C3	AKR1C3	28.7709	29.0124	28.5247	28.4394	28.6287	26.9301	27.7401	22.0656
+	1.84379	-0.59184	Epithelial discoidin domain-containing receptor 1	DDR1	27.8969	27.7946	28.0234	27.8384	28.7331	28.7977	28.242	28.1478
+	2.86839	1.29533	Isoleucine--tRNA ligase, cytoplasmic	IARS	27.8905	27.6055	27.5383	27.7131	27.0329	26.2844	26.1035	26.1455
+	1.47804	1.09223	NADPH:adrenodoxin oxidoreductase, mitochondrial	FDXR	23.7708	23.8538	23.0739	23.4189	23.4268	22.1641	21.7641	22.3934
+	1.73304	0.828978	Protein SCAF8	SCAF8	24.773	24.5534	24.4122	24.8933	24.324	23.2229	24.0336	23.7355
+	1.54024	-1.2385	Transcription activator BRG1	SMARCA4	22.2793	21.6603	21.8852	21.4837	23.4931	23.7798	23.0206	21.9689
+	3.38625	1.62959	Isovaleryl-CoA dehydrogenase, mitochondrial	IVD	27.6534	27.6175	27.1969	27.1472	25.556	25.8393	26.2766	25.4246
+	1.07985	1.76563	E3 ubiquitin-protein ligase RNF213	RNF213	28.9443	27.7336	28.8145	28.2117	27.6291	28.416	25.251	25.3454
+	3.26882	1.42655	Cullin-2	CUL2	24.2768	24.0534	24.6145	23.6987	22.7603	22.5021	22.9482	22.7265
+	1.58371	0.922263	Glutathione S-transferase Mu 3	GSTM3	26.5331	26.8711	26.8991	26.4704	26.1989	26.3486	25.1873	25.35
+	1.06689	-2.08628	Titin	TTN	23.1589	21.9165	22.973	21.6666	25.0414	25.5224	21.719	25.7774
+	0.923641	1.90893	Arpin	C15orf38-AP3S2;ARPIN	27.2606	27.4737	27.4716	27.8393	27.273	26.3503	26.2378	22.5484
+	5.68362	4.99653	Sulfotransferase;Sulfotransferase 1A4;Sulfotransferase 1A3	SULT1A4;SULT1A3	27.0382	27.3248	26.7157	27.5347	22.0689	21.595	22.341	22.6224
+	2.24768	0.698092	3-ketoacyl-CoA thiolase, mitochondrial	ACAA2	29.4362	29.3555	29.155	29.1105	28.7819	28.8457	28.2477	28.3896
+	5.78703	4.58162	40S ribosomal protein S15	RPS15	26.8627	27.2042	27.6116	27.4242	22.339	22.9458	23.088	22.4033
+	2.55834	0.949992	Disks large-associated protein 4	DLGAP4	25.3989	25.3093	25.2487	24.8762	24.6867	24.1152	23.9552	24.2761
+	1.60125	-0.79306	Arylsulfatase A;Arylsulfatase A component B;Arylsulfatase A component C	ARSA	25.754	26.0763	25.2074	25.6116	26.4631	25.9013	26.8044	26.6527
+	4.37898	-2.05021	Nibrin	NBN	22.6169	22.0163	22.2442	22.8132	24.6318	24.3852	24.3204	24.554
+	6.5408	1.38516	40S ribosomal protein SA	RPSA	30.8513	30.6316	30.6123	30.679	29.3322	29.3114	29.2705	29.3193
+	1.11227	0.886293	Protein kinase C and casein kinase substrate in neurons protein 3	PACSIN3	23.7911	24.1713	23.9927	22.5727	23.2598	22.4561	22.8943	22.3724
+	1.45475	1.21906	Chromodomain-helicase-DNA-binding protein 4	CHD4	28.3178	28.2532	27.592	27.292	27.0468	27.2461	25.5762	26.7098
+	2.44624	1.24077	ARF GTPase-activating protein GIT1	GIT1	25.4591	25.4122	24.834	24.7405	24.1472	23.3076	23.9872	24.0408
+	3.14152	1.37093	Calpain small subunit 1	CAPNS1	29.7074	29.8326	29.8228	29.9672	28.1547	28.0467	28.805	28.84
+	2.70604	1.65779	Dolichyl-diphosphooligosaccharide--protein glycosyltransferase 48 kDa subunit	DDOST	24.6438	24.9324	24.2869	24.3374	23.5465	23.1642	22.3655	22.4931
+	3.85222	-1.20644	Semaphorin-3B	SEMA3B	27.6044	27.1124	27.2162	27.4752	28.554	28.4161	28.4689	28.795
+	2.82657	1.6507	Cullin-1	CUL1	27.1837	26.9879	26.7272	26.6387	25.4601	25.8736	24.9626	24.6383
+	3.16807	1.56585	GDP-fucose protein O-fucosyltransferase 2	POFUT2	24.7459	24.2399	24.0278	23.5954	22.6491	22.6559	22.441	22.5995
+	1.37906	1.40121	Cyclin-dependent kinase 11A;Cyclin-dependent kinase 11B	CDK11A;CDK11B	25.9547	25.3469	25.3265	25.1001	25.4277	24.1294	23.1111	23.4552
+	3.98793	1.12739	ATP-dependent RNA helicase DDX3X;ATP-dependent RNA helicase DDX3Y	DDX3X;DDX3Y	28.335	28.5363	28.2561	28.3983	27.4725	27.3502	26.9587	27.2347
+	1.52721	1.32079	Unconventional myosin-XVIIIa	MYO18A	26.712	26.5969	25.1371	25.0937	24.3394	24.3591	24.6364	24.9216
+	1.89145	0.762578	Hydroxyacyl-coenzyme A dehydrogenase, mitochondrial	HADH	30.0235	29.8701	29.3606	29.4675	28.5624	28.7882	29.2227	29.0981
+	3.35537	3.94998	2-oxoglutarate dehydrogenase, mitochondrial;2-oxoglutarate dehydrogenase-like, mitochondrial	OGDH;OGDHL	26.3733	26.2591	26.5859	26.3377	23.3214	21.1327	23.4402	21.8618
+	3.49623	0.386242	Ubiquitin-conjugating enzyme E2 A	UBE2A	26.2274	26.3558	26.31	26.3699	25.9507	25.8171	26.0158	25.9345
+	2.27517	1.29258	Ubiquitin-protein ligase E3A	UBE3A	25.3826	25.4079	25.4153	25.5218	24.1094	24.7979	23.3455	24.3045
+	1.43194	-1.59768	Complement factor H	CFH	22.4575	22.4496	23.2624	22.7685	25.3604	25.2351	23.6107	23.1225
+	1.64469	1.21207	Spectrin alpha chain, non-erythrocytic 1	SPTAN1	24.1193	24.2194	24.2809	24.6552	23.1284	24.1707	22.4763	22.6512
+	4.50495	4.21741	Protein diaphanous homolog 1	DIAPH1	28.3862	28.3037	29.1057	28.0773	24.5269	24.6321	24.5098	23.3346
+	1.99834	-1.81771	Phostensin	PPP1R18	22.6631	21.6053	23.845	22.184	24.6251	24.0833	24.5378	24.322
+	1.01059	1.44945	Bromodomain-containing protein 2	BRD2	24.3754	23.9458	24.3617	22.3505	22.611	20.8177	22.2815	23.5255
+	3.06682	0.477765	Heat shock 70 kDa protein 1B;Heat shock 70 kDa protein 1A	HSPA1B;HSPA1A	34.2925	34.3336	34.2309	34.3231	33.7853	34.0339	33.6987	33.7511
+	0.982875	-1.0107	Glucosylceramidase	GBA	25.3579	25.2771	25.6685	24.8697	26.8089	27.4703	25.4087	25.5281
+	6.00458	-1.92645	Mucin-2	MUC2	28.9394	29.0104	29.1825	29.172	31.0282	30.9775	31.1833	30.8211
+	1.50885	1.92397	SWI/SNF-related matrix-associated actin-dependent regulator of chromatin subfamily B member 1	SMARCB1	25.4114	24.7998	24.766	22.89	22.5987	21.7946	23.6848	22.0933
+	2.78869	3.82494	AP-2 complex subunit alpha-2	AP2A2	25.7621	25.7041	26.2625	25.9654	23.2578	22.9905	21.9486	20.1973
+	2.12577	0.399588	Poly(U)-binding-splicing factor PUF60	PUF60	29.4555	29.5449	29.3823	29.3462	29.2464	29.0965	28.9682	28.8196
+	2.66491	1.29834	Absent in melanoma 1 protein	AIM1	26.8522	26.704	26.483	26.6064	25.7508	25.7201	24.7249	25.2563
+	1.56558	-1.81003	DnaJ homolog subfamily B member 6;DnaJ homolog subfamily B member 3	DNAJB6;DNAJB3	21.2391	21.6687	22.8224	22.7723	23.1461	23.1608	24.3203	25.1153
+	1.36411	2.15089	Leucine-rich repeat-containing protein 16A	LRRC16A	26.3972	23.5238	23.3268	23.4646	22.6633	21.2973	21.3739	22.7745
+	2.53204	1.32727	Histone H2A type 1-J;Histone H2A type 1-H;Histone H2A.J;Histone H2A type 2-C;Histone H2A type 2-A;Histone H2A type 1-D;Histone H2A type 1;Histone H2A;Histone H2A type 1-A;Histone H2AX	HIST1H2AJ;HIST1H2AH;H2AFJ;HIST2H2AC;HIST2H2AA3;HIST1H2AD;HIST1H2AG;HIST1H2AA;H2AFX	31.6168	31.1537	31.3386	31.0212	29.4785	29.6001	30.2996	30.4429
+	2.86931	1.12082	Polypyrimidine tract-binding protein 1	PTBP1	29.6243	29.9024	29.7251	29.5271	28.3065	28.3061	29.0793	28.6037
+	4.31218	-1.50099	HLA class I histocompatibility antigen, Cw-7 alpha chain	HLA-C	28.7973	28.8959	29.3895	29.228	30.4636	30.5772	30.6759	30.5979
+	1.22699	1.07469	Alpha-ketoglutarate-dependent dioxygenase FTO	FTO	24.1582	24.443	24.6517	24.5917	24.2493	23.5258	22.1241	23.6466
+	4.74148	1.26389	Alpha-aminoadipic semialdehyde dehydrogenase	ALDH7A1	25.9002	26.1843	25.8124	26.0814	24.8466	24.7971	24.7025	24.5766
+	2.40085	1.32706	Rab11 family-interacting protein 5	RAB11FIP5	23.7433	24.1095	23.325	24.2412	22.7738	22.9574	22.0337	22.3458
+	4.0981	-1.02628	Acid ceramidase;Acid ceramidase subunit alpha;Acid ceramidase subunit beta	ASAH1	26.4288	26.6684	26.4594	26.7762	27.4844	27.4944	27.7241	27.7351
+	1.40276	0.370439	Tight junction protein ZO-2	TJP2	29.9335	30.1039	30.0982	30.0892	29.9539	29.8401	29.3429	29.6061
+	2.30305	0.98159	KIF1-binding protein	KIAA1279	25.699	26.0809	25.8403	25.7307	25.1258	25.3024	24.4731	24.5231
+	0.814551	-1.09926	Parafibromin	CDC73	22.4815	21.4912	20.4524	21.5448	22.2803	22.837	23.8909	21.3589
+	1.07425	-1.20555			22.794	21.7962	21.2773	22.1541	22.2682	22.5097	24.2916	23.7742
+	1.88385	1.15282	Pleckstrin homology domain-containing family A member 6	PLEKHA6	24.3215	23.9177	23.9753	24.617	23.1128	22.2293	23.3535	23.5246
+	1.66442	-0.443524	Cathepsin D;Cathepsin D light chain;Cathepsin D heavy chain	CTSD	33.8718	33.7539	34.2284	34.2726	34.5057	34.4968	34.2965	34.6018
+	4.31578	-1.55316	Renin receptor	ATP6AP2	29.6416	30.1084	30.0068	30.3091	31.4688	31.4931	31.6069	31.7097
+	1.74527	0.808667	Alpha-centractin;Beta-centractin	ACTR1A;ACTR1B	26.3776	27.1212	26.6451	26.5636	25.9467	26.3651	25.4497	25.7114
+	2.19238	2.09171	RILP-like protein 1	RILPL1	24.8084	25.0996	25.3406	24.9125	23.9581	23.0074	21.5838	23.2451
+	1.28362	1.66	Dihydropyrimidinase-related protein 2	DPYSL2	27.0421	26.56	26.9388	26.8315	25.7824	26.2631	25.4822	23.2046
+	3.20748	0.919649	Porphobilinogen deaminase	HMBS	27.922	27.8953	27.6463	27.4711	26.6085	26.9062	26.7235	27.0179
+	2.05297	0.351873	Actin-related protein 2/3 complex subunit 1B	ARPC1B	29.4549	29.1937	29.3943	29.1628	29.0969	28.917	28.8218	28.9625
+	4.5446	3.31927	Protein unc-45 homolog A	UNC45A	26.5815	26.3846	26.196	25.8977	22.3681	22.8896	23.6098	22.9151
+	1.46773	1.16106	DNA-directed RNA polymerase;DNA-directed RNA polymerase II subunit RPB2	POLR2B	23.4784	23.432	22.9797	23.1639	22.5314	22.6996	20.906	22.2728
+	1.98289	-2.18823	Lysosome membrane protein 2	SCARB2	22.2035	21.7937	22.1997	22.5365	24.4284	22.7491	25.3972	24.9117
+	2.87742	1.39453	Transcription elongation factor A protein 1	TCEA1	29.2169	28.9459	28.3674	28.7586	27.629	27.4649	27.6828	26.934
+	3.19778	0.843939	Probable ATP-dependent RNA helicase DDX17	DDX17	29.3549	29.2221	29.1267	29.1545	28.6475	28.4527	28.0821	28.3002
+	4.07104	4.3527	DNA repair protein RAD50	RAD50	28.4587	27.9859	27.1832	27.2094	23.158	23.6784	24.0968	22.4931
+	1.5946	3.65568	40S ribosomal protein S10	RPS10;RPS10-NUDT3	26.042	26.2832	24.6022	25.9212	24.6016	18.9665	22.8168	21.8411
+	1.25761	1.51682	Survival motor neuron protein	SMN1;SMN2	23.9489	23.6872	24.7851	24.6031	23.9477	23.5144	21.912	21.5829
+	2.89203	1.60142	Protein furry homolog-like	FRYL	24.2406	23.5851	23.6902	23.8701	22.8513	22.4187	21.8952	21.8152
+	3.50356	2.23065	D-3-phosphoglycerate dehydrogenase	PHGDH	29.5217	29.506	28.4684	28.6527	26.7783	26.4891	26.933	27.0257
+	1.06161	0.859733	Ribonucleoside-diphosphate reductase subunit M2	RRM2	24.4973	24.5871	24.6941	24.8967	23.7007	24.7042	24.0897	22.7417
+	3.15849	-0.902798	Palmitoyl-protein thioesterase 1	PPT1	27.9242	27.7372	28.3864	28.1257	28.9915	28.977	28.9369	28.8794
+	2.03587	-2.21818	Epsilon-sarcoglycan	SGCE	25.0079	24.8903	23.106	22.8553	26.2855	25.8996	26.0312	26.5159
+	3.50855	0.931139	Dynamin-like 120 kDa protein, mitochondrial;Dynamin-like 120 kDa protein, form S1	OPA1	27.6466	27.5998	27.8761	27.74	26.6044	26.5859	26.9994	26.9483
+	1.25274	-0.415116	Glutathione synthetase	GSS	31.5648	31.4417	31.1655	31.1188	31.5669	31.4379	31.9575	31.989
+	2.01955	-0.834631	Tetraspanin;CD9 antigen	CD9	26.0341	26.5548	26.2328	26.1159	26.6857	26.7949	27.3796	27.416
+	7.0454	5.42458	Trifunctional enzyme subunit alpha, mitochondrial;Long-chain enoyl-CoA hydratase;Long chain 3-hydroxyacyl-CoA dehydrogenase	HADHA	27.8595	27.6438	27.7295	27.6424	22.4518	21.8132	22.6158	22.2961
+	1.76889	-1.7119	Interferon gamma receptor 1	IFNGR1	22.5887	21.6322	23.7104	23.7594	24.3226	24.9196	24.7243	24.5716
+	1.36616	-0.901879	Girdin	CCDC88A	22.9546	22.0918	22.6993	22.6001	23.6787	23.9753	23.6954	22.6038
+	2.05766	2.17378	Coiled-coil domain-containing protein 9	CCDC9	25.7317	23.9611	23.7554	23.358	22.0789	22.0129	22.5442	21.475
+	1.49543	0.294814	Catenin beta-1	CTNNB1	30.2056	30.0493	29.8091	29.771	29.7024	29.6125	29.6265	29.7145
+	3.76764	2.45247	Transcriptional repressor CTCF	CTCF	24.5756	24.3604	24.2659	23.9295	21.4076	21.3926	22.0357	22.4857
+	3.52727	2.22995	Casein kinase II subunit alpha;Casein kinase II subunit alpha 3	CSNK2A1;CSNK2A3	27.8875	28.5498	27.6844	27.3065	25.2831	25.6125	25.6158	25.9971
+	0.791891	-1.56627			24.2869	21.2769	21.285	22.2396	25.3182	22.1879	23.3781	24.4692
+	2.23444	-1.71529	DNA-directed RNA polymerases I and III subunit RPAC1	POLR1C	24.9101	25.049	23.8815	23.6677	25.9946	25.533	26.4317	26.4101
+	3.34296	2.24035	AP-3 complex subunit delta-1	AP3D1	25.5356	24.993	24.9398	24.9002	22.9567	23.6003	22.597	22.2531
+	3.0992	4.01336	40S ribosomal protein S7	RPS7	30.8454	31.2218	30.4436	30.5418	26.6199	27.5552	27.7775	25.0465
+	1.07912	1.06491	Ribonuclease H2 subunit A	RNASEH2A	23.6341	23.4774	23.7191	24.3464	23.0422	23.3107	23.2541	21.3103
+	2.59203	0.659003	Peripheral plasma membrane protein CASK	CASK	26.7296	26.6189	26.2573	26.4727	26.0285	25.7223	25.7056	25.9861
+	3.25312	3.01112	60S ribosomal protein L5	RPL5	29.7813	29.8257	28.7864	28.8085	26.6427	27.0864	25.603	25.8253
+	1.66899	1.99953	Activity-dependent neuroprotector homeobox protein	ADNP	24.88	24.8521	25.2927	25.1941	21.7086	22.271	23.8171	24.4239
+	4.37756	1.6604	Succinyl-CoA ligase [ADP-forming] subunit beta, mitochondrial	SUCLA2	25.997	26.3986	25.8296	25.9578	24.3947	24.6318	24.3589	24.156
+	1.00314	-3.97796	Hemoglobin subunit alpha	HBA1	22.1596	22.8596	21.6538	22.6303	29.7159	29.9014	22.7298	22.868
+	4.19424	1.53976	Ribose-phosphate pyrophosphokinase 1;Ribose-phosphate pyrophosphokinase 3	PRPS1;PRPS1L1	26.8339	26.7803	26.2916	26.5316	24.929	24.903	25.3045	25.1418
+	3.2481	2.83369	40S ribosomal protein S14	RPS14	28.9848	28.7984	28.3186	28.5313	24.6812	25.8596	26.3192	26.4384
+	4.94257	3.20819	40S ribosomal protein S24	RPS24	26.4277	26.3516	26.0358	25.9719	22.5494	23.4622	22.7146	23.228
+	3.27799	1.75953	ATP-dependent 6-phosphofructokinase, muscle type	PFKM	24.3146	24.3473	24.6907	24.5232	23.124	22.8385	22.8821	21.9931
+	2.59425	2.01804	Peroxisomal multifunctional enzyme type 2;(3R)-hydroxyacyl-CoA dehydrogenase;Enoyl-CoA hydratase 2	HSD17B4	24.4691	24.0858	24.3304	24.1053	22.6595	23.125	21.6603	21.4737
+	1.16832	0.618616	Epidermal growth factor receptor kinase substrate 8	EPS8	25.2854	25.2807	25.4177	25.725	25.2	25.0489	24.0523	24.9331
+	1.59906	0.602863	Protein transport protein Sec23B	SEC23B	26.183	26.1908	25.7744	26.0921	25.777	25.7107	25.3302	25.0109
+	2.6304	-3.29226	F-box-like/WD repeat-containing protein TBL1X	TBL1X	22.5904	23.3907	21.2261	20.5533	25.4713	25.3691	25.0202	25.0691
+	2.80021	0.667512	AP-1 complex subunit sigma-1A	AP1S1	25.3252	25.0355	25.3182	25.0487	24.4591	24.7787	24.3513	24.4686
+	2.02913	-0.454191	CD59 glycoprotein	CD59	29.282	29.5524	29.6959	29.6939	29.9585	29.9753	30.217	29.8903
+	3.46257	1.75637	Epithelial splicing regulatory protein 1	ESRP1	24.2975	23.857	23.8361	24.1582	21.8231	22.0692	22.4329	22.7982
+	2.93894	-0.559553	Glucose-6-phosphate isomerase	GPI	31.865	31.7409	31.5005	31.5968	32.2414	32.1007	32.2355	32.3638
+	1.69278	1.4621	1-phosphatidylinositol 4,5-bisphosphate phosphodiesterase eta-1;Phosphoinositide phospholipase C;1-phosphatidylinositol 4,5-bisphosphate phosphodiesterase eta-2	PLCH1;PLCH2	24.0261	24.0038	23.4143	23.2483	23.1393	22.3522	22.26	21.0927
+	4.03172	0.971299	C-1-tetrahydrofolate synthase, cytoplasmic;Methylenetetrahydrofolate dehydrogenase;Methenyltetrahydrofolate cyclohydrolase;Formyltetrahydrofolate synthetase;C-1-tetrahydrofolate synthase, cytoplasmic, N-terminally processed	MTHFD1	29.7687	29.6926	29.4006	29.5678	28.4809	28.5719	28.7895	28.7022
+	1.42654	-0.916466	JmjC domain-containing protein 8	JMJD8	23.696	24.2548	25.0159	24.8841	25.0751	25.6398	25.1299	25.6719
+	0.80736	1.25864	Xylulose kinase	XYLB	25.287	25.1523	25.0228	25.1234	25.051	25.3243	22.1465	23.0291
+	4.29829	3.29408	Double-stranded RNA-specific adenosine deaminase	ADAR	26.7277	26.2138	26.0852	25.6784	22.8109	22.745	23.5486	22.4241
+	1.72646	0.439877	Heme-binding protein 1	HEBP1	26.2409	26.3273	26.0733	26.3564	25.942	25.4867	25.7648	26.045
+	4.3104	2.42102	Protein phosphatase 1B	PPM1B	24.9556	24.3768	25.0226	24.9687	22.0283	22.18	22.7235	22.7077
+	2.10054	0.422729	Coatomer subunit alpha;Xenin;Proxenin	COPA	29.5012	29.4958	29.5032	29.478	29.3215	29.1012	29.0701	28.7944
+	3.91041	-2.97566	Endothelin-converting enzyme 1	ECE1	22.6839	22.5378	23.5927	22.0291	25.4428	25.7149	25.9156	25.6729
+	4.44797	4.18864	Insulin-degrading enzyme	IDE	26.5376	26.6425	26.632	26.7851	22.8824	21.8492	21.7888	23.3224
+	2.95976	-1.05097	Disintegrin and metalloproteinase domain-containing protein 17	ADAM17	26.5459	26.3895	26.7169	26.9272	27.9021	27.9404	27.3635	27.5772
+	3.36546	0.848101	Epidermal growth factor receptor kinase substrate 8-like protein 2	EPS8L2	27.2913	27.5889	27.4122	27.4289	26.5142	26.8269	26.332	26.6558
+	3.29742	-1.39128	Complement C1r subcomponent;Complement C1r subcomponent heavy chain;Complement C1r subcomponent light chain	C1R	28.5267	28.4425	29.0975	29.0941	30.2765	30.4087	29.9311	30.1096
+	2.09177	-1.868	Desmocollin-2	DSC2	22.8339	23.9368	23.9552	22.0912	25.3965	25.2699	24.8923	24.7304
+	3.84155	-0.978095	Collagen alpha-1(IV) chain;Arresten;Collagen alpha-5(IV) chain	COL4A1;COL4A5	26.2752	25.8721	26.214	26.1559	27.1272	27.1929	27.2127	26.8968
+	1.50035	1.51294	Nuclear pore complex protein Nup98-Nup96;Nuclear pore complex protein Nup98;Nuclear pore complex protein Nup96	NUP98	26.8753	26.626	27.187	26.4861	25.7989	26.4469	24.1234	24.7534
+	2.0669	0.650254	Thyroid hormone receptor-associated protein 3	THRAP3	28.1931	28.7186	28.3763	28.4746	27.517	27.6897	28.1286	27.8263
+	1.90635	0.523824	DNA replication licensing factor MCM4	MCM4	28.3011	27.9728	27.881	28.2183	27.4805	27.3	27.7758	27.7216
+	2.72043	0.831856	NHP2-like protein 1;NHP2-like protein 1, N-terminally processed	NHP2L1	25.5682	25.1818	25.5521	25.9109	24.5699	24.7892	24.7237	24.8027
+	2.33833	1.85066	Translation initiation factor eIF-2B subunit epsilon	EIF2B5	24.9193	23.9908	24.5694	24.2525	21.5184	22.9384	22.677	23.1955
+	1.67103	-0.677016	Alpha-galactosidase A	GLA	27.3236	27.5932	27.5335	27.7374	28.5122	28.6031	28.0266	27.7539
+	3.46106	1.45652	Pre-mRNA-processing factor 40 homolog A	PRPF40A	27.9864	27.6404	27.6761	27.6142	26.1583	26.6664	26.4374	25.8289
+	4.25592	-3.12317	Interleukin-6 receptor subunit beta	IL6ST	21.4772	22.2729	21.65	22.2382	25.6978	25.0241	24.7245	24.6845
+	4.19646	3.95101	Lipopolysaccharide-responsive and beige-like anchor protein	LRBA	25.6683	26.1632	26.5614	26.0392	23.0016	22.197	21.2547	22.1748
+	1.73745	1.21694	Phosphoacetylglucosamine mutase	PGM3	26.3541	26.7412	26.3383	27.1286	26.107	25.7502	24.5897	25.2476
+	0.978097	-1.13782	Pro-neuregulin-1, membrane-bound isoform;Neuregulin-1	NRG1	22.7957	22.6729	20.9362	21.3113	23.7863	22.9644	22.0941	23.4227
+	1.30073	2.6364	Poly(A)-specific ribonuclease PARN	PARN	26.8399	27.0035	26.8834	26.504	26.2421	25.7783	22.6201	22.0447
+	2.89123	1.94658	Clustered mitochondria protein homolog	CLUH	25.4759	25.5101	25.2419	25.3284	24.3095	22.8196	23.0099	23.6311
+	1.91483	-2.19484	Disco-interacting protein 2 homolog A	DIP2A	21.5963	22.4112	21.5046	23.1438	25.4738	24.8596	23.6652	23.4366
+	2.47169	-1.04353	Cytochrome c oxidase subunit 6B1	COX6B1	25.6975	25.3897	26.3913	25.5862	26.8209	26.6761	26.8673	26.8746
+	3.74318	-0.280678	Xaa-Pro dipeptidase	PEPD	30.2658	30.2799	30.2106	30.1736	30.5314	30.5715	30.4843	30.4654
+	3.16096	1.04921	Nuclear pore complex protein Nup214	NUP214	27.2488	27.4862	27.4109	27.1042	26.6741	26.2027	26.122	26.0544
+	1.09773	0.806837	Lamin-B receptor	LBR	27.3415	27.2517	27.4499	27.138	26.8657	27.2018	26.4243	25.4619
+	2.11189	1.8648	Squamous cell carcinoma antigen recognized by T-cells 3	SART3	26.2394	26.2921	26.1885	25.8597	23.7575	24.0861	23.6328	25.6442
+	1.88526	0.688983	WD repeat-containing protein 26	WDR26	23.8809	24.1328	24.7348	24.1263	23.6797	23.3189	23.5204	23.5999
+	5.30705	-3.36528	Transforming growth factor beta-1;Latency-associated peptide	TGFB1	24.4046	24.7154	24.1401	24.3619	27.9714	27.8641	27.2236	28.0239
+	2.61719	0.872615	Prolyl endopeptidase	PREP	26.5635	26.6608	26.897	26.3323	25.7205	25.384	25.9201	25.9387
+	1.26215	1.57628	Guanine nucleotide-binding protein G(s) subunit alpha isoforms short;Guanine nucleotide-binding protein G(s) subunit alpha isoforms XLas	GNAS	25.9256	25.0338	25.6132	25.6362	24.6747	22.076	24.6776	24.4753
+	4.61988	-2.59396	Deleted in malignant brain tumors 1 protein	DMBT1	24.0681	24.4721	24.299	24.8303	27.3592	27.1245	26.6317	26.93
+	1.86613	1.94492	Nipped-B-like protein	NIPBL	25.6948	24.9609	25.1926	25.2333	24.024	24.4092	22.8067	22.0622
+	3.99109	2.50535	AMP deaminase 2	AMPD2	24.502	24.4391	24.7783	25.1613	22.7827	22.0198	22.3157	21.741
+	2.20509	-3.68221	45 kDa calcium-binding protein	SDF4	23.0312	22.5803	20.6285	24.5646	26.2481	25.3751	27.0502	26.8599
+	5.94974	-2.47542	45 kDa calcium-binding protein	SDF4	31.4626	31.0573	31.3562	31.1568	33.4804	33.7758	33.835	33.8434
+	4.02779	-2.20291	Trans-Golgi network integral membrane protein 2	TGOLN2	25.9647	25.6653	26.5265	26.2656	27.9855	28.1284	28.4874	28.6325
+	2.73102	-0.879721	G-protein coupled receptor 56;GPR56 N-terminal fragment;GPR56 C-terminal fragment	GPR56;ADGRG1	26.6951	26.7653	26.972	26.5435	27.9762	27.6937	27.3145	27.5105
+	2.3219	0.734257	Acetyl-CoA acetyltransferase, mitochondrial	ACAT1	26.4681	26.2383	25.9059	26.1466	25.7613	25.2915	25.2305	25.5386
+	3.9797	1.26041	Rho guanine nucleotide exchange factor 2	ARHGEF2	26.7832	26.7161	26.5692	26.2937	25.1722	25.3703	25.5623	25.2158
+	1.65436	1.11643	Negative elongation factor B	NELFB	24.8613	24.7591	24.5901	24.4568	24.3888	23.8248	23.2191	22.7688
+	3.96494	0.814118	Malate dehydrogenase, cytoplasmic;Malate dehydrogenase	MDH1	31.1006	30.8272	31.0188	30.9577	30.2224	30.0926	30.3259	30.0069
+	2.01945	-2.00117	Proprotein convertase subtilisin/kexin type 5	PCSK5	23.8217	21.4755	22.8319	23.4231	25.1297	25.1288	24.5101	24.7883
+	2.20478	-0.882237	Alpha-(1,6)-fucosyltransferase	FUT8	23.0796	22.4019	22.8736	22.2376	23.7723	23.396	23.5127	23.4405
+	1.85312	0.723407	Cullin-4B	CUL4B	27.0654	26.874	26.9479	26.8532	26.6528	26.4326	26.0301	25.7313
+	2.83465	-1.09345	Catenin delta-1	CTNND1	27.8662	27.8687	27.9708	27.8792	28.6563	28.6649	29.2022	29.4354
+	2.33827	-1.60316	Histone acetyltransferase p300;CREB-binding protein	EP300;CREBBP	26.8523	26.9742	28.1146	27.867	28.5361	29.2672	29.0757	29.3417
+	4.84124	3.94108	Alpha-synuclein	SNCA	26.5597	26.9519	26.9832	27.2516	23.6973	22.4136	22.7511	23.1201
+	1.58553	1.51507	Signal transducer and activator of transcription 1-alpha/beta;Signal transducer and activator of transcription	STAT1	26.4203	27.0561	26.572	27.1247	26.1517	25.8588	25.1273	23.975
+	2.43535	0.516666	Ubiquitin carboxyl-terminal hydrolase 7;Ubiquitin carboxyl-terminal hydrolase	USP7	27.6267	27.5911	27.4057	27.7855	27.1612	27.2037	27.1295	26.8479
+	4.81725	-1.68188	Disintegrin and metalloproteinase domain-containing protein 9	ADAM9	29.4826	29.7859	30.0046	29.9698	31.556	31.4557	31.6145	31.3442
+	2.25067	2.77999	Ubiquitin-like modifier-activating enzyme 6	UBA6	25.2558	26.8188	25.3151	25.7395	22.3669	21.8276	23.5645	24.2503
+	2.15983	0.666224	Shootin-1	KIAA1598	26.365	26.4374	26.6421	26.7442	26.1441	25.5068	26.0372	25.8357
+	3.2705	0.945253	Aconitate hydratase, mitochondrial	ACO2	28.6346	28.5884	28.4358	28.5958	27.5832	27.2655	27.8983	27.7266
+	2.28285	-0.485708	Major prion protein	PRNP	29.1748	29.491	29.441	29.426	29.9603	29.6781	29.7691	30.0682
+	4.20158	-0.960193	Vascular endothelial growth factor A	VEGFA	29.384	29.3263	29.4597	29.5302	30.5154	30.5233	30.3467	30.1557
+	1.75592	1.12269	Exosome complex component RRP4	EXOSC2	25.8432	25.2171	25.3558	25.7799	24.934	24.8876	23.6195	24.2642
+	0.848631	-1.10499	von Willebrand factor A domain-containing protein 8	VWA8	25.3127	24.3838	25.6662	25.1836	25.0022	25.6296	27.7225	26.612
+	2.54375	-1.77985	WD repeat-containing protein 91	WDR91	21.6759	21.2984	22.3475	21.4372	23.76	22.6571	23.5216	23.9397
+	2.09904	3.01217	CCR4-NOT transcription complex subunit 1	CNOT1	26.1141	26.1816	26.3054	26.4469	24.3919	24.7561	21.9734	21.8779
+	1.83523	0.785102	Phosphoglycolate phosphatase	PGP	27.4364	27.5399	27.4462	27.3961	26.9958	27.0974	26.462	26.1231
+	3.38813	0.741554	RCC1 domain-containing protein 1	RCCD1	23.7973	23.5962	23.774	23.5462	22.7333	22.8679	23.0403	23.1059
+	2.03884	0.413155	Host cell factor 1;HCF N-terminal chain 1;HCF N-terminal chain 2;HCF N-terminal chain 3;HCF N-terminal chain 4;HCF N-terminal chain 5;HCF N-terminal chain 6;HCF C-terminal chain 1;HCF C-terminal chain 2;HCF C-terminal chain 3;HCF C-terminal chain 4;HCF C-terminal chain 5;HCF C-terminal chain 6	HCFC1	30.0486	30.3133	30.0765	30.0792	29.7806	29.91	29.4813	29.693
+	1.25537	-0.400175	ADP-sugar pyrophosphatase	NUDT5	29.1554	29.0417	29.0354	28.9347	29.767	29.6586	29.0752	29.267
+	3.14903	0.614567	Aminopeptidase B	RNPEP	28.0191	27.9338	28.3165	27.9736	27.4444	27.4851	27.3301	27.5252
+	0.823053	1.23434	RanBP2-like and GRIP domain-containing protein 3;RANBP2-like and GRIP domain-containing protein 1;RANBP2-like and GRIP domain-containing protein 2;RANBP2-like and GRIP domain-containing protein 5/6;RANBP2-like and GRIP domain-containing protein 8;RanBP2-like and GRIP domain-containing protein 4	RGPD3;RGPD8;RGPD1;RGPD2;RGPD5;RGPD4	22.2578	23.9299	23.3239	22.6976	22.8045	21.7834	22.7016	19.9823
+	1.79382	0.922006	Serine/threonine-protein phosphatase 2A activator	PPP2R4	28.8823	28.868	28.6226	28.4438	28.2545	28.0756	27.0894	27.7091
+	1.82575	1.44251	Tuftelin	TUFT1	24.4956	24.7965	24.2252	23.8549	23.2676	23.7154	22.636	21.9832
+	2.53842	-0.772128	Cysteine-rich with EGF-like domain protein 2	CRELD2	24.2619	24.8887	24.4691	24.5804	25.3414	25.2521	25.5646	25.1305
+	3.52079	1.2879	Mesencephalic astrocyte-derived neurotrophic factor	MANF	26.5904	26.5053	26.5815	26.6783	25.4873	24.8235	25.3076	25.5853
+	2.16737	1.01415		MLLT4	27.1523	27.0712	27.6154	27.9098	26.2172	26.1158	26.5856	26.7734
+	2.83832	1.53124	Protein TSSC1	TSSC1	25.1148	24.649	24.4822	24.1945	23.0649	23.6308	22.9099	22.7101
+	5.5968	6.6086	Small nuclear ribonucleoprotein G;Putative small nuclear ribonucleoprotein G-like protein 15	SNRPG;SNRPGP15	29.0378	29.0945	29.4434	29.2219	23.6802	22.4756	22.186	22.0214
+	1.10079	1.49737	WAS/WASL-interacting protein family member 2	WIPF2	24.1793	23.8757	24.3469	24.6346	21.727	21.553	23.2968	24.4702
+	3.45701	1.06702	Protein SEC13 homolog	SEC13	26.9159	26.8263	27.4321	27.2894	26.0679	26.0018	26.1003	26.0257
+	2.52024	1.99804	Matrin-3	MATR3	27.0099	27.1698	26.8552	26.8018	24.8329	26.0605	24.085	24.8662
+	0.992015	1.26432	Sister chromatid cohesion protein PDS5 homolog B	PDS5B	25.3266	25.7782	25.5829	25.5545	24.5074	24.4878	25.6577	22.532
+	4.35703	-4.30081	Platelet-derived growth factor subunit B	PDGFB	21.2339	23.0535	22.1063	21.5086	26.1829	26.175	26.4968	26.251
+	2.14227	0.397582	Serine/arginine repetitive matrix protein 1	SRRM1	25.8284	25.6058	25.8035	25.7265	25.3674	25.3026	25.5602	25.1437
+	1.45469	1.59791	Coiled-coil domain-containing protein 134	CCDC134	24.1282	23.9182	24.4489	24.0805	22.4916	20.9281	23.428	23.3364
+	3.48155	0.732438	Eukaryotic translation initiation factor 3 subunit L	EIF3L	29.1118	29.1007	28.9801	28.9204	28.4861	28.4064	28.1422	28.1486
+	3.47437	3.54779	RNA-binding protein EWS	EWSR1	28.3491	28.3968	27.6143	27.0215	25.213	24.4995	23.6035	23.8745
+	1.08727	0.502175	SUMO-conjugating enzyme UBC9	UBE2I	27.505	27.0185	27.2672	27.0305	27.315	26.6002	26.3477	26.5496
+	4.99056	2.86208	ADP-ribosylation factor-binding protein GGA1	GGA1	25.9402	25.6387	25.9116	25.6652	22.9037	23.4858	22.6014	22.7164
+	3.9245	1.26899	Copine-1	CPNE1	28.3463	28.4829	28.3836	28.3715	26.9797	26.8027	27.3557	27.3703
+	2.49	0.566681	Coatomer subunit delta	ARCN1	30.8404	31.0402	30.5574	30.6959	30.2641	30.0362	30.3038	30.2632
+	0.823141	1.30025	Sulfurtransferase;3-mercaptopyruvate sulfurtransferase	MPST	26.0745	25.528	25.2918	25.2944	24.7724	25.5667	24.6154	22.0332
+	5.62066	0.76581	X-ray repair cross-complementing protein 6	XRCC6	30.407	30.2936	30.4455	30.4555	29.7065	29.6057	29.6195	29.6067
+	2.81988	-1.03	Fibulin-1	FBLN1	27.4066	27.9122	27.6888	27.9023	28.4156	29.0558	28.9288	28.6295
+	1.32631	0.554622	F-actin-capping protein subunit beta	CAPZB	32.2258	31.9193	32.0338	32.0321	31.812	31.9168	31.1806	31.0832
+	4.22633	-1.17338	Receptor protein-tyrosine kinase;Ephrin type-B receptor 2	EPHB2	25.5866	25.3091	25.7331	25.5869	26.6096	26.9559	26.6611	26.6826
+	1.98588	0.618407	Rootletin	CROCC	30.5642	30.3379	30.0337	30.0684	29.9278	29.4259	29.6857	29.4912
+	5.28189	-2.77297	Bone morphogenetic protein 7	BMP7	21.9675	22.2364	22.1668	22.5829	24.6637	24.9617	25.2472	25.173
+	1.69197	1.03449	Rho guanine nucleotide exchange factor 7	ARHGEF7	25.7759	25.71	24.9709	24.6187	24.2067	23.8498	24.6793	24.2019
+	1.83072	1.15478	Septin-6	2006-09-01	22.9313	23.1596	23.1113	23.0716	22.1858	22.731	21.2421	21.4958
+	3.02166	-1.15992	Lymphocyte function-associated antigen 3	CD58	26.8135	26.2078	26.1495	26.1354	27.5161	27.6109	27.6317	27.1872
+	4.46005	-1.68456	Dyslexia-associated protein KIAA0319-like protein	KIAA0319L	29.1374	29.6216	29.3643	29.5324	31.1831	31.3706	30.8768	30.9635
+	2.27068	1.20897	Guanylate kinase	GUK1	26.6338	26.1499	26.0839	26.0845	25.3164	25.5451	24.4196	24.8352
+	1.84563	1.90364	Polyadenylate-binding protein;Polyadenylate-binding protein 4	PABPC4	28.3279	28.0063	27.8182	28.104	27.0665	26.9052	25.9909	24.6792
+	1.26099	-1.99771	Complement decay-accelerating factor	CD55	21.602	22.4093	21.2452	22.6827	24.7409	21.675	24.7599	24.7543
+	2.25543	1.63428	Ribosomal protein S6 kinase alpha-3	RPS6KA3	24.5133	24.6648	24.2966	23.9252	23.5879	22.3628	21.9715	22.9405
+	1.46743	-2.06765	Putative high mobility group protein B1-like 1	HMGB1P1	23.1264	20.6101	21.7138	21.9311	24.2815	22.2713	24.4094	24.6898
+	3.547	2.67148	Iron-sulfur cluster assembly enzyme ISCU, mitochondrial	ISCU	25.2346	25.3455	25.1281	25.3302	23.5918	22.0165	22.5329	22.2112
+	2.19916	1.77906	SEC14-like protein 2	SEC14L2	24.4744	24.4524	23	24.2208	22.2018	22.3399	21.6241	22.8655
+	1.96156	-1.09179	Branched-chain-amino-acid aminotransferase;Branched-chain-amino-acid aminotransferase, mitochondrial	BCAT2	26.7257	26.7713	25.7057	25.9223	27.1245	27.2548	27.7029	27.4101
+	1.59995	-1.26178	Carbonic anhydrase 12	CA12	24.774	24.8704	25.1177	24.741	27.2254	26.2897	25.282	25.7532
+	3.2529	1.5532	Pescadillo homolog	PES1	23.922	24.3185	24.1047	24.4365	22.9092	22.9907	22.0934	22.5756
+	2.75287	1.18291	Calponin;Calponin-2	CNN2	29.7299	30.6439	30.4588	30.6042	29.1933	29.275	29.0049	29.2319
+	2.47303	-1.08639	Receptor tyrosine-protein kinase erbB-3	ERBB3	24.4505	23.7102	24.1166	24.1244	25.4534	24.6735	25.2683	25.3522
+	1.47721	0.968806	Arginyl-tRNA--protein transferase 1	ATE1	24.4003	24.461	24.3481	24.6698	23.0314	24.5217	23.3156	23.1353
+	0.999746	1.78771	Aldo-keto reductase family 1 member C2	AKR1C2	27.0871	26.6006	25.7298	25.6357	25.8536	26.0366	22.8731	23.139
+	5.76924	3.43911	Protein farnesyltransferase subunit beta	CHURC1-FNTB;FNTB	26.2246	26.0432	25.7466	25.6206	22.7461	22.627	22.262	22.2434
+	3.4237	1.57974	NAD(P)H dehydrogenase [quinone] 1	NQO1	28.2091	28.1273	28.0664	27.9208	26.6449	27.0336	26.2277	26.0984
+	4.52609	-3.24788	Kin of IRRE-like protein 1	KIRREL	22.394	22.0324	23.1485	22.0845	25.8297	25.9164	25.3324	25.5724
+	3.14091	1.6386	Serine/threonine-protein kinase 24;Serine/threonine-protein kinase 24 36 kDa subunit;Serine/threonine-protein kinase 24 12 kDa subunit	STK24	28.1817	27.8042	28.2829	27.8962	26.8939	26.6598	26.2011	25.8559
+	1.68842	0.924375	Mediator of RNA polymerase II transcription subunit 29	IXL;MED29	23.5757	23.71	23.5541	22.4509	22.2911	22.4338	22.3707	22.4976
+	2.37721	1.38707	Fragile X mental retardation syndrome-related protein 1	FXR1	27.732	28.0139	27.8264	27.6053	26.9985	26.8405	25.8909	25.8994
+	3.249	0.400114	Interleukin enhancer-binding factor 2	ILF2	28.8456	28.9185	28.792	28.7763	28.4348	28.4214	28.5625	28.3133
+	4.73328	3.00098	Peroxisomal targeting signal 1 receptor	PEX5	24.7498	25.047	24.9247	24.7671	22.0044	21.1899	22.2776	22.0129
+	3.29001	-2.47355	Complement factor B;Complement factor B Ba fragment;Complement factor B Bb fragment	CFB	22.6963	21.2492	21.4986	21.7247	24.3088	24.5645	23.7372	24.4524
+	3.43968	2.25633	RNA-binding protein with multiple splicing	RBPMS	24.7239	24.6338	24.7245	24.3331	22.865	21.483	22.5204	22.5215
+	1.33865	-2.10867	Transcobalamin-2	TCN2	21.1598	22.1623	23.7423	20.3055	25.0236	23.7864	23.0883	23.9063
+	2.4257	0.573755	Echinoderm microtubule-associated protein-like 4	EML4	27.7202	27.8374	27.7624	27.6195	27.2631	27.3915	27.1439	26.8459
+	3.3213	1.1848	Protein phosphatase 1F	PPM1F	26.1453	26.4329	26.4472	26.3531	25.5698	25.2498	24.9168	24.903
+	1.84951	0.750405	Septin-2	2002-09-01	29.5864	30.0967	30.1458	30.3174	29.4837	29.6024	29.0986	28.96
+	5.21437	1.24669	GTP-binding nuclear protein Ran	RAN	31.2272	31.1267	31.3831	31.1685	30.0141	30.1371	29.9256	29.8419
+	4.241	1.56791	Septin-10	2010-09-01	27.4869	26.8827	26.978	26.9619	25.7213	25.4483	25.4859	25.3825
+	1.10092	1.17015	Heterogeneous nuclear ribonucleoprotein L-like	HNRNPLL	24.4102	24.0445	24.1025	24.0635	21.9435	23.9389	22.1343	23.9233
+	3.87862	1.48881	Conserved oligomeric Golgi complex subunit 2	COG2	23.7933	23.4898	23.6378	23.7472	21.7603	22.4418	22.1046	22.4061
+	2.87432	1.68088	Eukaryotic peptide chain release factor subunit 1	ETF1	27.0733	26.5558	26.6811	26.8754	25.0256	25.8328	24.4905	25.1132
+	1.31785	1.39909	Nucleosome assembly protein 1-like 1	NAP1L1	29.979	28.899	28.1539	28.2384	28.1418	27.9494	27.0264	26.5564
+	0.912455	2.20119	Medium-chain specific acyl-CoA dehydrogenase, mitochondrial	ACADM	27.8173	28.5339	27.9598	27.8359	22.3105	27.4523	26.1621	27.4173
+	0.860347	1.16027	Rab GTPase-activating protein 1-like, isoform 10;Rab GTPase-activating protein 1-like	RABGAP1L	24.0122	24.3951	22.1928	22.6224	21.2904	23.2672	22.2375	21.7865
+	1.53583	1.42531	Endophilin-B2	SH3GLB2	25.3983	25.0633	25.0897	25.7625	23.0719	23.1356	24.9468	24.4582
+	1.80054	-1.37283	Prothymosin alpha;Prothymosin alpha, N-terminally processed;Thymosin alpha-1	PTMA	30.4983	30.2087	30.3261	30.0042	30.6438	31.3251	32.2528	32.307
+	1.63037	-0.274928	Small ubiquitin-related modifier 1	SUMO1	28.241	28.2169	27.9944	27.9674	28.2505	28.3404	28.513	28.4155
+	1.29289	2.11429	MICOS complex subunit MIC60	IMMT	27.2836	26.9786	26.4935	26.7853	25.5813	26.0316	25.2086	22.2624
+	1.31331	0.760008	SWI/SNF-related matrix-associated actin-dependent regulator of chromatin subfamily D member 2	SMARCD2	24.3355	24.2714	24.2775	24.0543	23.1396	24.3163	23.4891	22.9536
+	1.6971	0.774839	RNA-binding protein 12B	RBM12B	26.3795	26.7745	25.966	26.3063	25.76	26.0103	25.3021	25.2545
+	5.588	-3.7265	Butyrophilin subfamily 2 member A2;Butyrophilin subfamily 2 member A1	BTN2A1;BTN2A2	21.4268	22.2962	21.8825	22.1555	25.4739	25.9562	25.5638	25.6732
+	2.48871	-5.68874	Protein shisa-5	SHISA5	21.3091	22.114	22.674	26.6342	28.461	28.7317	29.4931	28.8004
+	2.21654	-2.43913	Protein CutA	CUTA	22.7976	23.1044	23.8782	24.0635	25.1803	24.885	26.8244	26.7104
+	1.69423	1.06187	WD repeat-containing protein 43	WDR43	23.9463	23.268	23.1137	23.633	23.1211	21.8432	22.1198	22.6294
+	1.53071	-1.31122	Anion exchange protein 2	SLC4A2	23.5701	21.553	22.9082	23.4205	24.0495	24.2636	24.1968	24.1867
+	1.66656	1.98938	Choline-phosphate cytidylyltransferase A	PCYT1A	24.6346	25.6246	24.8526	24.8469	22.2435	24.794	22.7022	22.2616
+	2.80157	-1.31148	Cystatin-A;Cystatin-A, N-terminally processed	CSTA	25.332	24.8261	25.6728	25.9231	26.7279	26.7083	26.8629	26.7008
+	1.87485	0.752754	Profilin;Profilin-2	PFN2	26.9254	26.7497	27.1988	27.4409	26.5731	26.5926	26.1781	25.96
+	1.09938	1.44148	Nuclear receptor corepressor 2	NCOR2	22.8486	24.9082	24.4533	24.7753	21.7334	24.0846	22.9093	22.4922
+	1.35232	1.44856	E3 ubiquitin-protein ligase RNF181	RNF181	25.3799	24.7954	24.1113	24.316	23.9987	23.9803	22.9071	21.9222
+	2.48513	1.08307	Mitogen-activated protein kinase kinase kinase MLT	ZAK	23.3369	22.7889	23.5645	23.279	22.5289	21.9137	22.3303	21.8641
+	3.85965	2.90817	60S ribosomal protein L37a	RPL37A	27.0842	27.1957	26.919	26.9243	23.1272	24.4248	24.5126	24.4259
+	1.01156	-1.50005		GLB1	22.3479	21.1594	22.1251	23.3026	22.9452	22.421	25.0464	24.5225
+	2.76536	3.00318	Programmed cell death protein 10	PDCD10	26.1551	26.1658	26.2642	26.183	24.1825	23.3271	23.6483	21.5975
+	3.64172	2.92849	Tyrosine-protein kinase receptor;Insulin-like growth factor 1 receptor;Insulin-like growth factor 1 receptor alpha chain;Insulin-like growth factor 1 receptor beta chain	IGF1R	24.9426	24.9233	24.1451	24.5694	20.9197	22.105	22.3596	21.4822
+	4.2726	1.67849	Transportin-3	TNPO3	26.0731	25.7493	25.8686	25.8679	24.1697	24.0979	23.9367	24.6406
+	3.29534	-2.12959	Immunoglobulin superfamily member 8	IGSF8	22.7222	23.3566	21.9685	22.4541	24.6581	24.4807	25.0597	24.8212
+	1.84998	-1.30411	Retinoic acid early transcript 1G protein;Retinoic acid early transcript 1L protein	RAET1G;RAET1L	22.1445	22.5711	21.826	20.939	23.1198	23.6263	22.8711	23.0797
+	2.77483	1.34617	Phosphoserine phosphatase	PSPH	27.5375	27.4919	27.2855	26.9811	26.1147	26.4771	25.8662	25.4533
+	3.41039	3.76391	Dr1-associated corepressor	DRAP1	26.077	26.3933	25.3382	26.0372	21.8055	22.5127	21.1153	23.3566
+	2.30081	1.82257	40S ribosomal protein S4, Y isoform 1	RPS4Y1	24.3084	24.9066	25.0498	24.8635	23.9996	23.0119	22.6781	22.1485
+	1.80129	-1.10527	Apolipoprotein D	APOD	24.5815	24.1572	24.142	24.7516	26.2488	25.7202	25.1213	24.9633
+	1.73844	-1.49417	Proline-, glutamic acid- and leucine-rich protein 1	PELP1	22.3731	23.716	24.0609	23.5732	24.9028	24.2397	25.6357	24.9216
+	1.44836	0.571173	ATP-binding cassette sub-family F member 2	ABCF2	27.929	27.864	27.4011	27.9661	27.0508	26.95	27.6965	27.1783
+	2.59825	0.636403	Sterile alpha motif domain-containing protein 9	SAMD9	24.8459	24.8809	24.8632	25.2703	24.3695	24.442	24.101	24.4023
+	2.58018	2.56845	60S ribosomal protein L24	RPL24	24.8278	25.6982	24.3992	24.5652	22.724	23.0555	22.3618	21.0753
+	2.06537	-2.04908	Semaphorin-3F	SEMA3F	22.2595	22.3247	23.1125	22.7037	24.7329	23.6461	25.9817	24.2359
+	1.77787	2.10476	ADP-ribosylation factor 4	ARF4	25.9203	26.36	25.4494	25.2972	23.8073	21.9309	24.3561	24.5135
+	3.32877	1.57791		MDH1	24.9395	24.5403	24.2119	24.4616	23.4351	22.6658	22.7448	22.996
+	2.78753	2.34856	Non-syndromic hearing impairment protein 5	DFNA5	25.4366	26.2793	25.6544	26.2449	24.0655	23.7068	24.0028	22.4459
+	1.78479	1.48044	A-kinase anchor protein 2	AKAP2	24.1022	22.9159	23.3746	23.5927	22.7857	21.1283	21.6876	22.4621
+	2.33175	-2.93461		IGFBP2	23.6293	23.1921	25.7719	24.9007	26.8798	26.7891	27.396	28.1676
+	1.41665	0.575977	Regulator of chromosome condensation	RCC1	28.4481	28.0156	28.7787	28.6609	27.4877	27.9844	28.0609	28.0665
+	2.40736	2.59852	Prohibitin	PHB	26.2292	26.4007	25.9997	25.6463	24.2548	24.5694	22.5905	22.4671
+	5.48365	-6.43402	Spectrin beta chain, non-erythrocytic 4	SPTBN4	21.5705	22.9592	21.1937	22.2817	28.4141	28.5303	28.3631	28.4338
+	2.17337	2.53513	Importin subunit alpha-5;Importin subunit alpha-5, N-terminally processed	KPNA1	25.2455	25.7778	25.0848	25.2418	21.4996	24.2599	23.267	22.183
+	3.34695	0.879647	Eukaryotic translation initiation factor 4 gamma 2	EIF4G2	27.7618	27.5777	27.6443	27.389	26.9415	26.8223	26.5312	26.5592
+	3.85936	-2.43812	Protein FAM3A	FAM3A	23.3994	24.0407	24.332	24.1374	26.9738	26.066	26.4234	26.1987
+	5.61835	4.53994	60S ribosomal protein L32	RPL32	27.5856	27.7325	27.1016	26.8488	23.0224	22.4291	22.5721	23.085
+	3.07265	3.50128	Calcium/calmodulin-dependent protein kinase type II subunit delta	CAMK2D	26.0471	25.944	25.3898	26.3287	23.4392	21.2726	21.7696	23.223
+	2.91098	-2.25021		SPP1	24.9371	25.0037	25.9994	25.9708	27.4589	28.4468	27.7567	27.2493
+	1.60178	1.88299	Villin-like protein	VILL	24.8742	24.8336	24.7623	24.818	21.0692	23.8716	23.502	23.3133
+	1.94596	2.24224	ATP-binding cassette sub-family E member 1	ABCE1	25.0944	24.439	26.3066	26.0855	23.8447	22.252	24.1196	22.7402
+	5.35068	-1.66986	Annexin;Annexin A3	ANXA3	26.0423	26.0145	26.2558	26.3467	27.772	27.829	27.7062	28.0315
+	4.27767	2.16768	Adaptin ear-binding coat-associated protein 2	NECAP2	24.7129	24.6009	24.8671	24.4942	21.962	22.8623	22.4628	22.7173
+	1.34116	0.844465	Exocyst complex component 3	EXOC3	23.6518	22.3386	23.1797	22.6163	22.5815	21.9002	22.0449	21.8819
+	1.71132	3.50026	Eukaryotic translation initiation factor 4E	EIF4E	28.4352	28.5538	28.3564	28.23	27.6984	23.6663	22.6901	25.5197
+	0.846089	1.12548	Deoxycytidine kinase	DCK	23.5272	24.0815	23.9959	24.034	23.3333	22.9737	20.9097	23.92
+	2.14183	0.705233	LIM and calponin homology domains-containing protein 1	LIMCH1	23.8065	24.0147	23.7223	24.0539	23.2774	23.6025	22.9898	22.9068
+	4.9208	3.22852	40S ribosomal protein S23	RPS23	27.7375	27.6135	27.8395	27.0896	24.2166	24.878	24.1762	24.0954
+	1.22138	1.76664	Polyadenylate-binding protein-interacting protein 1	PAIP1	26.6599	26.9384	26.6427	27.0164	26.417	22.8859	25.3181	25.5698
+	1.95878	0.475829	Septin-11	2011-09-01	28.4004	28.8517	28.9168	28.8994	28.4029	28.3175	28.1891	28.2554
+	1.99251	0.535719	Protein transport protein Sec31A	SEC31A	28.0161	28.0375	28.0658	28.368	27.6766	27.8568	27.5147	27.2964
+	4.61689	-2.68143	Cadherin-6	CDH6	26.4917	26.616	26.9261	26.0134	29.078	28.8859	29.4674	29.3416
+	1.51194	0.42463	COP9 signalosome complex subunit 4	COPS4	29.3497	29.2333	28.8707	29.1627	28.9874	28.8246	28.478	28.628
+	5.59611	-1.26213	Collagen alpha-1(XII) chain	COL12A1	30.7385	30.9411	30.9781	30.9751	32.1466	32.0525	32.268	32.2143
+	1.88838	1.34224	Exosome complex component RRP45	EXOSC9	25.565	25.7325	25.7774	25.4978	25.1445	23.322	24.2285	24.5087
+	1.9927	-0.903192	Alpha-1,3-mannosyl-glycoprotein 4-beta-N-acetylglucosaminyltransferase B	MGAT4B	22.9859	22.6781	23.3396	23.6633	23.9789	24.2511	23.7753	24.2743
+	3.49657	0.44805	Prefoldin subunit 1	PFDN1	28.8353	28.9737	28.7994	28.9547	28.4191	28.3568	28.4344	28.5606
+	1.19629	0.404666	Transcription elongation factor B polypeptide 1	TCEB1	29.36	29.5007	29.9981	29.7787	28.9495	29.3505	29.4409	29.2779
+	0.891175	-2.04684		FAM49B	22.4242	23.2442	20.4332	22.8295	23.9198	21.6476	25.7764	25.7747
+	1.63917	-0.992497		NPM1	27.2236	27.2976	27.6734	27.9277	28.0301	28.0382	29.0287	28.9953
+	5.81139	4.55188	60S ribosomal protein L30	RPL30	27.0122	26.7461	26.9505	26.8704	21.6496	22.5124	22.7278	22.4819
+	2.23952	0.782334	Aspartyl aminopeptidase	DNPEP	26.9508	27.4015	26.695	26.8093	26.3783	26.3455	26.0192	25.9843
+	1.61987	2.39982	60S ribosomal protein L26-like 1;60S ribosomal protein L26	RPL26;RPL26L1	26.1799	26.3556	25.897	25.6055	21.6264	23.0856	24.8802	24.8465
+	1.61444	1.29654	AP-3 complex subunit mu-2	AP3M2	22.9775	23.7281	23.6119	21.974	21.4046	22.1513	21.9163	21.6332
+	2.67223	0.833605	Protein LYRIC	MTDH	27.1087	26.7412	26.8454	26.9061	25.737	26.0704	26.4315	26.0281
+	1.9841	0.939523	COP9 signalosome complex subunit 6	COPS6	28.7653	28.6924	28.662	28.662	28.1468	28.2424	27.3495	27.2849
+	4.76168	-0.54039	Protein phosphatase inhibitor 2;Protein phosphatase inhibitor 2-like protein 3	PPP1R2;PPP1R2P3	26.4822	26.4036	26.5528	26.4536	27.0268	27.0828	26.9335	27.0106
+	2.20969	-1.00771	Epididymal secretory protein E1	NPC2	31.1118	30.9459	31.651	31.5391	32.0875	31.9579	32.6999	32.5333
+	1.75606	1.72239	E3 ubiquitin-protein ligase UBR5	UBR5	26.2099	25.5054	25.5391	25.4067	24.5623	24.9647	23.4362	22.8082
+	5.69761	1.18416	Ras-related protein Rab-1A	RAB1A	30.0419	30.1832	30.0992	30.0627	28.991	29.0347	28.8036	28.821
+	1.32516	0.843734	AP-1 complex subunit mu-1	AP1M1	24.0564	23.6478	23.5231	23.646	22.7573	23.2853	22.0236	23.4323
+	1.76025	0.383904	Alpha-adducin	ADD1	25.9879	25.9528	26.2207	26.1414	25.6767	25.4987	25.9686	25.6232
+	2.98431	2.24164	Guanine nucleotide-binding protein G(I)/G(S)/G(T) subunit beta-2;Guanine nucleotide-binding protein subunit beta-4	GNB2;GNB4	24.7268	24.7483	24.4218	24.5672	22.7642	21.4926	23.1688	22.0721
+	2.98906	3.75976	Phosphoribosyl pyrophosphate synthase-associated protein 2;Phosphoribosyl pyrophosphate synthase-associated protein 1	PRPSAP2;PRPSAP1	26.29	26.7021	26.6831	26.1981	24.1487	23.3233	21.8465	21.5158
+	1.95011	3.72567	60S ribosomal protein L14	RPL14	28.7819	27.9713	27.2109	27.3665	24.6313	21.2571	25.5425	24.9972
+	4.96944	1.6092	Septin-7	SEPT7;DKFZp586I031	28.7981	29.1128	28.8203	28.7577	27.1453	27.5266	27.1946	27.1856
+	0.985153	-0.716706	NADH dehydrogenase [ubiquinone] flavoprotein 2, mitochondrial	NDUFV2	21.375	21.9307	22.4434	21.9734	21.8958	23.0541	23.2143	22.4252
+	2.13511	-3.0744	Lactotransferrin;Lactoferricin-H;Kaliocin-1;Lactoferroxin-A;Lactoferroxin-B;Lactoferroxin-C	LTF	23.7225	23.3001	22.4929	20.4747	26.0359	26.0783	25.0988	25.0748
+	2.21439	0.35808	Ezrin	EZR	33.5315	33.4812	33.2868	33.2692	33.0336	33.1894	32.9679	32.9454
+	1.28006	0.716956	High mobility group protein B3	HMGB3	28.9392	28.6771	28.3444	27.9802	28.2184	27.9472	27.6889	27.2186
+	1.61435	-0.739983	Protein FAM136A	FAM136A	25.6663	25.3409	24.7074	25.2519	26.0868	25.5728	26.0017	26.2651
+	1.18866	0.741699	Protein FAM91A1	FAM91A1	23.5289	23.7913	23.4815	23.6478	22.9098	22.7834	23.6782	22.1113
+	1.17373	0.521323	Focal adhesion kinase 1	PTK2	26.4999	25.9155	26.3285	26.6846	25.6245	25.5092	26.2369	25.9725
+	4.20095	3.77109	Exportin-7	XPO7	26.7274	27.0707	26.8098	25.7506	22.7833	23.5114	22.6587	22.3209
+	3.15611	2.96553	Metastasis-associated protein MTA1;Metastasis-associated protein MTA3	MTA1;MTA3	25.1607	24.754	24.2259	24.2814	20.5254	22.5	21.7587	21.7758
+	1.7643	2.15794	U2 snRNP-associated SURP motif-containing protein	U2SURP	27.6605	27.6641	27.0327	27.3649	26.4419	25.6343	23.432	25.5823
+	4.09313	-1.14934	Urokinase-type plasminogen activator;Urokinase-type plasminogen activator long chain A;Urokinase-type plasminogen activator short chain A;Urokinase-type plasminogen activator chain B	PLAU	28.7679	28.7717	28.893	29.1633	30.2187	30.1337	29.8667	29.9742
+	0.931832	1.39733	Absent in melanoma 1-like protein	AIM1L	24.898	24.3669	24.1362	24.2376	24.9739	22.2834	23.266	21.5261
+	2.82219	1.7106	Serine/threonine-protein kinase MARK2	MARK2	25.2442	25.189	24.9814	24.9463	23.6304	22.714	24.0871	23.087
+	1.68277	1.1354	Basic leucine zipper and W2 domain-containing protein 2	BZW2	28.0767	27.6671	27.3313	27.7864	27.1292	27.1721	25.9498	26.0689
+	2.02123	1.208	Arf-GAP with Rho-GAP domain, ANK repeat and PH domain-containing protein 1	ARAP1	23.2277	24.0643	23.9295	24.1892	22.4386	22.3249	23.3595	22.4557
+	3.63991	2.41054	Pseudouridylate synthase 7 homolog	PUS7	25.5773	25.2714	24.9294	25.4116	22.953	22.3588	22.608	23.6277
+	3.59843	0.668042	Microtubule-associated protein;Microtubule-associated protein 4	MAP4	29.4211	29.3718	29.1964	29.5132	28.8034	28.8042	28.6239	28.599
+	1.27437	0.644025	Kinesin light chain 1	KLC1	26.7664	27.0174	27.1962	27.1141	26.4974	26.7974	25.6498	26.5734
+	1.18459	1.11815	DNA polymerase beta	POLB	24.5796	23.5978	24.0719	23.2555	22.2397	22.6945	22.1761	23.9218
+	1.70813	0.910643	Cleavage stimulation factor subunit 2	CSTF2	28.2283	27.9694	28.0573	28.1821	26.5364	26.9335	27.7524	27.5723
+	7.32825	-2.06312	Neuropilin-1	NRP1	26.6295	26.7041	26.5478	26.5529	28.6034	28.6615	28.6078	28.8141
+	2.85621	2.51129	DNA-directed RNA polymerase I subunit RPA49	POLR1E	24.5837	25.2594	23.8646	24.5437	22.2351	21.2617	22.9052	21.8042
+	2.34055	1.03933	Dynactin subunit 1	DCTN1;DKFZp686E0752	28.2552	28.3175	28.233	27.9233	27.4013	27.515	26.5343	27.1211
+	2.35954	2.11419	Hexokinase;Hexokinase-2	HK2	26.1632	26.0404	25.6526	25.5898	24.6823	24.3498	22.8062	23.1508
+	3.07605	1.51809	Multifunctional protein ADE2;Phosphoribosylaminoimidazole-succinocarboxamide synthase;Phosphoribosylaminoimidazole carboxylase	PAICS	28.183	28.2095	27.8435	27.6143	26.3191	26.0861	27.0199	26.3528
+	2.60539	-0.789892	Interleukin-1 receptor-like 1	IL1RL1	30.8921	31.0113	31.4149	31.4625	31.8148	31.936	32.0927	32.097
+	2.9392	-0.798643	Histone-binding protein RBBP7	RBBP7	30.6231	30.7269	30.6929	30.7802	31.2457	31.3066	31.7785	31.6869
+	3.56242	0.631038	Heterogeneous nuclear ribonucleoprotein H;Heterogeneous nuclear ribonucleoprotein H, N-terminally processed	HNRNPH1	28.9773	28.9645	29.0278	29.0391	28.2434	28.5915	28.3953	28.2544
+	2.47123	1.68291	Structural maintenance of chromosomes protein;Structural maintenance of chromosomes protein 4	SMC4	25.4177	26.3126	25.0416	25.4235	23.4527	24.3532	24.1923	23.4656
+	2.80419	0.699799	Heat shock 70 kDa protein 4L	HSPA4L	27.7349	27.7863	27.6826	28.0212	27.0958	26.9933	27.4023	26.9344
+	3.49015	2.73112	Unconventional myosin-Ib	MYO1B	25.5704	25.8623	25.1062	25.4407	21.7798	22.9861	23.3063	22.9829
+	2.02561	-1.64111	Phospholipid-transporting ATPase;Probable phospholipid-transporting ATPase IH	ATP11A	23.3553	22.0604	22.7934	21.6633	23.4594	24.2586	24.2802	24.4386
+	3.46317	-3.07832	Versican core protein	VCAN	21.0485	21.513	22.8283	21.7743	24.4995	24.5736	25.2007	25.2036
+	4.85991	-1.96935	Protein-tyrosine-phosphatase;Receptor-type tyrosine-protein phosphatase kappa	PTPRK	30.6958	30.1801	30.2854	30.2119	32.1736	32.1752	32.3184	32.5832
+	2.27099	0.813603	1,4-alpha-glucan-branching enzyme	GBE1	27.7054	27.7345	27.4612	27.2921	27.0237	26.5136	26.4077	26.9938
+	3.5225	3.56891	Ribosomal protein S6 kinase;Ribosomal protein S6 kinase alpha-1	RPS6KA1	26.4897	26.5513	25.872	26.0567	23.8522	21.8959	22.8897	22.0562
+	3.59413	2.82615	Condensin complex subunit 2	NCAPH	25.2064	25.2269	24.7088	25.1615	22.6918	22.2607	21.2669	22.7795
+	2.55725	2.39401	SUN domain-containing protein 1	SUN1	25.0679	25.1796	24.6797	24.6577	21.5613	21.8226	23.403	23.2221
+	2.52904	-0.469584	LanC-like protein 1	LANCL1	25.0732	24.8073	25.1335	24.9743	25.5762	25.3996	25.3115	25.5793
+	3.00532	1.12119	Cofilin-1	CFL1	31.667	32.0362	32.3171	32.3257	31.2226	31.0352	30.7335	30.8698
+	2.25636	0.718102	Alpha-1,4 glucan phosphorylase;Glycogen phosphorylase, liver form	PYGL	27.076	26.4698	26.476	26.5748	25.945	26.1777	25.8328	25.7687
+	2.84525	0.457675	Bcl-2-associated transcription factor 1	BCLAF1	28.2031	27.853	27.8876	28.0196	27.5131	27.4848	27.5504	27.5843
+	2.26328	1.34117	Serine/threonine-protein phosphatase 6 regulatory subunit 3	PPP6R3	23.3797	24.2643	24.125	24.8819	22.6823	22.9288	22.9568	22.7183
+	2.68469	0.483812	Protein arginine N-methyltransferase 1	PRMT1	30.0628	30.3555	30.2918	30.3466	29.7777	29.8969	29.6042	29.8426
+	1.89102	-0.469533	Peptidyl-prolyl cis-trans isomerase;Peptidyl-prolyl cis-trans isomerase E	PPIE	26.5442	26.5452	26.737	26.5368	27.0701	27.1683	27.2921	26.7108
+	4.66413	3.94069	Transcription factor BTF3;Transcription factor BTF3 homolog 4	BTF3L4	26.7661	27.0742	27.0133	26.9598	22.8963	23.957	22.7035	22.4938
+	3.959	3.04026	60S ribosomal protein L27a	RPL27A	27.9324	28.6644	27.2551	27.7396	24.8616	24.3813	24.9821	25.2055
+	2.4723	1.81354	Cleavage stimulation factor subunit 3	CSTF3	24.1817	24.5306	25.1563	25.2117	22.2513	22.685	23.4327	23.4573
+	1.08547	0.654354	Apoptosis-inducing factor 1, mitochondrial	AIFM1	27.1288	27.125	27.177	26.9757	25.5811	26.4223	26.8196	26.9662
+	1.91423	-1.72886	HBS1-like protein	HBS1L	21.8063	21.7612	23.4884	23.3998	24.2245	24.2345	24.3056	24.6066
+	1.59737	0.72295	RING finger protein 214	RNF214	23.0934	23.6341	23.3898	23.4271	22.5597	23.069	22.0963	22.9277
+	2.10572	1.74088	Ribonuclease H2 subunit C	RNASEH2C	24.6189	25.3036	24.5788	24.3448	22.0961	22.7186	23.9798	23.0882
+	3.0723	1.90721	Eukaryotic translation initiation factor 3 subunit M	EIF3M	24.9104	24.2906	24.6789	24.58	22.0224	22.869	22.568	23.3717
+	1.88458	-0.448514		HSPA8	26.5502	26.8351	26.5805	26.2674	26.9972	27.0008	26.8794	27.1499
+	0.920806	-1.51959	Mth938 domain-containing protein	AAMDC	24.2304	24.4229	21.0019	24.3733	25.0246	25.2117	24.9776	24.8929
+	4.46425	3.0119	Zinc finger protein-like 1	ZFPL1	25.3337	25.7101	25.9715	25.9734	23.2944	22.5454	22.2218	22.8795
+	3.1294	0.507193	Splicing factor 3B subunit 2	SF3B2	29.3902	29.361	29.2385	29.2803	28.7796	28.629	28.9736	28.8591
+	2.98109	1.7927	40S ribosomal protein S2	RPS2	28.3819	28.7081	27.9583	28.0431	26.3419	25.8321	26.913	26.8335
+	1.35166	0.813375	Protein farnesyltransferase/geranylgeranyltransferase type-1 subunit alpha	FNTA	28.4517	28.6901	28.5782	28.5728	28.403	28.2011	27.2961	27.139
+	1.97439	0.629019	Gamma-tubulin complex component 2	TUBGCP2	23.9288	24.0733	23.7449	23.4144	23.3426	23.3116	23.0258	22.9653
+	1.74261	1.28303	Cysteine desulfurase, mitochondrial	NFS1	24.7809	24.7587	23.4731	23.9141	22.9808	22.2861	23.2	23.3278
+	2.28661	0.990232	Exportin-4	XPO4	23.6339	23.1039	23.5516	23.7421	22.1098	22.4644	23.0022	22.4941
+	1.77125	0.458273	Prostaglandin reductase 1	PTGR1	27.7781	27.5581	27.7366	27.3704	27.2982	27.3643	26.9553	26.9924
+	1.17294	2.10262	Serine/threonine-protein kinase WNK1	WNK1	26.0361	25.8461	26.5869	26.029	25.6935	22.4155	25.5659	22.4128
+	1.50359	1.39278	Multifunctional methyltransferase subunit TRM112-like protein	TRMT112	25.5938	25.1017	24.3017	24.6733	24.1088	24.3122	23.1114	22.567
+	4.83631	-3.74877	SPARC	SPARC	24.5582	24.4098	25.666	24.7324	28.4204	28.4919	28.6485	28.8007
+	2.13017	1.28306	PCTP-like protein	STARD10	25.0077	25.5777	25.8336	25.8486	24.55	24.7308	24.2935	23.5609
+	2.28096	0.43418	COP9 signalosome complex subunit 7a	COPS7A	26.4501	26.6345	26.7539	26.7807	26.226	26.272	26.0317	26.3527
+	1.49759	0.353517	Striatin-4	STRN4	27.0379	26.9149	26.5246	26.8424	26.571	26.5948	26.3255	26.4145
+	1.28035	-0.461337	Parathyroid hormone-related protein;PTHrP[1-36];PTHrP[38-94];Osteostatin	PTHLH	26.2646	26.8179	26.8497	27.0178	26.951	27.1535	27.2697	27.421
+	1.57602	-0.595298	4F2 cell-surface antigen heavy chain	SLC3A2	26.8219	27.2632	26.5531	26.7834	27.8549	27.3706	27.3648	27.2125
+	1.00977	0.760634	Proteasomal ATPase-associated factor 1	PAAF1	25.1828	25.0228	25.2095	25.0375	23.7077	23.6637	24.9994	25.0393
+	2.97968	2.32622	Vacuolar protein sorting-associated protein 37B	VPS37B	24.768	25.0468	25.7712	25.6805	23.2409	23.6546	22.8697	22.1964
+	1.72105	2.1293	Elongator complex protein 1	IKBKAP	24.2068	24.4432	24.1951	24.1192	23.0518	22.6533	22.6033	20.1387
+	2.5995	0.484453	Tumor susceptibility gene 101 protein	TSG101	26.8799	26.9001	26.8669	26.8975	26.2084	26.3043	26.6565	26.4375
+	2.16717	1.35322	Aldehyde dehydrogenase family 16 member A1	ALDH16A1	26.8699	26.8709	26.8362	26.2612	25.9533	25.7022	25.1651	24.6046
+	0.806944	1.51973	G-rich sequence factor 1	GRSF1	26.6982	26.4632	25.63	26.3493	25.3012	25.6175	22.0809	26.0622
+	1.7521	1.3023	ATP-dependent RNA helicase DHX8	DHX8	24.5591	25.4634	24.213	23.6922	23.4165	23.4651	22.9136	22.9234
+	1.83722	-2.0944	Tumor necrosis factor receptor superfamily member 1A;Tumor necrosis factor receptor superfamily member 1A, membrane form;Tumor necrosis factor-binding protein 1	TNFRSF1A	22.3797	23.3102	24.6288	24.9146	26.1605	26.2535	25.5824	25.6144
+	1.14001	1.29628	DNA repair protein XRCC1	XRCC1	25.6279	25.4231	25.4673	25.4337	22.4241	24.9789	24.736	24.628
+	2.63919	1.51783	ATP-dependent RNA helicase DDX19B;ATP-dependent RNA helicase DDX19A	DDX19A;DDX19B	27.0318	26.2696	26.6991	26.6849	25.1662	25.5019	25.5197	24.4262
+	2.99607	-0.677807	N-acetylglucosamine-6-sulfatase	GNS	29.7038	29.9311	29.4744	29.4946	30.3307	30.3222	30.4281	30.2341
+	1.69175	1.59472	2,5-phosphodiesterase 12	PDE12	24.7876	24.8588	25.0932	24.892	23.7661	24.4448	22.9229	22.1189
+	2.32533	1.93602	Polymerase delta-interacting protein 3	POLDIP3	25.2355	25.1928	25.5308	25.2196	23.2003	22.7346	22.8664	24.6334
+	5.83547	-2.80057	Tetraspanin;CD63 antigen	CD63	26.0164	26.0975	25.5635	25.604	28.6067	28.5448	28.5476	28.7845
+	2.29784	1.68396	TRAF-type zinc finger domain-containing protein 1	TRAFD1	23.6407	24.0594	23.7979	23.7776	21.7224	22.1034	21.4996	23.2144
+	1.86385	2.17792	CAD protein;Glutamine-dependent carbamoyl-phosphate synthase;Aspartate carbamoyltransferase;Dihydroorotase	CAD	26.7969	27.4322	26.9562	26.7129	25.7003	25.999	23.7293	23.7579
+	1.51832	0.595083	60S acidic ribosomal protein P0;60S acidic ribosomal protein P0-like	RPLP0;RPLP0P6	29.6719	29.9109	30.1027	30.0633	28.993	29.256	29.247	29.8725
+	2.07316	1.44195	Charged multivesicular body protein 1a	CHMP1A	26.184	27.2445	27.1496	27.3952	25.9688	25.9756	25.3176	24.9435
+	3.37453	1.88367	Coatomer subunit zeta-1	COPZ1	27.8527	27.9258	27.4477	27.4726	25.9619	26.2625	25.8037	25.1359
+	4.02119	-2.34628	Polypeptide N-acetylgalactosaminyltransferase;Polypeptide N-acetylgalactosaminyltransferase 4	POC1B-GALNT4;GALNT4	21.5331	21.9727	21.2571	22.0824	24.184	23.7001	23.8795	24.4668
+	1.41669	-1.8537	Ras-related protein Rab-5C;Ras-related protein Rab-5A	RAB5C;RAB5B;RAB5A	19.9234	19.6709	21.6004	21.6378	23.7882	22.6916	22.1116	21.6558
+	1.21997	1.33567	Alpha-globin transcription factor CP2;Transcription factor CP2-like protein 1	TFCP2;TFCP2L1	26.5742	26.4687	26.6613	26.5766	25.904	25.7527	25.7745	23.5069
+	1.66338	0.389571	Vacuolar protein sorting-associated protein 29	VPS29	27.2408	27.3921	27.4596	27.6744	27.014	27.2887	27.0473	26.8586
+	4.93356	1.67996	Serine/threonine-protein phosphatase;Serine/threonine-protein phosphatase PP1-gamma catalytic subunit	PPP1CC	25.0466	25.0127	25.1777	25.0537	23.4519	23.471	23.6065	23.0416
+	4.78244	2.06488	5-AMP-activated protein kinase subunit gamma-1	PRKAG1	25.0184	25.3321	24.9943	25.1404	22.6768	23.0308	23.3863	23.1317
+	1.57325	1.29429	Serine dehydratase-like	SDSL	24.6414	23.6511	24.7194	24.0029	23.9044	22.8884	22.9021	22.1427
+	4.8045	2.08979	Biogenesis of lysosome-related organelles complex 1 subunit 1	BLOC1S1	24.0186	24.1726	24.4973	23.8578	22.2223	22.0539	22.1319	21.779
+	4.71873	-2.69395	Netrin-4	NTN4	24.0089	24.0788	24.1326	24.1957	27.3607	26.3928	26.519	26.9192
+	2.69889	-0.549696	Matrix metalloproteinase-14	MMP14	27.1969	27.404	27.3528	26.9661	27.7231	27.7062	27.862	27.8273
+	4.09981	1.45227	Nuclear receptor-binding protein	NRBP1	26.8001	26.7904	26.3237	26.5641	25.2766	25.0309	25.404	24.9577
+	3.14967	1.16798	Insulin-like growth factor 2 mRNA-binding protein 2	IGF2BP2	26.7242	26.3329	26.5166	26.2855	24.8943	25.2463	25.4287	25.618
+	6.24646	5.7864	GTPase-activating protein and VPS9 domain-containing protein 1	GAPVD1	27.8442	27.712	28.2007	27.9358	22.583	22.5231	21.7558	21.6852
+	1.39448	1.18997	CLIP-associating protein 1	CLASP1	23.9796	23.2661	23.6594	23.487	21.7772	21.8171	22.4124	23.6256
+	1.87591	0.436205	Cleavage and polyadenylation specificity factor subunit 6	CPSF6	27.833	27.9685	28.0044	27.7009	27.7329	27.4526	27.2835	27.2929
+	3.59368	-1.05333	Transferrin receptor protein 1;Transferrin receptor protein 1, serum form	TFRC	27.2303	27.2368	27.569	27.5414	28.3106	28.5168	28.7008	28.2628
+	1.6618	2.14441	Caspase;Caspase-1;Caspase-1 subunit p20;Caspase-1 subunit p10	CASP1	25.4504	25.785	25.9513	25.8317	24.6724	24.736	23.1893	21.8431
+	4.25075	4.93843	60S ribosomal protein L21	RPL21	28.6373	28.5678	27.7323	27.5272	22.1352	24.0555	23.096	23.4243
+	3.42413	0.905851	Apoptosis inhibitor 5	API5	29.5688	29.56	29.5821	29.3516	28.3341	28.6969	28.5383	28.8698
+	2.57457	1.71205	Exosome complex exonuclease RRP44	DIS3	25.1758	25.5058	24.9897	25.3584	23.7667	24.015	22.569	23.8308
+	1.12579	-0.982493	Tight junction protein ZO-1	TJP1	22.3411	22.8915	21.7386	21.4622	23.1384	23.9887	22.5105	22.7257
+	1.06077	-0.532922	Zinc finger CCCH domain-containing protein 14	ZC3H14	25.5157	25.0534	25.9196	25.8834	26.2819	26.0674	26.4612	25.6933
+	3.67521	1.04639	Acylphosphatase;Acylphosphatase-1	ACYP1	23.8504	23.4477	23.8495	23.967	22.881	22.7342	22.7556	22.5583
+	1.23691	-0.452992	DNA-(apurinic or apyrimidinic site) lyase;DNA-(apurinic or apyrimidinic site) lyase, mitochondrial	APEX1	26.8825	27.0252	26.8223	26.923	26.9053	27.226	27.5785	27.7551
+	5.26875	-2.18735	Latent-transforming growth factor beta-binding protein 2	LTBP2	26.3477	26.6108	26.6154	26.9353	28.8463	28.8016	29.003	28.6077
+	4.6373	1.04939	Melanoma inhibitory activity protein 2	MIA2	23.9539	23.9847	23.903	24.0308	22.7636	22.957	22.8115	23.1428
+	1.71819	-0.770981	Protein max	MAX	24.5303	24.7028	23.9147	24.0598	25.3037	25.3223	24.6681	24.9974
+	1.92017	1.1719	Poly(A) polymerase alpha;Poly(A) polymerase beta	PAPOLA;PAPOLB	24.2509	24.1774	24.1264	24.6563	23.267	22.7528	23.9373	22.5663
+	5.86082	-1.13774	Laminin subunit beta-1	LAMB1	30.8001	30.8243	30.889	30.8183	31.9147	31.8384	32.0545	32.0751
+	2.51743	-0.525726	Solute carrier family 12 member 2	SLC12A2	24.4485	24.439	24.3487	24.4775	24.8236	24.8578	24.8636	25.2717
+	1.26176	1.41619	Integrator complex subunit 9	INTS9	23.7062	23.5329	23.7837	23.6922	21.1215	23.5975	21.4203	22.911
+	4.2607	-3.2646	Collagenase 3	MMP13	25.786	26.3828	27.0652	26.9546	29.4576	29.7528	30.0172	30.0194
+	1.81517	0.776039	Tight junction protein ZO-1	TJP1	28.5179	28.7781	28.3435	28.5276	28.1229	28.0359	27.1797	27.7244
+	1.30009	0.843843	28S ribosomal protein S22, mitochondrial	MRPS22	24.7798	24.5123	23.5138	23.912	23.47	23.1792	22.8993	23.794
+	2.27021	0.903933	Cleavage and polyadenylation specificity factor subunit 3	CPSF3	24.772	24.9516	25.2792	25.5906	24.2729	23.9918	24.529	24.184
+	2.72726	-2.00556	Syntenin-1	SDCBP	21.6859	21.7724	21.3661	21.572	24.607	23.6733	23.2411	22.8973
+	4.70524	4.56934	CUGBP Elav-like family member 1	CELF1	26.7069	26.8225	26.7475	27.0049	21.6283	23.2821	21.7865	22.3074
+	3.12349	-1.91612	CD44 antigen	CD44	30.0774	30.0992	30.4867	30.4853	31.9237	31.5437	32.6457	32.6999
+	3.44454	1.38345	Aldehyde dehydrogenase family 1 member A3	ALDH1A3	31.1578	31.3038	31.1623	31.1421	30.1368	30.1296	29.5081	29.4577
+	2.30006	1.31597	Inosine-5-monophosphate dehydrogenase 2	IMPDH2	28.8091	28.8032	29.0972	28.8757	28.0291	28.1462	27.1801	26.966
+	1.25402	1.12601	RNA-binding protein 39	RBM39	24.6959	24.4809	25.1847	25.11	24.8597	24.0528	22.9588	23.0962
+	3.39966	-1.77825	Protein delta homolog 2	DLK2	24.2326	24.0373	24.2269	24.8956	26.2419	25.8919	25.8271	26.5446
+	1.8727	0.508235	Importin-5	IPO5	27.1837	26.8522	27.1218	27.2839	26.7788	26.747	26.603	26.2798
+	2.3354	0.667241	Heterogeneous nuclear ribonucleoprotein D0	HNRNPD	30.5962	30.7482	30.575	30.659	29.7845	29.6693	30.1986	30.2569
+	3.1573	-1.65827		VEGFA	29.464	28.4132	29.4385	29.1872	30.5578	30.8523	30.9582	30.7676
+	1.62054	0.410056	Tumor protein D52	TPD52	24.6584	24.4446	24.6591	24.7703	24.3509	24.1584	23.9214	24.4613
+	1.87321	0.871199	Bifunctional ATP-dependent dihydroxyacetone kinase/FAD-AMP lyase (cyclizing);ATP-dependent dihydroxyacetone kinase;FAD-AMP lyase (cyclizing)	TKFC;DAK	26.129	26.4961	26.3976	26.6274	26.0628	25.4093	24.9862	25.707
+	0.971141	1.04187		SCRIB	23.9747	23.7504	23.6311	23.571	22.4608	21.595	24.1896	22.5143
+	1.09627	0.484725	Serine/threonine-protein phosphatase;Serine/threonine-protein phosphatase 5	PPP5C	27.8881	27.6073	27.764	27.7242	27.5376	27.7395	26.9429	26.8246
+	3.36467	1.06454	Rho GTPase-activating protein 1	ARHGAP1	27.3168	27.0915	27.132	27.2471	26.3469	26.4047	25.8236	25.9541
+	1.61697	1.27613	Pumilio homolog 1	PUM1	24.7422	24.3378	23.7341	24.1667	23.6613	23.3598	22.8949	21.9602
+	2.96527	-3.02714	Intraflagellar transport protein 81 homolog	IFT81	23.1793	21.3442	23.2107	22.846	25.4294	25.4051	26.4725	25.3818
+	2.18455	0.754292	Fermitin family homolog 2	FERMT2	25.2604	25.3508	24.9408	25.2126	24.4493	24.8863	24.2729	24.139
+	6.28038	4.75826	60S ribosomal protein L28	RPL28	29.3396	29.3503	28.7869	28.5958	24.5134	24.0901	24.247	24.189
+	3.66126	3.21986	Isocitrate dehydrogenase [NAD] subunit alpha, mitochondrial	IDH3A	26.5659	25.9832	25.0559	25.5965	23.2407	22.7157	22.1215	22.2441
+	3.22985	-2.72852		B2M	25.809	25.0692	26.6084	26.6703	28.4292	28.8499	28.5876	29.2042
+	1.48484	0.93028	Ankyrin repeat domain-containing protein 17	ANKRD17	23.6067	23.328	23.9284	23.4266	22.7896	22.3164	22.0213	23.4413
+	1.25346	-1.20288	Bone morphogenetic protein 4	BMP4	22.9826	21.3168	22.0236	23.3805	23.9455	24.0044	23.2274	23.3377
+	6.30918	-1.64908	Low-density lipoprotein receptor	LDLR	27.5956	27.7589	27.5436	27.4716	29.2387	29.1382	29.3324	29.2567
+	3.84326	1.17144	A-kinase anchor protein 13	AKAP13	26.0406	25.6782	26.3343	26.0006	24.8487	24.9015	24.8587	24.759
+	3.72217	2.61936	Importin-4	IPO4	26.122	26.3031	25.2998	25.3903	23.659	22.68	23.1214	23.1774
+	1.78367	-0.462534	Acidic leucine-rich nuclear phosphoprotein 32 family member A	ANP32A	31.2971	31.2572	30.8257	31.0744	31.4941	31.3711	31.6586	31.7807
+	4.81202	-4.6648	Carbohydrate sulfotransferase 14	CHST14	22.3287	23.302	22.3424	21.9453	27.8313	26.8212	27.0019	26.9233
+	3.6325	0.919444	WD repeat-containing protein 61;WD repeat-containing protein 61, N-terminally processed	WDR61	27.0197	27.422	26.9008	27.0335	26.1475	26.2322	26.222	26.0965
+	2.47095	2.72596	Uveal autoantigen with coiled-coil domains and ankyrin repeats	UACA	24.862	25.9614	27.0028	25.8853	22.744	24.3492	22.9114	22.8031
+	0.989307	-1.15525	Receptor protein-tyrosine kinase;Tyrosine-protein kinase receptor TYRO3	TYRO3	25.7961	23.3869	25.5337	25.8073	26.4625	26.4927	25.9088	26.281
+	3.47138	1.60185	Aflatoxin B1 aldehyde reductase member 2	AKR7A2	27.8385	27.7968	27.4534	27.6757	26.5285	26.3348	25.7244	25.7693
+	3.61063	1.13948	TLD domain-containing protein 1	TLDC1	27.0396	26.4927	27.091	26.9761	25.8104	25.8193	25.6039	25.8077
+	1.01733	1.71718	Mannose-6-phosphate isomerase	MPI	25.3506	24.8159	24.7973	25.6361	24.4023	25.3172	22.1154	21.8964
+	2.4291	-1.77056			23.1558	23.1234	24.3481	24.0044	24.8586	25.2462	25.8707	25.7385
+	2.30923	1.13455	Pyridoxal-dependent decarboxylase domain-containing protein 1	PDXDC1	25.4913	25.47	25.5526	25.7812	24.3254	24.9976	24.6279	23.8061
+	2.71272	-2.21497	4-aminobutyrate aminotransferase, mitochondrial	ABAT	22.6436	22.055	22.2073	20.8279	24.1577	23.7303	24.167	24.5387
+	1.69646	0.432417	Cytochrome c oxidase subunit 5A, mitochondrial	COX5A	29.4462	29.4252	29.0804	29.2096	28.5967	28.795	29.0907	28.9494
+	4.21905	-0.873376	Beta-hexosaminidase;Beta-hexosaminidase subunit alpha	HEXA	30.2614	30.3328	30.4729	30.5251	31.2608	31.1277	31.4367	31.2604
+	4.43734	2.10821	Microtubule-actin cross-linking factor 1, isoforms 1/2/3/5	MACF1	29.7779	29.9254	29.289	29.245	27.537	27.6655	27.3323	27.2696
+	3.40329	1.17997	RNA-binding protein FUS	FUS	28.005	27.7928	28.2196	27.9308	26.5098	26.8258	27.1804	26.7124
+	4.8035	3.68162	Phosphomannomutase;Phosphomannomutase 2	PMM2	26.092	25.8309	25.9948	25.9537	21.7601	21.9566	23.0658	22.3624
+	2.38094	1.50199	Adenine phosphoribosyltransferase	APRT	26.38	27.9134	27.5137	27.3924	25.8942	25.6327	25.7124	25.9521
+	3.6946	2.52249	Cytochrome b-c1 complex subunit 2, mitochondrial	UQCRC2	25.6881	25.3484	24.799	25.2464	22.1657	22.4953	23.298	23.033
+	1.75494	1.35387	Ubiquitin domain-containing protein UBFD1	UBFD1	23.1239	23.7464	24.6787	24.5584	22.3016	22.8711	23.144	22.3751
+	3.11481	-5.21546	Hyaluronan and proteoglycan link protein 3	HAPLN3	21.6869	22.8775	21.3171	24.9538	28.0191	27.574	27.8264	28.2775
+	1.9331	1.49475	Nuclear pore complex protein Nup93	NUP93	24.3048	24.5782	24.4601	24.6652	23.3213	23.7976	23.0418	21.8687
+	2.97729	2.04033	F-BAR domain only protein 2	FCHO2	25.3372	25.8784	25.1232	25.6727	24.248	23.0512	23.6203	22.9307
+	1.3997	-0.5593	Collagen alpha-1(XVIII) chain;Endostatin	COL18A1	23.1543	22.5998	22.459	22.2152	23.2389	23.0071	23.0693	23.3503
+	1.48907	-1.10882	Platelet-derived growth factor subunit A	PDGFA	25.655	25.8622	26.3286	26.7489	27.0272	26.4654	27.7421	27.7954
+	2.79636	-0.818545	Tropomyosin alpha-1 chain	TPM1	26.7843	26.6678	26.5726	27.0006	27.4505	27.3843	27.5478	27.9167
+	2.2377	0.901413	Putative ciliary rootlet coiled-coil protein-like 3 protein		22.9118	23.4377	23.2054	23.4849	22.5548	22.7253	21.9799	22.174
+	5.05257	-6.2136		TP53I3	22.3023	22.1766	22.2082	22.982	28.3116	27.6327	29.1918	29.3873
+	1.77417	1.21625	Zinc finger protein ZPR1	ZPR1	28.5266	28.1037	27.9864	27.8516	27.4098	27.3738	26.8733	25.9465
+	3.50701	3.49059	Probable rRNA-processing protein EBP2	EBNA1BP2	26.5746	26.2121	25.8084	25.7217	21.8832	21.8324	23.4974	23.1414
+	1.42502	0.76517		MPRIP	23.8103	23.8194	23.9545	23.5042	23.4437	22.2797	23.4005	22.9038
+	1.35675	-1.0719	PERQ amino acid-rich with GYF domain-containing protein 2	GIGYF2	22.7374	23.437	23.9722	24.3246	24.0454	24.6105	24.9559	25.1469
+	4.15997	4.76371	Ubiquitin-conjugating enzyme E2 variant 1	TMEM189-UBE2V1;UBE2V1	26.9513	26.526	27.0507	27.0032	21.1295	21.6749	22.3264	23.3456
+	0.856598	1.43381	Vesicle-fusing ATPase	NSF	26.3146	26.0455	25.4239	26.9039	26.1332	25.6043	24.6334	22.5818
+	1.14732	1.29509	Sperm-associated antigen 7	SPAG7	23.767	23.5751	24.2501	23.9708	22.8449	23.1737	23.4497	20.9144
+	2.07373	1.06889	Myb-binding protein 1A	MYBBP1A	24.3709	23.9119	23.3733	23.4726	22.5921	23.0404	22.3323	22.8883
+	3.95734	3.82333	B-cell CLL/lymphoma 7 protein family member C;B-cell CLL/lymphoma 7 protein family member B;B-cell CLL/lymphoma 7 protein family member A	BCL7C;BCL7B;BCL7A	25.7089	25.9891	25.6555	25.9209	20.9157	22.0715	22.023	22.9708
+	3.20895	2.0267	Segment polarity protein dishevelled homolog DVL-2	DVL2	24.957	24.4931	24.6157	24.6679	23.1152	22.3522	21.9769	23.1826
+	1.35547	1.005	Eukaryotic translation initiation factor 5A;Eukaryotic translation initiation factor 5A-1;Eukaryotic translation initiation factor 5A-1-like;Eukaryotic translation initiation factor 5A-2	EIF5A;EIF5AL1;EIF5A2	32.9647	32.9929	32.8479	33.0521	32.6919	32.5869	31.2471	31.3117
+	4.83014	2.35632	40S ribosomal protein S15a	RPS15A	28.6536	28.483	28.2407	28.4505	25.9512	25.9376	25.9171	26.5966
+	1.13363	1.44358	Phosphatidylinositol transfer protein alpha isoform	PITPNA	25.1915	24.6672	24.8773	24.9427	22.0881	25.2099	22.9869	23.6194
+	1.92189	-3.54808	Fibroblast growth factor receptor 3;Fibroblast growth factor receptor	FGFR3	25.5008	22.35	22.0679	21.2013	27.2854	26.2986	25.8152	25.9131
+	4.51946	0.937709	Nuclear pore complex protein Nup88	NUP88	25.079	25.1347	24.9591	25.1784	24.2758	24.191	23.9534	24.1803
+	2.5234	2.71061	Proteasome-associated protein ECM29 homolog	KIAA0368;ECM29	25.802	25.7577	25.2815	25.6159	23.1233	24.3632	22.251	21.8773
+	1.65817	-1.85196	RGM domain family member B	RGMB	21.6156	23.7852	22.2247	23.4685	25.3502	24.9391	24.2773	23.9354
+	1.04309	1.26321		FBRS	23.572	23.6793	23.7725	24.1681	22.5546	23.2705	20.7991	23.5147
+	4.00081	1.90715	Histone deacetylase;Histone deacetylase 7	HDAC7	24.5792	24.6339	24.4998	24.0552	22.4655	22.5926	22.9357	22.1458
+	2.32915	0.448566	Fructose-bisphosphate aldolase;Fructose-bisphosphate aldolase A	ALDOA	34.1935	34.2103	34.5529	34.5505	33.9377	33.9226	33.8849	33.9678
+	3.75731	4.39062	Nuclear nucleic acid-binding protein C1D	C1D	26.9478	27.0894	26.9025	27.1786	22.7855	23.3065	23.3669	21.0971
+	1.54012	0.379352	Obg-like ATPase 1	OLA1	28.4592	28.3724	28.2384	28.2263	28.0804	28.2149	27.7398	27.7439
+	1.27855	1.23548	COP9 signalosome complex subunit 7b	COPS7B	24.5176	24.5252	24.2744	24.1974	21.9946	23.7327	22.6324	24.213
+	4.01726	-0.804684	Sulfatase-modifying factor 2	SUMF2	27.7135	27.316	27.4863	27.5166	28.2996	28.2789	28.2629	28.4098
+	2.15241	-0.677028	Centrosomal protein of 170 kDa protein B	CEP170B	25.3068	25.567	25.6662	25.5717	25.8901	26.1271	26.1912	26.6115
+	3.7312	3.63231	Protein SSXT	SS18	25.4146	25.9227	25.6079	25.2314	20.9295	21.8934	21.8353	22.9892
+	0.929053	1.67286	Myelin basic protein	MBP	26.1597	25.9976	26.0606	26.1292	26.2941	25.6532	22.6023	23.1061
+	2.27135	2.67322	Serine/threonine-protein phosphatase 4 regulatory subunit 1	PPP4R1	24.9463	25.5846	25.2705	25.2816	21.0633	22.2319	23.1999	23.895
+	1.8174	-1.6737	Bleomycin hydrolase	BLMH	22.1072	20.6262	22.3101	22.4338	23.0246	24.2712	23.2942	23.5822
+	3.32052	-1.3815	Sulfotransferase;Heparan sulfate glucosamine 3-O-sulfotransferase 3B1;Heparan sulfate glucosamine 3-O-sulfotransferase 3A1;Heparan sulfate glucosamine 3-O-sulfotransferase 6	HS3ST3A1;HS3ST3B1;HS3ST6	22.679	22.63	21.8762	22.2542	23.8565	23.5898	23.8859	23.6332
+	1.54234	-0.747001	Hematological and neurological expressed 1 protein;Hematological and neurological expressed 1 protein, N-terminally processed	HN1	26.3198	25.7792	26.5747	26.2949	27.1924	27.454	26.6195	26.6907
+	3.33475	1.32236	Probable ATP-dependent RNA helicase DDX5	DDX5	30.3915	30.1741	30.1226	30.0422	29.1786	29.1221	28.4338	28.7064
+	3.87947	4.38131	Ribosomal protein L19;60S ribosomal protein L19	RPL19	26.5797	27.4368	26.5622	26.7894	23.0424	21.638	23.4571	21.7055
+	1.83808	-0.73208	Serine/arginine-rich splicing factor 1	SRSF1	30.8812	31.0927	30.8631	30.5492	31.2395	31.2817	31.9167	31.8767
+	5.43808	4.29141	Calcium homeostasis endoplasmic reticulum protein	CHERP	26.2241	26.3781	25.9035	25.9262	22.0582	21.9341	22.1635	21.1105
+	1.15773	1.04495	Secernin-2	SCRN2	23.0091	23.7042	23.6745	23.3885	23.4553	21.5696	21.761	22.8106
+	4.0099	4.19959	Small nuclear ribonucleoprotein-associated proteins B and B;Small nuclear ribonucleoprotein-associated protein N	SNRPN;SNRPB	26.8548	27.1965	26.105	26.4558	23.5446	22.5223	21.8447	21.9022
+	3.94165	2.42636	60S ribosomal protein L18	RPL18	28.6867	28.8835	28.2002	27.8348	25.9756	26.0032	26.2935	25.6276
+	1.1173	0.629471	BUB3-interacting and GLEBS motif-containing protein ZNF207	ZNF207	27.8168	27.3714	27.4398	27.7234	27.1215	27.6446	26.3885	26.679
+	3.0426	-2.43118	Transcription factor HES-2	HES2	22.7534	23.2463	23.4348	22.8899	25.7592	26.3319	24.575	25.3832
+	4.76469	2.44684	Lon protease homolog, mitochondrial	LONP1	25.8186	25.5745	25.3518	25.5624	22.7823	23.309	23.5263	22.9024
+	1.98973	0.266469	Envoplakin	EVPL	28.2185	28.2269	28.3575	28.3215	28.0232	27.8888	28.1863	27.9603
+	1.76055	1.34756	60S ribosomal protein L22	RPL22	28.0318	27.7611	26.9563	27.4993	25.9109	25.3882	26.7028	26.8564
+	0.85947	1.25995	Vacuolar protein-sorting-associated protein 25	VPS25	23.9139	24.4194	23.8933	24.0272	23.923	24.0641	22.1896	21.0373
+	3.42659	4.23766	Epidermal growth factor receptor kinase substrate 8-like protein 1	EPS8L1	26.5715	26.5448	26.8845	26.403	23.748	20.937	22.6361	22.1319
+	1.35055	0.924478	Hsp70-binding protein 1	HSPBP1	25.2706	25.5231	25.663	25.8283	25.3454	24.9916	24.5008	23.7494
+	2.06529	0.388822	Kinesin light chain 3	KLC3	25.4429	25.44	25.3594	25.5303	24.8224	25.1563	25.2536	24.9851
+	0.944	1.69194	Protein phosphatase 1 regulatory subunit 12C	PPP1R12C	25.4126	25.5804	25.8018	25.3237	25.4608	25.3178	21.9241	22.648
+	3.40837	2.30981	Dual specificity protein phosphatase 3	DUSP3	25.2205	25.2739	25.2608	25.585	23.9053	22.9933	22.7561	22.4462
+	2.96667	-0.717465	Glucosidase 2 subunit beta	PRKCSH	31.4884	31.5006	31.3962	31.4387	31.9453	31.9887	32.3583	32.4013
+	1.35275	1.26004	Cyclin-dependent kinase 3	CDK3	24.5672	24.828	24.7315	24.6312	23.963	24.2464	23.4828	22.0256
+	2.30989	1.85862		KRT13	23.6815	24.3108	23.9254	23.815	23.2636	21.5193	21.9345	21.5809
+	2.13353	2.12364	Putative oxidoreductase GLYR1	GLYR1	25.4433	25.8777	25.2526	24.6696	23.1576	23.9783	21.8681	23.7446
+	3.40526	2.02966	UPF0515 protein C19orf66	C19orf66	24.9199	25.1135	25.1038	24.9999	23.4022	23.3426	22.1821	23.0915
+	0.821686	1.19817	mRNA cap guanine-N7 methyltransferase	RNMT	24.1445	24.5177	22.763	22.2936	21.0407	23.3977	22.5145	21.9733
+	1.00433	1.79594	Tyrosine-protein phosphatase non-receptor type;Protein-tyrosine-phosphatase	PTPN2	24.6399	24.2526	26.9732	22.7021	22.5548	23.4551	23.0866	22.2876
+	2.0986	-1.27651	Immortalization up-regulated protein	IMUP	25.0737	24.9668	23.9002	24.3427	25.6076	25.5173	26.2812	25.9833
+	2.42222	-1.09095	Complement factor D	CFD	27.8784	28.0717	28.7624	28.6783	29.6698	29.504	29.2553	29.3255
+	0.995662	-1.23735	Apolipoprotein C-I;Truncated apolipoprotein C-I	APOC1	22.3243	23.847	22.4057	21.9089	23.7403	24.654	24.4906	22.5505
+	1.78494	-2.38989		LGALS3BP	24.3202	25.3346	25.5281	25.869	27.3158	25.9764	28.5861	28.7332
+	4.55888	2.98926	Serine--tRNA ligase, mitochondrial	SARS2	25.2817	24.5728	24.783	24.4992	21.5787	21.4861	21.7618	22.3531
+	1.22691	0.776529	Interferon regulatory factor 3	IRF3	26.0131	26.7878	26.8576	26.9086	26.3265	26.2971	25.4887	25.3486
+	1.25122	1.13035	rRNA 2-O-methyltransferase fibrillarin	FBL	23.8683	23.6914	23.1112	22.7796	23.0271	21.798	21.3123	22.7917
+	2.06099	-0.743595	Amino acid transporter;Neutral amino acid transporter B(0)	SLC1A5	23.9513	23.9847	23.9069	24.6434	24.9423	24.7001	25.0671	24.7512
+	3.82498	3.51976	60S ribosomal protein L13a	RPL13a;RPL13A	27.7184	27.241	27.1554	26.6963	22.6403	24.2942	23.9121	23.8853
+	1.55158	2.67948	40S ribosomal protein S11	RPS11	27.3418	27.4743	26.722	26.8291	25.6088	25.5036	21.7293	24.8075
+	2.28629	2.18919	Rho guanine nucleotide exchange factor 1	ARHGEF1	26.2376	26.4886	26.0443	26.8694	24.0433	24.4001	25.3789	23.0608
+	1.18587	1.19767	Mitochondrial import inner membrane translocase subunit TIM50	TIMM50	23.5171	24.4352	24.0014	24.0109	21.5866	23.8414	23.321	22.425
+	3.66875	1.8802	40S ribosomal protein S5;40S ribosomal protein S5, N-terminally processed	RPS5	27.1414	27.4885	27.1007	27.0415	24.8379	25.2623	25.882	25.2691
+	2.79751	0.459913	Epidermal growth factor receptor substrate 15-like 1	EPS15L1	27.5146	27.6874	27.4243	27.5448	26.9835	26.9783	27.249	27.1207
+	3.47119	2.91882	60S ribosomal protein L18a	RPL18A	25.9278	26.19	25.5264	25.7231	22.7589	22.7641	23.9716	22.1974
+	3.54152	-2.45209		LSR	25.7295	25.7009	26.6919	26.3725	28.9235	28.8542	27.9762	28.5493
+	2.65594	-2.87399	Kallikrein-13	KLK13	23.0114	23.1237	24.9098	24.7102	26.5025	26.4384	26.7886	27.5217
+	2.1325	-0.818067	Deoxyribonuclease-2-alpha	DNASE2	28.2502	28.4708	28.5908	28.6732	29.0412	28.9598	29.7026	29.5535
+	1.45724	0.630127	Cytosolic acyl coenzyme A thioester hydrolase	ACOT7	26.5169	26.3711	26.5945	26.5317	26.4761	25.9728	25.5117	25.533
+	1.36986	2.59483	Syntaxin-binding protein 3	STXBP3	26.4374	26.4304	26.1659	22.5691	22.429	22.2611	23.8529	22.6804
+	1.91103	1.76449	NF-kappa-B inhibitor epsilon	NFKBIE	24.6047	25.4803	24.5984	23.9055	22.1307	22.4769	23.8731	23.0502
+	1.33267	2.68692	26S proteasome non-ATPase regulatory subunit 12	PSMD12	26.8578	26.3765	26.0901	26.3643	24.9465	20.5516	24.7045	24.7385
+	1.6986	-1.85121	Huntingtin-interacting protein 1	HIP1	21.4775	21.6193	22.4685	21.3758	23.2428	23.4425	22.5731	25.0875
+	2.49585	0.87606	Chloride intracellular channel protein 1	CLIC1	31.2583	31.5433	31.2399	31.3034	30.8336	30.6643	30.1347	30.208
+	1.6366	0.424009	Eukaryotic translation initiation factor 3 subunit F	EIF3F	29.55	29.295	29.4374	29.3508	29.0153	29.3337	28.7589	28.8293
+	2.55862	2.06418	Pyruvate dehydrogenase protein X component, mitochondrial	PDHX	25.4378	25.6589	24.651	24.9253	23.5275	23.1227	22.0993	23.6668
+	3.24103	-1.09195	Sulfhydryl oxidase 1	QSOX1	30.7325	30.593	30.9758	31.069	32.0333	32.2324	31.7922	31.6802
+	2.41106	1.46939	Dynactin subunit 6	DCTN6	22.5491	23.1819	23.335	23.1902	20.8838	21.4862	21.884	22.1246
+	0.845963	1.58848	Neural Wiskott-Aldrich syndrome protein	WASL	25.5046	25.437	26.4091	26.4625	25.1569	25.3836	21.6706	25.2481
+	3.75533	1.59238	Insulin-like growth factor 2 mRNA-binding protein 3	IGF2BP3	25.7845	25.7928	25.3055	25.7427	24.4642	24.1395	23.7699	23.8823
+	1.81929	2.12013	Dynamin-1-like protein	DNM1L	26.3226	26.3375	25.4443	24.6331	22.9076	22.6921	23.876	24.7814
+	1.61156	1.28042	RNA 3-terminal phosphate cyclase	RTCA	25.6476	26.0168	25.9658	26.3697	25.7678	24.7492	23.8172	24.5439
+	4.44109	-1.44828	Agrin;Agrin N-terminal 110 kDa subunit;Agrin C-terminal 110 kDa subunit;Agrin C-terminal 90 kDa fragment;Agrin C-terminal 22 kDa fragment	AGRN	34.3688	34.3719	34.863	34.7393	35.9171	36.0543	36.0539	36.1108
+	3.22189	1.14017	26S proteasome non-ATPase regulatory subunit 14	PSMD14	28.3493	27.9013	27.7687	27.6262	26.5818	26.7596	26.7925	26.9508
+	2.01527	1.15353	Myc box-dependent-interacting protein 1	BIN1	24.6575	24.4993	24.3133	24.2891	23.3185	24.0228	23.2296	22.5743
+	2.93021	0.773881	Importin subunit alpha-4	KPNA3	26.6122	26.6866	26.5081	26.5661	26.0755	25.9135	25.4676	25.8208
+	2.63966	-0.989329	Delta-like protein 1	DLL1	26.0423	25.7511	26.3579	26.131	27.3358	27.187	26.6407	27.076
+	3.76409	-1.95724	Syntenin-1	SDCBP	25.6391	26.091	25.2215	25.1963	27.5997	27.5402	27.6621	27.1748
+	2.22411	-1.35468	Membrane-associated phosphatidylinositol transfer protein 1	PITPNM1	22.3844	21.6652	21.4708	21.8949	22.5967	23.2518	23.1244	23.8612
+	4.64604	3.7224	Nucleolar protein 56	NOP56	26.1012	26.2888	25.5226	25.6281	21.5421	22.6517	22.5096	21.9477
+	3.21787	-0.890367	Podocalyxin	PODXL	27.8439	28.0161	27.9499	27.6339	28.9535	28.9021	28.6522	28.4975
+	4.26102	-1.18307	Protein CYR61	CYR61	27.7217	27.85	27.8457	27.9098	28.6976	29.0381	29.1332	29.1905
+	3.83606	0.713174	Importin subunit alpha-3	KPNA4	28.7623	28.7826	28.9653	28.8939	28.1413	27.9936	28.3232	28.0933
+	3.03167	1.30315	Serine/threonine-protein phosphatase 6 catalytic subunit;Serine/threonine-protein phosphatase 6 catalytic subunit, N-terminally processed	PPP6C	28.2616	28.2398	27.7379	28.1368	27.1914	26.9792	26.5701	26.4227
+	1.51028	1.25789	Cocaine esterase	CES2	25.4363	25.6929	25.8667	25.8483	24.9105	25.0325	24.7121	23.1573
+	2.1641	-0.632662	Lysosomal alpha-mannosidase;Lysosomal alpha-mannosidase A peptide;Lysosomal alpha-mannosidase B peptide;Lysosomal alpha-mannosidase C peptide;Lysosomal alpha-mannosidase D peptide;Lysosomal alpha-mannosidase E peptide	MAN2B1	26.963	26.8888	27.5373	27.3181	27.7927	27.9191	27.7629	27.7633
+	1.08162	0.520033	Ubiquitin-conjugating enzyme E2 C	UBE2C	25.2522	25.2871	25.0437	25.4848	25.3334	24.8846	24.5028	24.2669
+	3.51326	0.789401	Pyridoxal kinase	PDXK	29.3696	29.4978	29.0369	29.1676	28.5537	28.4707	28.4227	28.4673
+	0.920716	1.77771	AT-rich interactive domain-containing protein 1A	ARID1A	26.619	26.6756	25.8923	26.1091	25.8492	25.3025	25.3504	21.6831
+	0.845851	-0.923617	Acyl carrier protein, mitochondrial;Acyl carrier protein	NDUFAB1	27.0496	27.3083	27.5539	27.0108	28.305	28.4399	26.6699	29.2024
+	1.59544	2.36363	Citron Rho-interacting kinase	CIT	25.25	25.1299	25.4373	24.796	25.033	22.6038	21.3965	22.1254
+	1.02784	-0.927226	Torsin-1B	TOR1B	22.2742	23.1891	23.0121	22.1402	23.1645	22.7158	24.3631	24.0811
+	5.31156	-1.92164	Disintegrin and metalloproteinase domain-containing protein 10	ADAM10	29.9371	29.7672	29.8729	30.0883	31.6236	31.6918	31.9846	32.052
+	2.13706	1.31	Inositol monophosphatase 2	IMPA2	23.3159	24.0322	23.157	23.7691	22.1618	21.9834	23.0182	21.8709
+	2.46223	1.15443	Protein arginine N-methyltransferase 5;Protein arginine N-methyltransferase 5, N-terminally processed	PRMT5	27.2508	27.3918	26.8767	27.018	25.8869	25.4631	26.0466	26.5229
+	6.06598	-1.37651	Tripeptidyl-peptidase 1	TPP1	28.9476	29.1316	29.2021	29.1993	30.4106	30.5511	30.5129	30.512
+	3.2728	1.70665	Transcription elongation regulator 1	TCERG1	28.9807	28.6175	28.4615	28.0191	27.0616	27.1081	26.494	26.5886
+	2.13638	0.417711	Proteasome subunit alpha type-7	PSMA7	30.7764	30.7146	30.5194	30.7519	30.0828	30.1919	30.4857	30.3312
+	1.90354	-0.354248	Interferon-induced protein with tetratricopeptide repeats 3	IFIT3	26.5479	26.7179	26.6374	26.7833	26.9091	26.8708	27.0734	27.2502
+	1.3433	1.38395	Interferon regulatory factor 6	IRF6	24.9757	25.2291	24.9453	24.9766	24.6689	24.5127	22.7012	22.7079
+	3.25791	1.39737	PDZ domain-containing protein GIPC1	GIPC1	27.3739	27.3325	27.1712	27.0067	25.3189	26.2049	25.7522	26.0188
+	1.40695	2.80782	Hepatocyte growth factor-regulated tyrosine kinase substrate	HGS	27.2343	27.1621	26.6487	26.7466	26.1831	25.4123	21.4443	23.5209
+	2.41635	0.489032	Protein phosphatase 1 regulatory subunit 12A	PPP1R12A	28.8344	28.5058	28.3733	28.4162	28.0032	28.1007	28.0664	28.0033
+	3.13643	1.11899	Exportin-1	XPO1	28.3791	28.4366	28.5536	28.4938	27.4237	27.8046	27.0669	27.0919
+	3.75376	2.9692	Spectrin beta chain, non-erythrocytic 2	SPTBN2	30.047	28.7344	28.813	29.2533	26.6853	26.0769	26.4377	25.7711
+	3.84212	-1.45326	Plexin-B2	PLXNB2	27.4355	27.6668	27.9658	27.8984	29.0907	28.9151	29.4664	29.3072
+	2.68763	3.27873	U6 snRNA-associated Sm-like protein LSm1	LSM1	26.6116	25.9781	25.6897	25.6436	20.9437	23.4912	23.073	23.3002
+	3.21283	2.65532	FYN-binding protein	FYB	26.3329	26.6367	26.3909	26.3618	23.6315	22.7236	24.1719	24.574
+	0.928199	1.15864	Importin subunit alpha-7;Importin subunit alpha-6	KPNA6;KPNA5	23.5742	23.1455	23.5104	23.9996	23.8943	22.738	21.9504	21.0124
+	3.15245	0.572525	Actin-related protein 2/3 complex subunit 2	ARPC2	30.2588	30.1473	30.4846	30.3154	29.5767	29.7265	29.7713	29.8415
+	1.53878	0.629659	Actin-related protein 2/3 complex subunit 3	ARPC3	29.4076	29.3767	29.3338	29.2433	29.1901	28.9669	28.3723	28.3136
+	3.03867	0.722561	Prefoldin subunit 6	PFDN6	29.7624	29.5298	29.5722	29.4463	29.0162	28.6418	28.733	29.0296
+	8.60173	-1.00115	Laminin subunit alpha-5	LAMA5	31.4419	31.4788	31.4494	31.4243	32.4493	32.4892	32.4391	32.4215
+	2.45353	2.16469	UDP-N-acetylglucosamine--peptide N-acetylglucosaminyltransferase 110 kDa subunit	OGT	25.3258	25.1738	25.475	24.7152	22.1397	22.5797	23.1536	24.1581
+	2.10582	0.526952	Eukaryotic translation initiation factor 3 subunit D	EIF3D	28.9298	28.6276	28.7092	28.6892	28.5355	28.2262	28.0029	28.0833
+	1.12025	1.10594	DNA-directed RNA polymerase I subunit RPA34	CD3EAP	23.9516	23.7988	23.2706	23.61	23.3988	23.3827	21.4665	21.9592
+	1.49973	1.00265	Prolyl 4-hydroxylase subunit alpha-2	P4HA2	23.6642	23.5397	24.2846	24.0963	22.9843	23.7453	22.4517	22.3928
+	3.68295	0.878795	Synaptobrevin homolog YKT6	YKT6	27.0698	27.1147	27.4155	27.1453	26.5372	26.2108	26.2724	26.2098
+	1.47963	0.461288	Actin-related protein 2/3 complex subunit 5	ARPC5	29.7145	29.4309	29.7853	29.2006	29.3427	29.034	29.0472	28.8623
+	1.96101	0.790627	Pre-mRNA-splicing factor ATP-dependent RNA helicase DHX15	DHX15	25.1819	25.0073	24.7332	25.0098	23.9646	24.3179	24.6866	23.8006
+	2.47292	-1.62196	Plexin-B1	PLXNB1	23.1777	22.3679	22.7701	23.9521	24.7089	24.6105	24.8843	24.5519
+	4.81571	2.9782	U4/U6 small nuclear ribonucleoprotein Prp4	PRPF4	25.0187	24.9416	25.4331	24.8851	21.9258	21.8105	22.6882	21.9411
+	1.66133	-0.686072	Kallikrein-10	KLK10	29.199	29.5419	29.4629	29.685	30.4395	30.5593	29.8184	29.8159
+	3.65781	1.65767	26S proteasome non-ATPase regulatory subunit 3	PSMD3	27.412	27.2996	27.471	27.3634	25.7813	25.212	26.2221	25.6999
+	1.21689	2.31619	Bifunctional 3-phosphoadenosine 5-phosphosulfate synthase 1;Sulfate adenylyltransferase;Adenylyl-sulfate kinase	PAPSS1	26.0518	25.7186	25.9976	26.3635	25.8144	24.9783	21.6673	22.4067
+	1.46271	-0.80571	Beta-1,4-galactosyltransferase 5	B4GALT5	27.9018	27.9842	28.1515	28.5615	29.3372	29.3481	28.2587	28.8779
+	2.3352	-1.37947	Kunitz-type protease inhibitor 2	SPINT2	28.0003	27.7205	27.7747	28.3697	29.0271	28.7314	29.8831	29.7414
+	1.64479	1.05838	Death-associated protein kinase 3	DAPK3	24.1103	24.0491	24.5853	24.4677	23.7037	23.5288	23.4536	22.2927
+	1.14403	0.453431	Eukaryotic translation elongation factor 1 epsilon-1	EEF1E1;EEF1E1-BLOC1S5	27.7017	26.8263	27.2449	27.2275	27.0349	26.6462	26.9116	26.5939
+	2.62418	1.13722	Heterogeneous nuclear ribonucleoprotein R	HNRNPR	28.0747	28.2571	28.1139	28.1224	27.2188	26.3415	27.1689	27.2899
+	1.56673	1.74694	U4/U6 small nuclear ribonucleoprotein Prp3	PRPF3	23.0723	24.8279	24.9543	24.5258	23.2225	23.3816	22.0999	21.6885
+	1.14806	0.485511	Peptidyl-prolyl cis-trans isomerase H;Peptidyl-prolyl cis-trans isomerase	PPIH	28.2109	27.972	28.2246	28.2234	27.8569	28.1633	27.4761	27.1925
+	1.74833	-3.21263	Beta-1,4-glucuronyltransferase 1	B4GAT1	22.9263	24.9194	21.1359	25.4474	26.5943	27.1543	26.811	26.7197
+	2.29446	1.43569	Density-regulated protein	DENR	29.0145	28.3955	28.6285	28.5271	27.3303	27.8888	27.1984	26.4053
+	3.834	3.9712	Exportin-T	XPOT	25.4829	24.7628	26.0653	26.4367	20.9382	22.1595	21.5907	22.1745
+	3.43053	2.71959	Mitochondrial import inner membrane translocase subunit TIM44	TIMM44	24.6293	24.6391	24.6793	24.8102	21.2541	22.6635	22.5772	21.3847
+	2.16769	2.25075	Pleiotropic regulator 1	PLRG1	25.529	26.951	25.763	26.147	24.5514	24.0609	24.2797	22.495
+	2.51008	1.91329	Protein regulator of cytokinesis 1	PRC1	25.4667	25.3486	25.2537	25.4662	24.0536	24.1575	22.4619	23.2092
+	2.89461	0.881639	ATPase ASNA1	ASNA1	26.3635	26.5782	26.2172	26.7763	25.5102	25.8651	25.4268	25.6065
+	1.48784	0.32019	Alpha-actinin-4	ACTN4	34.6692	34.6665	34.57	34.4996	34.4553	34.4777	34.0588	34.1328
+	1.59982	-0.895714	HIV Tat-specific factor 1	HTATSF1	27.3876	27.0032	27.5304	27.5017	27.758	27.8677	28.423	28.9572
+	1.04881	1.76233	AP-1 complex subunit gamma-1	AP1G1	27.3739	26.8347	26.5335	26.8032	25.8515	26.3909	22.6102	25.6434
+	2.07175	0.420112	Small glutamine-rich tetratricopeptide repeat-containing protein alpha	SGTA	26.7078	26.8056	26.6431	26.5649	26.2441	26.4385	25.9966	26.3617
+	2.66402	1.92071	Asparagine--tRNA ligase, cytoplasmic	NARS	28.227	27.7611	28.1608	28.0977	26.8688	26.6087	25.7594	25.327
+	3.03787	0.943054	Cleavage and polyadenylation specificity factor subunit 5	NUDT21	29.3546	28.8591	28.7961	28.8438	28.2631	27.9168	27.8997	28.0019
+	1.05336	1.15611	U3 small nucleolar RNA-interacting protein 2	RRP9	25.2886	25.1738	24.553	24.2605	24.5619	24.4968	22.5216	23.0712
+	3.76993	2.42562	A-kinase anchor protein 8	AKAP8	25.38	24.9119	24.2283	24.6092	22.5496	22.0624	22.7189	22.0961
+	5.70351	-0.891427	Calumenin	CALU	31.5481	31.5824	31.4465	31.439	32.3926	32.4724	32.4112	32.3056
+	1.0874	-1.63593	Calumenin	CALU	23.8548	22.8728	22.2006	22.1116	24.7175	25.9024	22.6529	24.3108
+	1.30607	-0.373286	Aldo-keto reductase family 1 member B10	AKR1B10	30.1378	30.2247	30.0645	30.1221	30.3213	30.2085	30.6657	30.8468
+	1.55223	1.34753			24.0915	23.9844	23.5511	24.5567	22.7192	21.5044	23.2973	23.2727
+	4.41812	-2.55736	Heparan-sulfate 6-O-sulfotransferase 1;Heparan-sulfate 6-O-sulfotransferase 2;Heparan-sulfate 6-O-sulfotransferase 3	HS6ST1;HS6ST2;HS6ST3	23.2086	23.4697	22.6364	22.7344	25.4835	25.8873	25.6502	25.2576
+	4.89842	-1.47474	Protocadherin-7	PCDH7	27.5293	28.0068	27.8591	27.7034	29.2844	29.1568	29.3681	29.1884
+	3.27947	2.10587	SWI/SNF-related matrix-associated actin-dependent regulator of chromatin subfamily A member 5	SMARCA5	27.6547	27.5591	27.0833	28.0492	26.1818	25.1978	25.1222	25.421
+	0.919093	1.06511	Lysine-specific histone demethylase 1A	KDM1A	24.6246	24.1434	24.5447	24.229	23.039	23.3612	22.0466	24.8343
+	4.68637	-1.94639	Frizzled-6	FZD6	26.6629	26.905	27.211	26.7806	28.9098	29.1055	28.7476	28.5821
+	4.52576	-0.896387	Neuropilin-2	NRP2	27.8272	27.7826	28.0055	27.7283	28.7726	28.5758	28.7769	28.8038
+	2.61117	1.38083	Long-chain-fatty-acid--CoA ligase 4;Long-chain-fatty-acid--CoA ligase 3	ACSL4;ACSL3	24.2445	24.15	24.5218	24.3731	22.5171	23.3115	22.4598	23.4776
+	2.70245	1.25593	Sorting nexin-3	SNX3	27.2884	27.3801	27.4583	27.5807	26.6691	26.4624	25.8254	25.7268
+	2.80065	2.62573	Protein O-GlcNAcase	MGEA5	25.9064	25.4716	24.9636	25.0929	22.8112	21.4908	23.406	23.2234
+	3.24317	1.00321	Heterogeneous nuclear ribonucleoprotein Q	SYNCRIP	31.0755	31.1647	31.001	31.1187	30.3124	30.3693	29.8103	29.855
+	1.74184	-0.944662	Beta-1,4-galactosyltransferase 3;N-acetyllactosamine synthase;Beta-N-acetylglucosaminylglycopeptide beta-1,4-galactosyltransferase;Beta-N-acetylglucosaminyl-glycolipid beta-1,4-galactosyltransferase	B4GALT3	24.2737	23.4122	24.3926	24.605	25.3548	24.9684	25.32	24.819
+	1.35576	1.53307	GDP-mannose 4,6 dehydratase	GMDS	24.9678	24.9202	25.5211	25.1649	24.5367	22.3548	22.8643	24.6858
+	2.3004	-0.70504	Procollagen-lysine,2-oxoglutarate 5-dioxygenase 3	PLOD3	27.7708	27.8053	27.8845	27.9915	28.2497	28.374	28.7216	28.9271
+	5.62679	-6.63507	Tetraspanin-3	TSPAN3	23.0928	21.6729	21.4358	21.9119	28.9761	28.5099	28.5844	28.5833
+	4.02781	1.11835	Perilipin-3	PLIN3	29.4222	29.1374	29.499	29.2717	28.2047	27.9826	28.2412	28.4284
+	4.41076	-1.59242	Sushi repeat-containing protein SRPX2	SRPX2	29.1115	29.0671	29.5728	29.5905	30.8069	30.9891	30.9366	30.979
+	3.77759	2.7163	UDP-glucose 6-dehydrogenase	UGDH	28.5835	28.5564	28.5942	28.4942	26.5046	26.2146	25.6079	25.036
+	1.45607	0.713067	Leupaxin	LPXN	26.6558	26.7496	26.5952	26.4702	26.4135	26.2774	25.4908	25.4368
+	1.53487	2.86879	Sorting nexin-2	SNX2	27.3655	26.9828	26.7434	26.5777	25.899	25.6155	22.1273	22.5527
+	3.15259	1.57247	General vesicular transport factor p115	USO1	29.0702	28.9266	28.7688	29.2967	27.7503	27.6804	26.7955	27.5463
+	1.38221	0.512036	Histone H2B;Histone H2B type 1-L;Histone H2B type 1-M;Histone H2B type 1-N;Histone H2B type 1-H;Histone H2B type 2-F;Histone H2B type 1-C/E/F/G/I;Histone H2B type 1-D;Histone H2B type 1-K;Histone H2B type F-S	HIST1H2BN;HIST1H2BL;HIST1H2BM;HIST1H2BH;HIST2H2BF;HIST1H2BC;HIST1H2BD;HIST1H2BK;H2BFS	29.475	29.696	29.5153	29.041	28.7988	28.6687	28.8906	29.3209
+	3.47154	1.70401	6-phosphofructo-2-kinase/fructose-2,6-bisphosphatase 2;6-phosphofructo-2-kinase;Fructose-2,6-bisphosphatase	PFKFB2	24.5859	24.4836	24.3621	24.3627	22.8048	22.3546	22.457	23.3618
+	4.6877	0.807657	Endothelial differentiation-related factor 1	EDF1	26.4649	26.5511	26.5792	26.5478	25.5706	25.8094	25.6856	25.8466
+	4.41988	1.87847	DnaJ homolog subfamily A member 2	DNAJA2	29.1158	29.2803	28.7737	28.8151	27.4318	26.867	27.1973	26.9749
+	2.14158	1.42614	Bromodomain-containing protein 4	BRD4	25.9326	25.7139	24.7292	25.2397	24.5785	23.9481	23.9678	23.4165
+	4.56284	1.32	Plexin-A2	PLXNA2	24.8297	24.3998	24.8327	24.5946	23.2742	23.2422	23.4166	23.4437
+	2.89912	-1.43591	Immunoglobulin superfamily member 3	IGSF3	22.2226	22.7453	21.6302	21.8801	23.5603	23.3902	23.5291	23.7421
+	2.75303	-1.6405	Glycosaminoglycan xylosylkinase	FAM20B	24.4728	25.8027	25.5231	25.5081	27.2072	26.7562	26.9968	26.9085
+	1.04086	0.533123	WD repeat-containing protein 1	WDR1	32.444	32.3704	32.738	32.7521	32.4226	32.4991	31.7366	31.5136
+	3.92259	3.19236	Rho-associated protein kinase 2	ROCK2	25.1957	25.2734	25.7942	25.8602	23.1517	21.6129	22.4198	22.1697
+	3.51742	1.63713	Copine-3	CPNE3	27.8985	27.6966	27.3213	27.5457	25.4616	26.1327	26.312	26.0073
+	3.25007	2.50765	Huntingtin-interacting protein 1-related protein	HIP1R	26.5705	26.2437	25.8473	25.8401	24.3979	23.8854	23.3287	22.8589
+	2.05404	-0.962821	E3 ubiquitin-protein ligase BRE1B	RNF40	22.9447	23.0483	22.5373	22.9937	23.4833	23.4293	24.2403	24.2223
+	5.65152	-4.56942	Low-density lipoprotein receptor-related protein 5	LRP5	22.3854	21.6649	21.8921	21.5864	26.3939	26.2008	27.0034	26.2084
+	2.85143	-0.326578	Gamma-glutamylcyclotransferase	GGCT	29.1486	29.2517	29.248	29.3614	29.4907	29.6752	29.5491	29.601
+	3.04526	-0.895033	Semaphorin-7A	SEMA7A	28.5697	28.5873	28.3917	28.5277	29.3131	29.5704	29.7031	29.0699
+	6.88006	1.49632	V-type proton ATPase subunit G 1	ATP6V1G1	27.3323	27.461	27.4017	27.4386	25.9683	26.0056	25.8612	25.8131
+	4.90842	3.29258	Vacuolar protein sorting-associated protein 4B	VPS4B	25.842	25.6346	25.9763	25.8612	22.0779	22.9423	22.1592	22.9643
+	5.68553	-1.34491	SH3 domain-binding glutamic acid-rich-like protein	SH3BGRL	26.6267	26.6109	26.8663	26.7339	27.9283	28.0627	28.1598	28.0667
+	1.59964	0.582896	Vesicle-trafficking protein SEC22b	SEC22B	27.6486	27.0409	27.8694	27.4452	27.0403	26.9373	27.0297	26.6652
+	1.82115	1.60135	Leucine-rich repeat and calponin homology domain-containing protein 4	LRCH4	24.5761	25.4139	24.4288	24.2279	23.6827	22.199	23.7884	22.5712
+	3.44339	1.1757	Mitochondrial-processing peptidase subunit beta	PMPCB	26.9391	27.0743	26.6192	26.7448	25.8416	25.3038	25.6778	25.8515
+	4.32012	3.24695	Usherin	USH2A	26.9747	27.0528	27.5808	27.2186	23.8632	24.5905	23.2367	24.1487
+	2.15653	0.854113	PC4 and SFRS1-interacting protein	PSIP1	26.0089	26.3475	26.2492	26.7768	25.1386	25.5541	25.4591	25.8141
+	1.78708	-0.37818	Serine/arginine-rich splicing factor 10	SRSF10	26.8772	27.0307	27.2926	27.1865	27.2901	27.4788	27.6274	27.5034
+	3.84179	-1.69992	Tumor necrosis factor receptor superfamily member 21	TNFRSF21	27.7959	27.3603	28.1991	28.0262	29.6131	29.3361	29.7271	29.505
+	1.1983	0.511179	Cold shock domain-containing protein E1	CSDE1	27.6432	27.6886	28.0553	28.1282	27.7873	27.5396	27.2148	26.929
+	1.54131	2.57955	WW domain-binding protein 4	WBP4	26.8776	25.3258	28.3687	28.95	25.2081	23.8136	25.6058	24.5763
+	2.28026	1.63241	Src kinase-associated phosphoprotein 2	SKAP2	24.5707	24.9795	25.2176	25.486	23.3462	22.8978	23.1012	24.3791
+	1.05841	-1.79562	Interferon-inducible double-stranded RNA-dependent protein kinase activator A	PRKRA	22.8885	22.0944	21.5813	21.7001	22.3502	24.9165	22.5493	25.6307
+	3.60111	-2.04689	Serpin B7	SERPINB7	22.5269	22.4554	23.328	22.4594	24.7841	25.157	24.6126	24.4037
+	1.22141	0.401993	U5 small nuclear ribonucleoprotein 200 kDa helicase	SNRNP200	27.9326	27.833	27.5054	27.2945	27.0548	27.4907	27.2434	27.1688
+	0.985093	1.72233	TIP41-like protein	TIPRL	26.513	26.4972	26.6199	26.509	26.3889	26.3158	23.5681	22.977
+	1.7963	1.12019	WD repeat and HMG-box DNA-binding protein 1	WDHD1	26.332	26.2454	26.5305	27.0504	25.8621	25.9609	24.9049	24.9497
+	1.11608	1.17224	Breast cancer anti-estrogen resistance protein 3	BCAR3	24.3162	23.8892	23.1237	23.1301	22.0177	22.2411	23.7932	21.7182
+	1.35596	0.668618	Eukaryotic translation initiation factor 3 subunit G	EIF3G	28.4142	28.6801	29.0552	29.2689	28.0091	28.7109	27.8945	28.1295
+	1.38794	0.38128	Eukaryotic translation initiation factor 3 subunit J	EIF3J	29.1249	29.0427	29.0748	28.7954	28.81	28.8531	28.5433	28.3062
+	2.96904	0.752217	Carbonyl reductase [NADPH] 3	CBR3	28.4655	28.5918	28.2679	28.7128	27.9645	27.7271	27.7882	27.5492
+	5.60727	0.938807	Isocitrate dehydrogenase [NADP] cytoplasmic	IDH1	30.8239	30.9503	30.7529	30.734	29.8178	29.8582	29.9044	29.9254
+	3.89858	-0.958273	Attractin	ATRN	28.1994	27.8737	28.328	27.9829	28.953	29.1034	29.1271	29.0335
+	1.85969	-0.772686	Signal transducing adapter molecule 2	STAM2	28.4725	28.0736	28.2099	28.1448	29.4518	29.2464	28.6607	28.6326
+	1.56203	1.14823	Pre-mRNA-splicing factor SPF27	BCAS2	27.4458	27.3075	26.5401	26.3049	26.1515	25.6287	25.0114	26.2137
+	2.02984	0.848011	DnaJ homolog subfamily C member 8	DNAJC8	29.3347	29.1733	29.1844	29.0665	28.0349	28.9892	28.1894	28.1533
+	4.08526	3.14044	ATP synthase subunit d, mitochondrial	ATP5H	25.7158	26.0243	25.6156	25.5412	21.9255	22.3059	23.4085	22.6952
+	2.81761	2.54236	Ribosomal L1 domain-containing protein 1	RSL1D1	26.0336	25.7103	25.0899	24.9048	22.1447	23.2672	23.7734	22.3838
+	3.45824	3.58346	Signal recognition particle subunit SRP72	SRP72	26.6923	27.123	26.772	26.3017	24.1466	23.6341	22.6993	22.0752
+	2.5759	-0.481779	N(G),N(G)-dimethylarginine dimethylaminohydrolase 1	DDAH1	30.0206	30.1355	29.9259	29.7567	30.6043	30.4153	30.4004	30.3458
+	2.6391	1.62471	Metastasis-associated protein MTA2	MTA2	27.1179	26.1838	25.9488	26.0123	24.9004	24.2565	24.5933	25.0138
+	2.4995	2.31503	Mitochondrial import receptor subunit TOM70	TOMM70A	25.5649	25.9169	25.4063	25.5741	23.2412	22.0267	24.2827	23.6515
+	1.95764	1.16456	Protein transport protein Sec24D	SEC24D	23.7659	23.7369	24.796	24.1485	22.8212	23.5217	22.5468	22.8992
+	2.64978	2.31272	E3 UFM1-protein ligase 1	UFL1	24.9248	24.6947	24.5189	24.5264	22.3859	22.9593	21.087	22.9817
+	2.10464	-0.703796	UBX domain-containing protein 7	UBXN7	25.5554	25.5022	25.5954	25.9594	26.0573	26.6796	26.1658	26.5248
+	1.93378	2.11341	Endonuclease domain-containing 1 protein	ENDOD1	27.523	28.1308	27.9799	27.606	26.253	26.2945	26.258	23.9806
+	5.13253	3.29351	Glutaminase kidney isoform, mitochondrial	GLS	26.0613	26.2709	25.707	25.8654	22.127	23.0351	22.8375	22.731
+	4.70123	-2.00815	Calsyntenin-1;Soluble Alc-alpha;CTF1-alpha	CLSTN1	34.1502	34.0977	34.3797	34.4313	35.9916	36.0553	36.5018	36.5428
+	4.1547	-1.52813	Calsyntenin-1;Soluble Alc-alpha;CTF1-alpha	CLSTN1	30.1825	29.9449	30.3114	30.0899	31.4375	31.4783	31.6847	32.0407
+	2.93321	-0.686988	Protein HEXIM1	HEXIM1	27.0964	26.9493	26.7031	26.9903	27.4515	27.5008	27.7743	27.7603
+	4.33602	-1.63354	Ly6/PLAUR domain-containing protein 3	LYPD3	28.3451	28.1352	28.4666	28.2839	29.7612	29.6548	30.0865	30.2624
+	2.85983	-0.866564	Peptidyl-prolyl cis-trans isomerase FKBP9	FKBP9	28.1167	28.5307	28.2837	27.827	29.1179	28.9682	28.9871	29.1511
+	1.91372	2.66192	Structural maintenance of chromosomes protein 2	SMC2	25.1979	25.4569	25.6607	25.8909	22.6099	24.4607	23.4967	20.9914
+	3.45195	1.92905	Acyl-protein thioesterase 2	LYPLA2	29.0818	29.1193	28.9717	29.0272	26.9381	27.4835	26.4571	27.6052
+	2.82345	0.507405	Importin-7	IPO7	28.6816	28.7207	28.7939	28.5974	28.1048	28.3973	28.0203	28.2416
+	2.65	2.11227	E3 ubiquitin-protein ligase ARIH2	ARIH2	24.9047	24.9619	24.8998	24.9712	22.108	23.6738	22.1147	23.3921
+	1.42585	2.04426	CD2 antigen cytoplasmic tail-binding protein 2	CD2BP2	25.4905	24.775	24.9263	24.6965	23.5001	21.2952	22.204	24.712
+	1.59869	1.34612	Supervillin	SVIL	24.7195	24.6961	24.5699	24.9925	23.9228	24.0536	23.5094	22.1078
+	2.53651	-3.56664	Papilin	PAPLN	23.2687	23.497	25.8096	25.8503	27.8201	28.0925	28.7776	28.0021
+	1.98645	0.680848	Activator of 90 kDa heat shock protein ATPase homolog 1	AHSA1	28.8772	28.4608	29.1487	28.5994	28.3198	28.1704	27.8259	28.0466
+	2.50151	1.08011	Protein transport protein Sec24B	SEC24B	24.3641	23.9823	23.5978	23.7463	22.858	23.1567	22.4213	22.9341
+	3.45686	0.773449	Persulfide dioxygenase ETHE1, mitochondrial	ETHE1	29.0507	28.9742	29.1018	28.9832	28.3521	28.2964	27.9554	28.4122
+	1.19164	0.512131	STAM-binding protein	STAMBP	27.0125	26.9322	27.3043	27.0479	26.9238	26.9098	26.077	26.338
+	5.85317	-1.63859	Follistatin-related protein 3	FSTL3	25.0822	25.3751	25.4421	25.4399	26.9542	26.9725	26.9583	27.0088
+	2.21081	1.71607	Polypyrimidine tract-binding protein 3	PTBP3	24.4156	24.2353	24.0021	24.1107	23.3712	22.8198	22.2321	21.4764
+	5.2247	1.99681	AP-2 complex subunit alpha-1	AP2A1	28.873	28.7372	28.7053	28.6754	26.9955	26.6886	26.8997	26.42
+	1.49853	0.704737	Double-stranded RNA-binding protein Staufen homolog 1	STAU1	27.8491	27.6708	27.4071	27.208	27.3699	26.6604	26.9045	26.3812
+	3.55549	2.6408	Tetratricopeptide repeat protein 4	TTC4	25.308	25.3868	24.9839	25.0958	23.477	21.8658	22.3775	22.4909
+	1.05413	1.12102	Serum deprivation-response protein	SDPR	25.4236	25.7049	26.5647	24.6407	25.5284	24.4628	24.0903	23.7684
+	5.04234	4.18937	BAG family molecular chaperone regulator 2	BAG2	25.4945	25.7747	25.7836	25.6958	21.0241	20.9484	21.9602	22.0584
+	1.19995	0.690201	Quinone oxidoreductase-like protein 1	CRYZL1	25.9469	24.5936	24.9367	25.4416	24.6411	24.5275	24.3553	24.6341
+	1.64444	0.806431	3(2),5-bisphosphate nucleotidase 1	BPNT1	28.184	28.4617	28.5255	28.4832	27.9835	28.1027	27.1368	27.2056
+	2.40879	0.668813	Cytochrome b5	CYB5A	29.0651	29.1564	28.8507	28.6036	28.4149	28.1801	28.3461	28.0594
+	1.19015	1.46948	Retinal dehydrogenase 1	ALDH1A1	25.4691	25.6382	25.8924	25.7086	25.4553	25.0763	23.6129	22.6858
+	4.64424	2.17808	Glutamate dehydrogenase 1, mitochondrial;Glutamate dehydrogenase 2, mitochondrial	GLUD1;GLUD2	31.0985	31.0388	30.7522	30.5667	28.5401	28.3792	28.8556	28.9691
+	3.69346	3.11049	Dihydrofolate reductase;Dihydrofolate reductase, mitochondrial	DHFR;DHFRL1	25.756	25.0559	25.6919	25.3684	23.1437	22.6835	21.5226	22.0804
+	1.45103	-0.683227	Glutathione reductase, mitochondrial	GSR	30.7204	30.8824	30.0044	30.2619	30.8712	30.9082	31.4286	31.3941
+	4.16869	-2.23614	Ceruloplasmin	CP	28.5518	28.5943	28.8292	28.8733	30.5864	30.5655	31.3151	31.3262
+	1.59297	0.568733	Purine nucleoside phosphorylase	PNP	31.1928	30.892	30.6044	30.4863	30.4481	30.3812	30.0289	30.0423
+	1.00397	0.588945	Hypoxanthine-guanine phosphoribosyltransferase	HPRT1	30.4066	30.2542	29.9799	30.1069	30.0146	30.1353	28.9268	29.315
+	1.80159	-1.04329	Aspartate aminotransferase, mitochondrial	GOT2	32.0161	32.0283	31.2175	31.1819	32.28	32.3258	32.9543	33.0569
+	3.40436	-0.955808	Epidermal growth factor receptor;Receptor protein-tyrosine kinase	EGFR	30.0619	30.1132	30.2755	30.1506	30.8936	30.9777	31.0852	31.468
+	4.15648	0.615843	Phosphoglycerate kinase 1	PGK1	33.9557	33.9953	33.7543	33.8015	33.1962	33.2605	33.2674	33.3193
+	1.75931	0.89346	Adenylate kinase isoenzyme 1	AK1	27.6223	27.8085	27.3379	27.6897	27.225	27.09	26.1989	26.3707
+	2.78901	-3.13693	Tissue-type plasminogen activator;Tissue-type plasminogen activator chain A;Tissue-type plasminogen activator chain B	PLAT	24.0891	22.0869	23.9082	22.0986	26.5992	26.11	26.2613	25.76
+	1.54071	0.727766	Argininosuccinate synthase	ASS1	26.9669	27.5328	27.4608	27.8891	26.8334	27.132	26.6502	26.3229
+	6.21881	-1.72102	Complement C3;Complement C3 beta chain;C3-beta-c;Complement C3 alpha chain;C3a anaphylatoxin;Acylation stimulating protein;Complement C3b alpha chain;Complement C3c alpha chain fragment 1;Complement C3dg fragment;Complement C3g fragment;Complement C3d fragment;Complement C3f fragment;Complement C3c alpha chain fragment 2	C3	29.3755	29.1698	29.2715	29.3748	31.1858	30.9359	31.0375	30.9165
+	5.678	-2.2235	Metalloproteinase inhibitor 1	TIMP1	31.2839	31.4269	31.5795	31.6249	33.6558	33.5703	33.589	33.994
+	3.00402	-1.75537	Cystatin-C	CST3	30.4126	30.6979	31.598	31.4532	32.7389	32.6509	32.9102	32.8831
+	4.60903	-1.95581	Cystatin-S	CST4	25.4347	25.0378	25.4772	24.9793	27.2833	26.8668	27.307	27.2951
+	4.28756	1.60786	GTPase NRas;GTPase KRas;GTPase KRas, N-terminally processed	NRAS;KRAS	26.8526	26.808	26.8182	27.0709	25.3099	25.6018	24.8971	25.3095
+	0.978872	0.614362	GTPase HRas;GTPase HRas, N-terminally processed	HRAS	24.0488	24.2081	23.9546	24.151	22.7611	23.3964	24.3053	23.4423
+	3.95809	-4.30508	Collagen alpha-1(I) chain	COL1A1	25.0637	26.8059	26.8017	26.856	30.2207	30.4975	30.9725	31.0569
+	2.61893	-0.505643	Prelamin-A/C;Lamin-A/C	LMNA	34.8757	34.9134	34.9627	34.9349	35.3322	35.2152	35.6717	35.4902
+	4.39233	-2.46769	Leucine-rich alpha-2-glycoprotein	LRG1	28.9442	29.2261	29.6051	29.3596	31.3533	31.5682	32.2097	31.8746
+	4.51847	-1.9183	Fibronectin;Anastellin;Ugl-Y1;Ugl-Y2;Ugl-Y3	FN1	27.4435	27.7173	28.1915	27.9759	29.6428	29.6951	29.9038	29.7594
+	4.49814	-1.24076	Interstitial collagenase;22 kDa interstitial collagenase;27 kDa interstitial collagenase	MMP1	28.4183	28.5102	28.693	28.6811	29.6604	30.0227	29.9088	29.6737
+	4.08527	3.73551	Antileukoproteinase	SLPI	25.9976	25.9549	26.5356	26.4918	23.0929	23.1706	21.7274	22.0469
+	2.31183	-0.77886	Catalase	CAT	27.4155	27.0975	27.3818	27.1618	27.8121	27.745	28.1857	28.4291
+	4.0625	-1.4939	Tissue alpha-L-fucosidase	FUCA1	27.3307	27.722	27.9328	27.929	29.2578	29.0302	29.3953	29.2068
+	4.06008	-0.670475	Cystatin-B	CSTB	27.805	28.0659	28.0051	28.1139	28.7007	28.6913	28.5967	28.683
+	3.95775	-0.525831	Annexin A1;Annexin	ANXA1	30.5314	30.6549	30.5526	30.4979	30.95	31.0935	31.1765	31.1202
+	1.81868	-1.03047	Apolipoprotein B-100;Apolipoprotein B-48	APOB	23.4248	22.3699	23.7932	23.0577	24.2541	24.098	24.2711	24.1443
+	2.08141	-1.25985	Superoxide dismutase [Mn], mitochondrial	SOD2	28.6617	28.8515	28.2356	28.1565	29.5209	29.0726	29.9952	30.3561
+	3.4403	2.73709	Ornithine aminotransferase, mitochondrial;Ornithine aminotransferase, hepatic form;Ornithine aminotransferase, renal form	OAT	30.1836	30.0337	29.3928	29.3442	26.4446	26.4809	27.6158	27.4647
+	4.16592	0.699807	Glyceraldehyde-3-phosphate dehydrogenase	GAPDH	34.5832	34.4115	34.53	34.4932	33.8733	33.8929	33.8305	33.6218
+	1.16442	1.93295	Glyceraldehyde-3-phosphate dehydrogenase	GAPDH	25.3135	25.3215	25.0105	25.2051	25.0116	24.5006	22.1273	21.4793
+	2.47064	0.517127	Heat shock protein beta-1	HSPB1	33.3693	33.4603	33.5795	33.5373	32.8697	33.0288	32.759	33.2203
+	4.8483	4.20057	Dolichyl-diphosphooligosaccharide--protein glycosyltransferase subunit 2	RPN2	27.9686	27.8708	26.8729	27.6555	22.9438	23.1329	23.5994	23.8895
+	3.07697	2.01725	Guanine nucleotide-binding protein G(i) subunit alpha-2;Guanine nucleotide-binding protein G(i) subunit alpha-1	GNAI2;GNAI1	26.6003	27.0085	26.9282	27.5095	25.3768	25.531	24.5847	24.4849
+	0.91244	1.80796	Histone H2A type 1-C;Histone H2A type 3;Histone H2A type 1-B/E	HIST1H2AC;HIST3H2A;HIST1H2AB	26.8216	27.0403	26.0535	26.7171	23.7949	22.6073	26.5767	26.4218
+	6.52842	-2.05227	Amyloid beta A4 protein;N-APP;Soluble APP-alpha;Soluble APP-beta;C99;Beta-amyloid protein 42;Beta-amyloid protein 40;C83;P3(42);P3(40);C80;Gamma-secretase C-terminal fragment 59;Gamma-secretase C-terminal fragment 57;Gamma-secretase C-terminal fragment 50;C31	APP	30.9676	31.0014	31.1938	31.2705	33.1002	33.2061	33.0881	33.248
+	2.25718	0.945796	Non-histone chromosomal protein HMG-14	HMGN1	27.3497	27.2609	27.5733	27.4971	26.2764	26.0165	26.6057	26.9993
+	3.059	-0.537485	Plasminogen activator inhibitor 1	SERPINE1	32.0062	32.031	31.8991	31.8749	32.3554	32.3672	32.5553	32.6832
+	5.83189	3.83606	ADP/ATP translocase 2;ADP/ATP translocase 2, N-terminally processed;ADP/ATP translocase 3;ADP/ATP translocase 3, N-terminally processed;ADP/ATP translocase 1;ADP/ATP translocase 4;ADP/ATP translocase 4, N-terminally processed	SLC25A5;SLC25A4;SLC25A6;SLC25A31	26.4433	26.2641	26.36	26.3456	22.3647	22.3058	22.2806	23.1177
+	1.47757	-0.651675	Ubiquitin-like protein ISG15	ISG15	28.1049	28.2551	27.7163	27.7867	28.7485	28.3261	28.2723	29.1229
+	1.27075	0.545586	Eukaryotic translation initiation factor 2 subunit 1	EIF2S1	28.9583	29.2744	28.9754	29.0735	28.8107	28.8828	27.9364	28.4695
+	5.88637	-1.66067	Intercellular adhesion molecule 1	ICAM1	25.7133	25.47	25.6031	25.6824	27.1399	27.1858	27.3757	27.4102
+	1.94543	0.485867	Lupus La protein	SSB	29.9385	30.1115	29.6021	29.6252	29.1861	29.3456	29.4394	29.3627
+	1.47703	-0.477519	Integrin beta-1	ITGB1	28.1175	28.2447	27.7087	27.6251	28.3855	28.1767	28.5781	28.4656
+	1.86557	-0.277909	Keratin, type I cytoskeletal 18	KRT18	33.3082	33.2806	33.0597	33.1673	33.4158	33.3567	33.5601	33.5949
+	2.29217	-3.43817	Collagen alpha-2(V) chain	COL5A2	24.7461	24.0141	21.3703	22.0915	26.4525	26.8007	26.3857	26.3358
+	5.14826	-1.11313	Gelsolin	GSN	32.5116	32.5301	32.8182	32.6924	33.7642	33.766	33.6732	33.8014
+	1.21182	-0.560171	Gelsolin	GSN	25.78	26.2761	25.8812	25.5137	26.0188	26.2429	26.8695	26.5605
+	3.55362	-1.82683	Protein S100-A9	S100A9	26.3808	27.3908	26.7542	27.0191	28.5685	28.4815	28.9771	28.8251
+	1.24972	-0.608082	Alpha-enolase	ENO1	28.5946	28.5641	29.1316	29.2116	29.1679	29.4985	30.0193	29.2486
+	2.19584	0.525341	Histone H2B type 3-B;Histone H2B type 2-E;Histone H2B type 1-B;Histone H2B type 1-O;Histone H2B type 1-J;Putative histone H2B type 2-D;Putative histone H2B type 2-C	HIST3H2BB;HIST2H2BE;HIST1H2BB;HIST1H2BO;HIST1H2BJ;HIST2H2BD;HIST2H2BC	31.84	32.0309	31.7809	31.7691	31.0597	31.2367	31.5638	31.4593
+	2.49801	-1.085	Glia-derived nexin	SERPINE2	26.9284	27.2048	27.754	27.6433	28.4807	28.811	28.3221	28.2567
+	5.96382	-1.58485	Annexin A2;Annexin;Putative annexin A2-like protein	ANXA2;ANXA2P2	31.1095	30.9645	31.1	31.1125	32.6314	32.4715	32.8106	32.7124
+	4.62076	0.515891	Calpain-1 catalytic subunit	CAPN1	30.9816	31.0944	30.9582	30.9714	30.4871	30.5334	30.5246	30.3969
+	2.14128	1.9322	Tubulin beta chain;Tubulin beta-2B chain;Tubulin beta-2A chain	TUBB;TUBB2B;TUBB2A	29.7035	29.4398	29.4421	29.3207	27.7943	28.1354	26.1303	28.1172
+	2.84575	-1.1338	Involucrin	IVL	25.5529	25.9526	26.0995	25.8393	27.1365	27.3973	26.7841	26.6617
+	2.75493	-0.751	Beta-hexosaminidase subunit beta;Beta-hexosaminidase subunit beta chain B;Beta-hexosaminidase subunit beta chain A	HEXB	29.6331	29.7717	29.4716	29.5603	30.0845	30.2342	30.6515	30.4704
+	2.36014	-1.2445	Cathepsin L1;Cathepsin L1 heavy chain;Cathepsin L1 light chain	CTSL	29.1587	29.1391	28.9807	29.2462	29.9463	29.8725	30.9697	30.7142
+	2.74084	0.197577	Profilin-1	PFN1	33.193	33.2376	33.2252	33.2212	33.0313	33.0036	32.939	33.1128
+	5.45649	0.776591	Bifunctional glutamate/proline--tRNA ligase;Glutamate--tRNA ligase;Proline--tRNA ligase	EPRS	29.7706	29.7416	29.7744	29.6444	29.0505	28.9558	28.9489	28.8696
+	4.33693	-1.63324	Cathepsin B;Cathepsin B light chain;Cathepsin B heavy chain	CTSB	32.3123	32.4289	32.9257	32.7524	34.0793	34.2	34.3997	34.2733
+	4.28369	0.564909	Heat shock protein HSP 90-alpha	HSP90AA1	34.9886	35.0288	34.9068	34.8479	34.3761	34.4823	34.3044	34.3496
+	2.24408	0.673912	Fumarate hydratase, mitochondrial	FH	30.1893	30.1322	29.8152	29.749	28.9977	29.2711	29.365	29.5562
+	2.083	-0.777754	Rho-related GTP-binding protein RhoC	RHOC	21.9066	21.9887	21.7188	22.3624	23.1782	22.4869	22.6345	22.7878
+	3.81739	0.853255	Heat shock protein HSP 90-beta	HSP90AB1	34.0072	33.9994	33.8416	33.7938	33.2447	33.1521	32.9575	32.8748
+	0.823248	1.22185	Signal recognition particle receptor subunit alpha	SRPR	25.5402	25.2275	24.9387	25.12	23.3899	22.1965	25.1229	25.2297
+	1.6997	1.14164	Asparagine synthetase [glutamine-hydrolyzing]	ASNS	24.5014	24.3475	24.0487	24.2536	24.0635	23.0525	23.112	22.3567
+	2.57575	-2.29897	Extracellular superoxide dismutase [Cu-Zn]	SOD3	23.8438	22.4143	23.9217	24.2876	25.837	25.3533	26.3962	26.0767
+	1.80672	-1.45083	Inhibin beta A chain	INHBA	22.8196	24.0709	23.8669	24.5573	24.9316	25.9686	25.0947	25.1231
+	4.59156	4.23245	Pyruvate dehydrogenase E1 component subunit alpha, somatic form, mitochondrial	PDHA1	26.6301	27.0559	26.5059	26.8631	23.3866	22.1126	21.8461	22.7798
+	2.88422	-0.82165	Hepatocyte growth factor receptor	MET	30.6384	30.4003	30.9181	31.0252	31.5036	31.5386	31.5632	31.6632
+	3.73726	-1.62477	Complement factor H	CFH	31.1822	31.154	31.8125	31.8654	33.2041	33.2077	33.0676	33.0338
+	1.89611	0.675373	U1 small nuclear ribonucleoprotein 70 kDa	SNRNP70	30.2805	30.312	29.6007	29.7104	29.4273	29.2552	29.3159	29.2038
+	2.85147	-1.08768	Vimentin	VIM	28.2847	28.064	28.5967	28.4756	29.263	29.0947	29.7229	29.691
+	1.35544	0.386753	U1 small nuclear ribonucleoprotein A	SNRPA	28.695	28.7338	29.1466	29.0153	28.4533	28.2838	28.7932	28.5134
+	2.49965	-0.995086	Cystatin-SA	CST2	26.4809	26.5717	27.2148	26.5625	27.8239	27.9376	27.6748	27.3738
+	4.58737	-4.67641	Stromelysin-2	MMP10	22.6996	21.8515	22.8343	23.7561	27.7105	27.4613	27.158	27.5174
+	2.34744	0.994947	Dihydropteridine reductase	QDPR	26.4262	26.3769	26.8586	25.9397	25.4089	25.247	25.2101	25.7556
+	2.57118	0.721374	High mobility group protein B1	HMGB1	31.7549	31.7008	31.3372	31.3029	30.749	31.0395	30.7972	30.6246
+	4.46557	-0.630682	Tropomyosin alpha-1 chain	TPM1	33.141	33.1792	33.2091	33.1258	33.8405	33.638	33.8868	33.8127
+	1.40881	-0.40575	Clathrin light chain B	CLTB	31.6775	31.9354	31.4701	31.4536	31.9666	31.8853	32.3514	31.9563
+	2.57608	-1.60752	Tumor-associated calcium signal transducer 2	TACSTD2	27.9547	27.8497	27.6824	27.7563	29.2746	28.5883	30.0715	29.7386
+	2.60412	1.97582	Poly [ADP-ribose] polymerase 1	PARP1	28.609	28.6297	27.8997	28.0135	25.5562	26.3264	26.139	27.2271
+	3.71904	-4.15326	Furin	FURIN	24.7386	23.9883	25.4231	24.994	29.8184	28.3033	29.4759	28.1593
+	3.88284	1.77534	Histone H2A.V;Histone H2A.Z;Histone H2A	H2AFV;H2AFZ	24.58	24.5226	24.4961	24.3147	22.6961	23.1199	22.8201	22.176
+	2.43394	1.13652	Splicing factor U2AF 35 kDa subunit	U2AF1	27.9744	28.1158	27.4661	27.5849	26.9686	26.611	26.8957	26.1197
+	2.80106	-0.705549		CALM2;CALM1	32.7784	32.487	32.4425	32.4162	33.1137	33.059	33.4983	33.2752
+	3.70512	-3.36816		LYNX1	23.0649	21.6223	22.168	22.8441	25.1967	25.5207	26.207	26.2475
+	2.48849	1.45784	Lysosomal alpha-glucosidase;76 kDa lysosomal alpha-glucosidase;70 kDa lysosomal alpha-glucosidase	GAA	23.6714	23.6178	24.1322	23.8707	22.5634	21.5236	22.8003	22.5735
+	1.50823	0.951245	Ras-related protein R-Ras	RRAS	27.9435	27.8324	27.2234	27.7717	26.637	26.8231	26.0266	27.4792
+	4.18796	-2.04999	Osteopontin	SPP1	30.2924	30.6786	29.9051	30.476	32.0407	32.3575	32.6375	32.5163
+	5.80724	-3.06383	Osteopontin	SPP1	22.9758	22.9678	23.0808	23.4095	26.1706	26.1242	25.8863	26.5081
+	2.13633	-2.70556	Osteopontin	SPP1	22.5163	23.5738	21.7066	21.8863	24.325	24.0899	26.1274	25.9631
+	0.882246	2.04387	Dihydrolipoyllysine-residue acetyltransferase component of pyruvate dehydrogenase complex, mitochondrial;Acetyltransferase component of pyruvate dehydrogenase complex	DLAT	27.2931	27.6106	27.6129	27.3498	21.9351	26.858	26.4384	26.4594
+	4.03454	-1.09879	Receptor-type tyrosine-protein phosphatase F	PTPRF	28.4187	28.3937	28.8252	28.6763	29.7477	29.7965	29.541	29.6239
+	1.9795	0.725261	Carboxypeptidase;Lysosomal protective protein;Lysosomal protective protein 32 kDa chain;Lysosomal protective protein 20 kDa chain	CTSA	26.6044	26.7095	27.0609	26.5815	25.5397	26.2934	26.1139	26.1081
+	1.3652	1.07729	cAMP-dependent protein kinase type I-alpha regulatory subunit;cAMP-dependent protein kinase type I-alpha regulatory subunit, N-terminally processed	PRKAR1A	27.5527	27.5034	27.5547	27.0338	26.7574	26.9622	25.1705	26.4453
+	2.21286	-0.951472	Tissue factor pathway inhibitor	TFPI	27.605	27.2022	27.7365	27.2575	28.7943	28.6584	28.0956	28.0587
+	5.80969	1.82212	60 kDa heat shock protein, mitochondrial	HSPD1	33.9945	34.0192	33.6895	33.7149	31.9385	32	32.0525	32.1385
+	4.33104	-2.11383	Clusterin;Clusterin beta chain;Clusterin alpha chain;Clusterin	CLU	33.9282	33.7209	34.0075	33.9385	35.6752	35.6845	36.2809	36.4098
+	2.19766	0.403355	78 kDa glucose-regulated protein	HSPA5	34.2534	34.1246	34.0858	34.0301	33.5429	33.6019	33.8709	33.8647
+	3.30431	-0.959566	Laminin subunit gamma-1	LAMC1	29.9073	29.8622	30.0371	29.8813	30.6552	30.6443	31.061	31.1656
+	1.85621	3.03385	Uridine 5-monophosphate synthase;Orotate phosphoribosyltransferase;Orotidine 5-phosphate decarboxylase	UMPS	26.037	26.2042	25.529	25.5759	24.2075	21.2823	24.4005	21.3203
+	5.21056	4.53662	Pyruvate dehydrogenase E1 component subunit beta, mitochondrial	PDHB	26.7653	26.7318	26.1201	26.4408	22.4037	21.1962	22.2332	22.0786
+	4.18999	4.69464	Lipoamide acyltransferase component of branched-chain alpha-keto acid dehydrogenase complex, mitochondrial	DBT	27.4365	27.1497	26.5872	27.0766	22.8792	21.0367	22.7314	22.8242
+	2.7263	1.26129	Glycogen phosphorylase, brain form	PYGB	29.6871	29.7533	29.8275	29.8258	28.9903	28.766	27.9094	28.383
+	4.33245	3.03565	Breakpoint cluster region protein	BCR	25.3225	25.2947	25.5337	25.0345	21.9934	22.4859	22.9044	21.6591
+	2.08566	-0.845979	Lysosome-associated membrane glycoprotein 1	LAMP1	29.6765	29.4771	29.1675	29.2694	29.6914	30.3849	30.5161	30.3819
+	2.03763	1.94952	DNA topoisomerase 1	TOP1	27.5089	26.4746	25.8169	25.8739	23.7667	24.1175	25.2853	24.7067
+	4.02816	1.40347	Glucose-6-phosphate 1-dehydrogenase	G6PD	31.2726	31.5355	31.4505	31.6182	30.4159	30.0469	29.7648	30.0352
+	0.90885	1.34802	Pyruvate carboxylase, mitochondrial	PC	24.8169	23.5925	22.5271	23.2929	22.7271	20.7203	23.442	21.948
+	2.50332	0.54767	Alcohol dehydrogenase class-3	ADH5	30.2985	30.1619	30.4813	30.4564	29.8721	30.0045	29.5972	29.7336
+	4.66843	3.35371	Ribose-phosphate pyrophosphokinase 2	PRPS2	26.1402	25.9564	26.2746	25.8901	23.0012	21.9083	23.0008	22.9363
+	3.70604	0.496629	Histidine--tRNA ligase, cytoplasmic	HARS	27.6454	27.7468	27.6372	27.5614	27.0352	27.1598	27.1374	27.272
+	1.22743	2.06169	Creatine kinase B-type	CKB	25.8858	25.7517	25.9515	26.1005	25.2596	25.4983	22.0748	22.61
+	1.32295	-1.44235	Bone morphogenetic protein 2	BMP2	20.5763	20.5409	22.278	22.2087	22.5499	22.3258	23.7594	22.7382
+	1.68776	0.982336	Proto-oncogene tyrosine-protein kinase Src	SRC	26.8845	27.0762	26.9389	26.9476	26.3513	26.6451	25.6163	25.3051
+	2.66931	0.411358	X-ray repair cross-complementing protein 5	XRCC5	29.7573	29.8585	29.953	29.8765	29.6228	29.4931	29.3072	29.3767
+	1.37453	-0.864371	Gamma-interferon-inducible lysosomal thiol reductase	IFI30	26.17	26.6331	25.4885	25.7398	26.7032	27.0802	27.3645	26.341
+	1.92503	-1.03907	Lysosome-associated membrane glycoprotein 2	LAMP2	28.8199	29.0941	28.4677	28.6967	29.3251	29.4617	29.9821	30.4659
+	2.01469	1.01097	Ribonuclease inhibitor	RNH1	30.1163	30.0021	30.0377	30.0396	29.4549	29.5167	28.4063	28.774
+	7.06931	-2.06511	Bone morphogenetic protein 1	BMP1	29.0874	29.0213	29.1931	29.2615	31.0986	31.2751	31.1793	31.2708
+	0.978816	-0.680752	Bone morphogenetic protein 1	BMP1	22.8655	23.0251	22.2257	23.2359	23.7498	22.7754	24.1076	23.4425
+	4.58626	0.740235	Elongation factor 2	EEF2	32.5486	32.5375	32.4391	32.4315	31.7923	31.8866	31.6392	31.6775
+	3.78802	0.991669	Protein disulfide-isomerase A4	PDIA4	33.293	33.4036	33.0082	32.9251	32.0787	32.2352	32.2095	32.1398
+	1.2055	1.69775	Prolyl 4-hydroxylase subunit alpha-1	P4HA1	25.8465	25.9985	25.3319	25.1934	24.8735	24.9974	21.8992	23.8091
+	3.07137	-1.6213	Carcinoembryonic antigen-related cell adhesion molecule 1	CEACAM1	26.3304	26.3851	25.416	25.5866	27.4548	27.4588	27.4872	27.8024
+	3.35533	0.687369	Plastin-2	LCP1	32.4911	32.2281	32.4498	32.3488	31.7962	31.8529	31.5125	31.6067
+	1.98883	0.640706	Plastin-3	PLS3	32.0471	31.908	31.8365	31.9152	31.4736	31.6631	30.9667	31.0407
+	1.76685	0.854754	cAMP-dependent protein kinase type II-alpha regulatory subunit	PRKAR2A	28.4335	28.8754	28.4777	28.4942	27.9662	28.2652	27.3859	27.2445
+	2.37323	0.857865	General transcription factor IIF subunit 2	GTF2F2	27.3291	27.3967	27.0921	26.7975	26.1725	26.4967	25.9721	26.5427
+	1.52025	-0.44137	Bifunctional methylenetetrahydrofolate dehydrogenase/cyclohydrolase, mitochondrial;NAD-dependent methylenetetrahydrofolate dehydrogenase;Methenyltetrahydrofolate cyclohydrolase	MTHFD2	24.1553	24.0457	23.7331	24.0776	24.0825	24.5377	24.6621	24.4949
+	1.03602	0.548248	Macrophage migration inhibitory factor	MIF	30.5526	30.1816	30.6359	30.8212	30.3815	30.4396	29.6394	29.5379
+	4.8573	-1.67049	Nidogen-1	NID1	31.2874	31.4173	31.5518	31.3861	32.8156	32.9498	33.3091	33.2501
+	4.20819	0.810065	Alcohol dehydrogenase [NADP(+)]	AKR1A1	30.3483	30.585	30.3339	30.3912	29.6575	29.7423	29.518	29.5003
+	3.08698	0.606756	Pyruvate kinase PKM;Pyruvate kinase	PKM	35.0291	35.2074	35.332	35.2507	34.669	34.766	34.5251	34.4321
+	3.5512	0.730674	Endoplasmin	HSP90B1	33.7748	33.6467	33.4163	33.4579	32.7502	32.7993	32.9773	32.8461
+	2.20703	1.17326	Myosin light chain 6B	MYL6B	25.0696	24.1652	24.5031	24.2829	23.4248	23.757	23.3606	22.7853
+	7.62855	-6.83346	Matrix metalloproteinase-9;67 kDa matrix metalloproteinase-9;82 kDa matrix metalloproteinase-9	MMP9	22.069	22.0833	21.363	22.0483	28.808	28.7383	28.7518	28.5994
+	2.98159	1.26946	Aspartate--tRNA ligase, cytoplasmic	DARS	28.3626	28.6327	28.3561	28.4107	27.5898	27.2065	27.2777	26.6102
+	2.65546	0.532188	Junction plakoglobin	JUP	29.8167	29.8031	29.6386	29.7441	28.9977	29.1848	29.465	29.2263
+	3.45705	1.52121	Eukaryotic peptide chain release factor GTP-binding subunit ERF3A;Eukaryotic peptide chain release factor GTP-binding subunit ERF3B	GSPT1;GSPT2	29.1354	29.3692	29.3381	29.2369	28.1483	28.0444	27.4529	27.3493
+	4.64164	-1.25809	Beta-1,4-galactosyltransferase 1;Lactose synthase A protein;N-acetyllactosamine synthase;Beta-N-acetylglucosaminylglycopeptide beta-1,4-galactosyltransferase;Beta-N-acetylglucosaminyl-glycolipid beta-1,4-galactosyltransferase;Processed beta-1,4-galactosyltransferase 1	B4GALT1	28.2026	28.4517	28.6474	28.2854	29.5472	29.6935	29.6351	29.7437
+	1.13766	1.92741	15-hydroxyprostaglandin dehydrogenase [NAD(+)]	HPGD	24.9295	25.8868	26.236	26.1901	24.3876	25.6452	23.8484	21.6516
+	5.47475	-5.58097	Membrane cofactor protein	CD46	22.2401	22.4576	21.0749	22.0375	27.7456	27.0992	27.7612	27.5281
+	2.32332	0.339007	Desmoplakin	DSP	32.603	32.6206	32.6321	32.5832	32.1781	32.1196	32.4631	32.3221
+	2.28254	0.90755	Replication protein A 32 kDa subunit	RPA2	27.6434	27.6297	27.281	27.5629	26.8388	26.8782	26.0464	26.7234
+	3.22196	-1.36019	Metalloproteinase inhibitor 2	TIMP2	28.528	28.8852	29.3019	29.4187	30.2968	30.4105	30.3846	30.4826
+	1.60544	-0.49785	Ribosyldihydronicotinamide dehydrogenase [quinone]	NQO2	27.2712	27.2602	26.7502	27.0818	27.3767	27.4124	27.8435	27.7223
+	3.08851	-0.386431	Integrin beta-4	ITGB4	30.2975	30.2125	30.4265	30.2838	30.623	30.8045	30.6223	30.7163
+	2.58042	0.815059	Carbonyl reductase [NADPH] 1	CBR1	30.3528	30.0263	29.7498	30.0303	29.4407	29.3865	29.0623	29.0095
+	6.87874	2.90331	Ankyrin-1	ANK1	26.1672	25.8783	25.93	25.9815	23.0455	22.8871	23.1349	23.2763
+	0.93863	-0.759573	Beta-galactosidase	GLB1	23.1986	22.5248	23.223	23.9782	24.3348	23.1353	24.2852	24.2075
+	3.00963	1.64559	Cytoplasmic protein NCK1	NCK1	27.1416	27.2694	27.1309	27.4337	26.2103	25.8158	24.9813	25.386
+	1.62019	0.804449	NADPH--cytochrome P450 reductase	POR	28.2737	28.5998	28.1603	28.0383	27.5886	26.7719	27.8757	27.6182
+	5.76861	-1.83614	Carboxypeptidase E	CPE	28.108	28.1534	28.4699	28.3732	30.2166	30.1799	30.0251	30.0275
+	1.99211	-1.41173	Stathmin	STMN1	28.8506	29.0128	29.7398	29.6993	30.1919	30.2313	31.181	31.345
+	2.76156	0.615097	Aspartate aminotransferase, cytoplasmic	GOT1	31.9187	32.1567	31.7712	31.8807	31.1788	31.1791	31.4153	31.4937
+	3.36191	0.792882	Calpain-2 catalytic subunit	CAPN2	29.8602	29.6694	29.6255	29.5987	29.1661	28.8168	28.8886	28.7108
+	3.00789	2.23425	CTP synthase 1;CTP synthase	CTPS1	28.538	28.3846	28.5982	28.537	27.2292	26.5106	25.6661	25.7149
+	4.4649	2.0131	ATP-dependent 6-phosphofructokinase, liver type	PFKL	25.2112	25.2598	24.8795	24.8018	23.0842	22.9037	23.3912	22.7209
+	1.84846	-0.683045	Ganglioside GM2 activator;Ganglioside GM2 activator isoform short	GM2A	29.7	29.5432	30.1213	29.819	30.1642	30.2728	30.633	30.8456
+	2.38369	-0.695554	Galectin-3;Galectin	LGALS3	30.2237	30.0245	30.1532	30.4248	30.6534	30.7037	31.09	31.1612
+	1.91841	0.569065	26S protease regulatory subunit 6A	PSMC3	28.6187	29.0221	28.4253	28.6843	28.3427	28.0153	28.2235	27.8927
+	3.76442	1.27788	T-complex protein 1 subunit alpha	TCP1	32.0517	32.1782	31.9698	31.8273	30.8974	31.0225	30.5281	30.4674
+	3.88008	1.31427	Tyrosine-protein phosphatase non-receptor type 1;Tyrosine-protein phosphatase non-receptor type	PTPN1	29.9427	29.8982	29.7922	29.8085	28.7569	28.8398	28.2507	28.3371
+	5.21511	-1.71207	Insulin-like growth factor-binding protein 2	IGFBP2	32.3276	32.3971	32.7921	32.6303	34.2246	34.2689	34.1427	34.3591
+	3.41159	2.77762	60S ribosomal protein L35a	RPL35A	27.7148	28.3014	28.0845	28.097	24.234	25.2524	25.7171	25.8836
+	3.45124	3.12425	60S ribosomal protein L7	RPL7	29.5157	29.6789	29.184	28.6017	26.6465	26.6565	26.0549	25.1254
+	1.72918	0.398527	Vinculin	VCL	31.6065	31.7242	31.6518	31.5475	31.4015	31.4618	31.1125	30.9602
+	1.07769	0.478398	Interleukin-1 receptor antagonist protein	IL1RN	28.3081	27.7507	28.1799	28.2074	27.8354	27.9968	27.1017	27.5986
+	2.26945	0.781386	Negative elongation factor E	NELFE	23.5508	23.0474	23.73	23.7837	22.7316	22.8264	22.8861	22.5422
+	2.09422	0.800133	Phosphoglycerate mutase 1	PGAM1	32.3994	32.3877	32.2459	32.3213	31.8889	31.8484	31.0424	31.374
+	4.24732	-1.62627	Syndecan-1	SDC1	27.4686	27.4752	27.7737	28.0146	29.2123	29.1009	29.3986	29.5253
+	2.27805	1.99933	DNA ligase 1;DNA ligase	LIG1	25.3536	25.1568	24.6123	24.797	22.4929	23.2298	24.091	22.1087
+	2.9134	-2.42528	Peptidyl-glycine alpha-amidating monooxygenase;Peptidylglycine alpha-hydroxylating monooxygenase;Peptidyl-alpha-hydroxyglycine alpha-amidating lyase	PAM	25.1684	25.1678	26.5574	26.5393	28.5913	28.4422	28.1281	27.9725
+	3.11023	-1.92279	Cadherin-2	CDH2	24.3738	24.5745	24.89	25.1027	26.0088	26.6947	26.6411	27.2874
+	4.38944	1.14059	Nucleolin	NCL	33.7076	33.7321	33.5467	33.456	32.4057	32.2801	32.5151	32.6791
+	2.28206	0.478261	Hexokinase-1	HK1	28.7076	28.7059	28.9731	28.9734	28.3124	28.5422	28.163	28.4293
+	1.01377	0.734863	Spermidine synthase	SRM	28.3697	28.5307	28.179	28.7377	28.1832	28.4662	27.1445	27.0838
+	3.88104	4.00489	Casein kinase II subunit alpha	CSNK2A2	26.1224	26.4287	25.952	25.689	21.9356	23.175	22.0136	21.0483
+	3.60506	-1.18269	Amiloride-sensitive amine oxidase [copper-containing]	AOC1	25.8313	25.8656	26.295	26.4068	27.3072	27.1538	27.3341	27.3344
+	3.42865	-2.43667	Carboxylic ester hydrolase;Bile salt-activated lipase	CEL	24.8479	23.7545	24.6448	25.2411	27.0657	27.1923	26.6951	27.2819
+	0.956751	1.26025	Nuclear factor NF-kappa-B p105 subunit;Nuclear factor NF-kappa-B p50 subunit	NFKB1	23.9309	23.6875	23.1714	24.0421	21.5275	21.163	23.7296	23.3709
+	1.06902	-0.474022	Follistatin	FST	30.2541	30.2154	30.9245	31.0583	31.0779	31.1469	31.219	30.9045
+	2.9974	-2.45183	Elafin	PI3	22.6155	22.4401	22.112	23.3638	25.6566	25.6023	24.4915	24.5884
+	2.85917	1.34805	Eukaryotic translation initiation factor 2 subunit 2	EIF2S2	27.9904	28.2524	27.6407	27.2811	26.5125	26.6987	26.1435	26.4176
+	2.39612	4.35388	Transcription factor BTF3	BTF3	28.1889	27.2648	27.5153	27.427	21.9952	25.9197	23.206	21.8596
+	3.01622	0.709195	Ras-related protein Rab-6A	RAB6A	27.166	27.4214	27.7195	27.4108	26.7187	26.7001	26.6503	26.8118
+	1.78114	-0.301789	Lamin-B1	LMNB1	31.4294	31.4399	31.1213	31.2001	31.5707	31.6482	31.6875	31.4915
+	4.12803	-1.57603	Ephrin-A1;Ephrin-A1, secreted form	EFNA1	29.2034	29.1027	29.483	29.6905	30.8471	30.745	31.0068	31.1848
+	3.06979	-3.21203	Collagen alpha-1(V) chain	COL5A1	23.9049	22.4929	24.1638	23.8713	27.7377	27.0459	26.3581	26.1393
+	0.990477	-1.24885	Parathymosin	PTMS	28.4085	28.6767	29.4013	29.241	29.1637	29.1188	31.0468	31.3936
+	2.35819	1.52619	V-type proton ATPase subunit C 1	ATP6V1C1	24.4713	24.4577	24.7299	24.6374	22.4489	22.527	23.3741	23.8416
+	1.40606	1.00483	Cysteine and glycine-rich protein 1	CSRP1	27.7391	27.496	28.1761	28.4198	27.535	27.4011	26.724	26.1514
+	2.84807	0.769715	Cytoplasmic aconitate hydratase	ACO1	28.2632	27.9947	28.1039	28.2756	27.4832	27.6657	27.1015	27.3081
+	1.92336	-2.76528	Ephrin type-A receptor 1	EPHA1	24.3065	25.8898	22.457	25.348	26.995	27.023	27.7621	27.2823
+	3.30304	-2.67107	Biglycan	BGN	23.4312	24.5447	22.7209	23.6873	26.5327	25.9932	26.2094	26.3331
+	1.13775	0.731222	Catechol O-methyltransferase	COMT	25.4747	25.4803	26.2798	26.3857	25.2643	25.7411	25.0406	24.6496
+	1.22036	0.621117	Protein-glutamine gamma-glutamyltransferase 2	TGM2	30.8887	31.2003	31.4552	31.7507	30.9429	31.1225	30.2984	30.4467
+	1.68749	1.7601	Oxysterol-binding protein 1	OSBP	28.0068	27.3074	27.6403	27.5958	26.6875	26.5659	24.3176	25.939
+	3.51902	2.10295	Trifunctional purine biosynthetic protein adenosine-3;Phosphoribosylamine--glycine ligase;Phosphoribosylformylglycinamidine cyclo-ligase;Phosphoribosylglycinamide formyltransferase	GART	30.3921	30.4239	30.0625	30.0981	28.6866	28.4927	27.8066	27.579
+	5.37326	-1.9921	Cadherin-3	CDH3	27.9804	28.2575	28.5105	28.3226	30.0865	30.3618	30.3486	30.2425
+	1.92113	-0.71033	Non-specific lipid-transfer protein	SCP2	26.85	26.7969	27.1954	27.1241	27.9202	28.0751	27.4073	27.4049
+	3.03278	0.738241	Ubiquitin-like modifier-activating enzyme 1	UBA1	29.8119	29.6461	29.8974	29.8806	29.2715	29.1436	29.1018	28.7659
+	2.47413	0.623663	Nucleoside diphosphate kinase;Nucleoside diphosphate kinase B	NME1-NME2;NME2	32.6844	32.3921	32.4197	32.5944	32.1979	31.9222	31.8136	31.6624
+	3.05483	-1.96806	Insulin-like growth factor-binding protein 4	IGFBP4	29.5399	29.5209	30.2976	30.3	31.385	31.5899	32.2026	32.353
+	3.54198	-1.57368	Fibulin-1	FBLN1	29.9647	30.0981	30.5109	30.84	31.9976	31.74	32.0121	31.9587
+	1.32652	-0.57015	Integrin alpha-6;Integrin alpha-6 heavy chain;Integrin alpha-6 light chain;Processed integrin alpha-6	ITGA6	26.4126	26.4853	26.4005	26.6291	26.8427	26.5242	27.3917	27.4496
+	4.40083	0.902192	Splicing factor, proline- and glutamine-rich	SFPQ	31.8405	31.8838	31.7188	31.7915	30.7231	30.843	31.0652	30.9944
+	1.33345	0.996818	Tubulin gamma-1 chain;Tubulin gamma-2 chain	TUBG1;TUBG2	23.6504	23.2134	23.2103	23.2022	21.8893	21.4817	23.1226	22.7955
+	1.61762	0.447561	Peptidyl-prolyl cis-trans isomerase B	PPIB	31.6061	31.5369	31.0923	31.2605	30.8626	30.7409	30.938	31.164
+	2.12437	0.837569	Tryptophan--tRNA ligase, cytoplasmic;T1-TrpRS;T2-TrpRS	WARS	30.6468	30.7389	30.7069	30.8079	30.2225	30.2734	29.5733	29.481
+	5.56758	1.19272	40S ribosomal protein S3	RPS3	29.8825	29.8808	29.6379	29.7454	28.6812	28.5034	28.5654	28.6257
+	3.62223	1.12941	Adenosylhomocysteinase	AHCY	32.1956	32.1272	32.2875	32.235	31.2219	31.4	30.9364	30.7694
+	4.13118	1.95736	Diacylglycerol kinase alpha	DGKA	24.3117	24.4548	24.6577	24.3376	22.1879	22.5595	22.9858	22.199
+	3.66794	3.45591	Thymidylate kinase	DTYMK	27.5981	27.4239	27.048	28.2793	24.709	24.6759	23.9077	23.2331
+	1.90407	1.91952	Ribonucleoside-diphosphate reductase large subunit	RRM1	23.5757	24.6925	23.0059	24.0304	21.2105	22.4371	22.7815	21.1973
+	1.83097	-0.744008	Insulin-like growth factor-binding protein 6	IGFBP6	33.2917	33.2991	33.5946	33.6359	34.1914	34.4977	33.6387	34.4696
+	0.92591	0.893512	Myosin regulatory light polypeptide 9	MYL9	22.8524	23.1131	22.5902	22.5674	22.0216	20.5125	22.415	22.6
+	4.99739	1.29849	DNA replication licensing factor MCM3	MCM3	27.4741	27.5394	27.5545	27.3551	26.4221	26.0586	26.0692	26.1792
+	5.41845	2.93827	DnaJ homolog subfamily B member 1	DNAJB1	26.2194	26.1827	25.8959	25.7873	23.0534	23.4811	23.0451	22.7526
+	2.3262	2.0671	ATP synthase subunit alpha, mitochondrial	ATP5A1	29.0558	28.5639	28.3176	28.1964	26.0779	25.4857	26.8338	27.468
+	4.04589	0.632808	Proteasome subunit alpha type-4;Proteasome subunit alpha type	PSMA4	31.4196	31.6758	31.3716	31.5277	30.8511	30.8599	30.8536	30.8989
+	2.10231	-0.355879	Protein S100-P	S100P	32.0595	32.1378	32.1946	32.1264	32.2332	32.5099	32.6049	32.5938
+	2.71082	0.355768	Moesin	MSN	33.7131	33.6861	33.5196	33.5043	33.1438	33.34	33.2674	33.2488
+	1.11769	0.902003	Probable ATP-dependent RNA helicase DDX6	DDX6	26.5491	26.7475	26.8179	26.7534	26.529	26.546	25.0416	25.1433
+	1.3845	1.78649	DNA (cytosine-5)-methyltransferase 1	DNMT1	24.9587	24.5724	22.5059	24.1739	21.6612	21.5505	22.4449	23.4083
+	2.82404	0.535115	Splicing factor U2AF 65 kDa subunit	U2AF2	29.1189	29.1303	29.2717	29.3284	28.7035	28.8143	28.4409	28.7502
+	3.88665	2.66513	60S ribosomal protein L13	RPL13	29.2951	29.336	28.8638	28.8864	26.0905	25.821	26.874	26.9353
+	1.68193	-1.31007	Protein S100-A4	S100A4	27.8093	27.3461	28.8511	29.0322	29.4095	29.5077	29.4703	29.8914
+	2.34716	-1.35911	Alpha-1,3-mannosyl-glycoprotein 2-beta-N-acetylglucosaminyltransferase	MGAT1	24.0125	23.8823	22.9004	24.1993	25.15	24.8226	25.3148	25.1436
+	2.11875	0.355478	Threonine--tRNA ligase, cytoplasmic	TARS	31.4845	31.4406	31.205	31.1497	30.9864	31.0398	30.9535	30.878
+	1.38308	-0.341695	Elongation factor 1-gamma	EEF1G	30.9083	30.8509	30.5549	30.8257	30.9042	30.9866	31.3228	31.293
+	6.59704	-2.92881	Erythrocyte band 7 integral membrane protein	STOM	25.1904	24.9422	25.066	24.9765	27.7547	27.8568	28.0767	28.2021
+	2.82892	0.674476	14-3-3 protein theta	YWHAQ	30.2615	30.2497	30.4039	30.384	29.8803	29.8083	29.513	29.3996
+	3.58208	-3.41118	CD82 antigen;Tetraspanin	CD82	24.5497	22.8973	23.2625	22.5956	26.4154	26.9756	26.8394	26.7193
+	4.66715	-1.81604	Calreticulin	CALR	30.4402	30.6352	30.2491	30.239	31.9769	32.057	32.5143	32.2794
+	2.57291	0.960591	Calnexin	CANX	28.2852	28.3884	27.8605	27.7877	27.3733	26.9095	26.9004	27.2963
+	2.19386	-0.486217	Proteasome subunit alpha type-5	PSMA5	30.1264	30.1875	30.6471	30.2421	30.7855	30.7461	30.8025	30.814
+	1.89306	-0.394047	Proteasome subunit beta type-6	PSMB6	31.7476	31.7017	31.6284	31.6048	31.8109	31.9817	32.159	32.307
+	4.53434	-3.20044	Protein-lysine 6-oxidase	LOX	23.7056	22.4979	23.5367	23.5547	26.6041	26.6462	26.4202	26.4262
+	2.06054	1.03843	Mitogen-activated protein kinase 1	MAPK1	27.5067	28.0671	27.508	27.7378	27.0499	26.633	26.0097	26.9733
+	7.63119	-2.38136	Granulins;Acrogranin;Paragranulin;Granulin-1;Granulin-2;Granulin-3;Granulin-4;Granulin-5;Granulin-6;Granulin-7	GRN	32.0282	32.1289	32.282	32.2215	34.5549	34.604	34.566	34.4611
+	3.78731	0.92055	Cytosol aminopeptidase	LAP3	28.6814	28.8733	28.5324	28.6152	27.7539	27.9865	27.5985	27.6812
+	2.12866	1.0776	Tripeptidyl-peptidase 2	TPP2	29.1438	29.1933	28.5732	28.4159	28.1564	27.5916	27.3155	27.9523
+	2.52857	1.06048	Tyrosine-protein phosphatase non-receptor type 6	PTPN6	26.246	25.8943	25.6368	25.9169	25.1873	25.1387	24.4319	24.6942
+	1.92095	1.50305	SHC-transforming protein 1	SHC1	23.7699	23.6526	23.0097	23.4363	22.8547	21.0414	22.2661	21.6941
+	3.90493	0.886342	Cellular retinoic acid-binding protein 2	CRABP2	30.7353	30.7692	30.928	30.997	30.1859	29.9765	29.9151	29.8065
+	2.02706	0.273843	Transketolase	TKT	33.8172	33.6218	33.5947	33.5607	33.3814	33.4158	33.4534	33.2484
+	1.97731	0.302958	Serpin B3	SERPINB3	28.0473	27.8816	28.0428	28.0082	27.8637	27.7594	27.546	27.599
+	2.72928	4.46858	Cellular retinoic acid-binding protein 1	CRABP1	27.0665	26.8478	28.466	27.6792	21.8747	22.5617	25.2954	22.4533
+	2.70614	0.738518	Endoplasmic reticulum resident protein 29	ERP29	30.0296	30.2106	29.8966	30.0967	29.0263	29.2498	29.3775	29.626
+	1.97337	0.562965	Flavin reductase (NADPH)	BLVRB	30.0885	29.7171	29.7089	29.9204	29.1866	29.4583	28.9992	29.539
+	2.83826	0.861778	Peroxiredoxin-5, mitochondrial	PRDX5	31.8643	31.7573	31.7472	31.9411	31.3117	31.1118	30.7513	30.688
+	2.36405	0.420228	Protein disulfide-isomerase A3	PDIA3	34.1074	34.2127	33.9545	33.8908	33.4764	33.5703	33.7043	33.7335
+	4.00063	0.890379	Serine/threonine-protein phosphatase 2A 65 kDa regulatory subunit A alpha isoform	PPP2R1A	29.951	30.2539	30.2381	30.2811	29.1393	29.2538	29.415	29.3545
+	2.20691	0.525101	Peptidyl-prolyl cis-trans isomerase F, mitochondrial;Peptidyl-prolyl cis-trans isomerase	PPIF	29.6755	29.7501	29.8297	29.7578	29.0191	29.2749	29.0605	29.5582
+	2.24048	1.4595	Glycylpeptide N-tetradecanoyltransferase 1	NMT1	27.1217	26.9829	26.76	26.3596	24.4497	25.4957	25.6274	25.8134
+	4.05544	-1.59143	Tyrosine-protein kinase receptor UFO	AXL	30.263	30.4795	30.5006	30.4554	31.7732	31.7511	32.0993	32.4406
+	1.87166	2.54618	Alpha-2-macroglobulin receptor-associated protein	LRPAP1	27.631	28.6903	28.1372	27.9083	24.9702	27.629	24.9873	24.5956
+	2.66049	1.17148	Pyruvate kinase PKLR	PKLR	27.0903	26.906	27.0793	27.1707	25.7314	25.5159	26.5338	25.7794
+	2.71624	0.535075	CAP-Gly domain-containing linker protein 1	CLIP1	30.6055	30.443	30.3821	30.3016	30.0501	30.0188	29.7617	29.7613
+	4.10818	1.66621	Aldehyde dehydrogenase, dimeric NADP-preferring	ALDH3A1	32.3008	32.2541	32.173	32.1168	30.8792	30.6653	30.5627	30.0727
+	2.69338	0.487675	Succinate dehydrogenase [ubiquinone] flavoprotein subunit, mitochondrial	SDHA	28.5549	28.6368	28.53	28.5889	28.0432	28.2948	28.1572	27.8648
+	2.53812	1.2217	Rab GDP dissociation inhibitor alpha	GDI1	27.6191	27.235	27.3493	27.3701	26.8011	26.1889	25.6456	26.0512
+	3.05664	-1.48791	Protein S100-A7;Protein S100-A7A	S100A7;S100A7A	25.4479	24.9083	24.8743	24.525	26.1945	26.1955	26.483	26.8341
+	4.00801	-1.99499	Syndecan-4	SDC4	30.9144	31.0034	31.1568	31.3553	32.6954	32.8366	33.456	33.4218
+	4.87025	2.17413	DnaJ homolog subfamily A member 1	DNAJA1	28.8074	28.8643	28.3738	28.6813	26.6834	26.6804	26.1376	26.5289
+	1.94852	1.96814	RAC-alpha serine/threonine-protein kinase	AKT1	24.9366	24.8899	24.6352	24.5078	23.7947	23.4557	21.4279	22.4186
+	3.6635	3.61364	Cytochrome b-c1 complex subunit 1, mitochondrial	UQCRC1	26.679	26.9792	26.6249	26.6553	24.1754	22.1344	22.6763	23.4978
+	1.54929	1.03617	3-hydroxyisobutyrate dehydrogenase, mitochondrial	HIBADH	28.1444	27.8954	26.9604	26.7004	26.4713	26.1605	26.5289	26.3952
+	3.22219	1.69539	Bifunctional purine biosynthesis protein PURH;Phosphoribosylaminoimidazolecarboxamide formyltransferase;IMP cyclohydrolase	ATIC	29.2428	29.1042	28.41	28.7747	27.542	27.4494	26.8418	26.917
+	1.98726	0.530564	Heterogeneous nuclear ribonucleoprotein H3	HNRNPH3	29.412	29.6106	29.2673	29.5737	29.0515	29.0396	28.5746	29.0756
+	4.53528	-3.54124	Caspase-14;Caspase-14 subunit p17, mature form;Caspase-14 subunit p10, mature form;Caspase-14 subunit p20, intermediate form;Caspase-14 subunit p8, intermediate form	CASP14	22.5972	22.3824	21.8151	22.5474	25.3512	25.6109	26.0097	26.5352
+	3.28908	-0.43324	14-3-3 protein beta/alpha;14-3-3 protein beta/alpha, N-terminally processed	YWHAB	32.5026	32.2277	32.3806	32.4168	32.7321	32.8225	32.8523	32.8536
+	1.26733	0.415527	14-3-3 protein beta/alpha;14-3-3 protein beta/alpha, N-terminally processed	YWHAB	31.8381	31.8317	31.2376	31.4695	31.3576	31.139	30.9346	31.2836
+	4.40417	-0.411351	14-3-3 protein sigma	SFN	34.3925	34.3479	34.4607	34.4441	34.8446	34.8922	34.7634	34.7905
+	2.97103	0.52865	Stress-induced-phosphoprotein 1	STIP1	32.0735	32.0409	32.0554	32.0939	31.5367	31.784	31.3685	31.4601
+	1.89831	0.36238	Protein S100-A11;Protein S100-A11, N-terminally processed	S100A11	33.506	33.0356	33.2718	33.132	32.8364	32.8912	32.9022	32.8662
+	1.72388	1.10698	Deoxycytidylate deaminase	DCTD	26.9819	26.7427	26.5346	26.5471	26.0806	26.14	25.4317	24.7259
+	2.69989	-1.09451	Desmoglein-3	DSG3	26.0901	25.3587	25.9351	25.9353	26.9529	26.571	26.9464	27.2269
+	4.28228	1.19241	Kinesin-1 heavy chain	KIF5B	28.8963	28.8806	28.7508	28.8002	27.9144	27.7272	27.4852	27.4313
+	2.14793	1.84441	DNA replication licensing factor MCM7	MCM7	26.4809	26.42	26.7664	26.2674	25.5729	25.134	24.3014	23.5487
+	2.56207	-0.904545	N-acetylgalactosamine-6-sulfatase	GALNS	26.81	27.211	26.8187	26.7041	27.7264	27.3995	27.9944	28.0419
+	4.96537	4.13025	Serine hydroxymethyltransferase, mitochondrial;Serine hydroxymethyltransferase	SHMT2	29.8682	29.6772	29.3789	29.1832	25.3395	26.1301	24.8396	25.2773
+	0.932952	0.766372	Heat shock 70 kDa protein 1-like	HSPA1L	23.4966	24.0669	23.8375	23.4841	21.8388	23.658	23.0283	23.2944
+	3.2222	0.444214	Heat shock 70 kDa protein 4	HSPA4	30.3911	30.513	30.538	30.6088	29.9256	30.0747	30.1208	30.1529
+	4.86635	-0.971375	Glypican-1;Secreted glypican-1	GPC1	31.0761	31.077	31.1643	31.2853	32.1081	32.0236	32.0711	32.2854
+	1.80763	0.548519	Catenin alpha-1	CTNNA1	29.5689	29.6568	29.4548	29.1539	28.7027	29.0465	29.1851	28.706
+	1.03334	0.583261	Radixin	RDX	28.47	28.575	28.432	28.5321	27.4402	27.4211	28.5744	28.2403
+	1.08209	1.01572	Replication protein A 14 kDa subunit	RPA3	26.5746	27.0252	27.2655	26.896	26.7483	26.6103	24.7661	25.5737
+	2.31015	1.37808	General transcription factor IIF subunit 1	GTF2F1	25.4956	24.7175	25.6862	25.4064	24.2098	23.9484	24.3535	23.2817
+	1.82308	2.9692	Sepiapterin reductase	SPR	25.8272	26.2652	26.604	26.8409	21.6731	25.0922	22.2474	24.6477
+	2.30766	-1.10885	Alpha-L-iduronidase	IDUA	23.3327	24.0762	24.0287	24.1888	24.621	24.8919	25.3947	25.1541
+	2.22642	-2.84174	Fibrillin-1	FBN1	22.6118	23.931	21.9182	20.6973	25.0898	24.8656	25.3393	25.2307
+	2.57644	0.818889	Myosin-9	MYH9	34.3318	34.3429	33.7958	33.8314	33.1504	33.1253	33.389	33.3618
+	2.60252	2.17365	Coatomer subunit beta	COPB2	29.1405	29.0351	29.4359	29.1681	27.8542	27.6351	26.4977	26.0979
+	2.47938	0.942856	Protein phosphatase 1A	PPM1A	26.1351	26.5141	25.9898	26.447	25.4275	25.5851	25.4303	24.8717
+	5.336	2.97488	Hydroxymethylglutaryl-CoA lyase, mitochondrial	HMGCL	25.4149	25.1516	25.217	25.1099	21.8616	22.7264	22.1446	22.2613
+	2.44726	0.496075	26S protease regulatory subunit 7	PSMC2	29.5299	29.5052	29.3375	29.2499	28.915	28.7299	28.8626	29.1307
+	2.15595	2.70704	ADP-ribosylation factor-like protein 3	ARL3	25.4969	25.1924	25.1976	25.5904	24.4876	22.2824	21.3059	22.5733
+	3.3114	1.3133	Dual specificity mitogen-activated protein kinase kinase 2	MAP2K2	27.2005	27.5215	26.8599	27.0662	25.7068	25.7532	26.2473	25.6877
+	1.6661	0.611749	V-type proton ATPase subunit E 1	ATP6V1E1	26.224	26.3413	26.2806	26.125	26.2025	25.3591	25.5093	25.4531
+	4.63595	5.49822	60S ribosomal protein L4	RPL4	29.3911	29.4194	28.4326	28.6437	22.3676	23.7654	24.2128	23.548
+	2.71426	0.979424	Serpin B5	SERPINB5	32.1144	32.2744	32.3812	32.4444	31.5831	31.6495	30.9531	31.1109
+	3.57863	-1.70962	Pigment epithelium-derived factor	SERPINF1	24.6335	25.4152	25.2384	24.7252	26.3903	26.7335	26.9446	26.7824
+	2.75941	1.44725	Dihydrolipoyllysine-residue succinyltransferase component of 2-oxoglutarate dehydrogenase complex, mitochondrial	DLST	29.9516	29.5145	29.3814	29.3556	27.6301	27.7851	28.4301	28.5687
+	1.93962	2.42344	Signal recognition particle 14 kDa protein	SRP14	26.2002	25.971	25.5597	25.4097	22.2935	24.3751	22.1855	24.5927
+	2.17576	0.493813	Nuclear pore glycoprotein p62	NUP62	27.8033	27.6952	27.9879	27.9361	27.5987	27.0999	27.3616	27.3871
+	2.70663	2.99528	Squalene synthase	FDFT1	25.27	25.1833	25.2778	24.7455	23.3184	22.2273	22.3323	20.6174
+	1.51667	-0.293858	Transaldolase	TALDO1	32.0783	32.2405	32.0143	32.1542	32.1632	32.4281	32.6036	32.4676
+	5.43147	1.5517	Electron transfer flavoprotein subunit beta	ETFB	29.1715	29.0739	28.9483	28.822	27.3461	27.377	27.4742	27.6118
+	2.27626	0.967467	V-type proton ATPase catalytic subunit A	ATP6V1A	29.4169	28.9873	29.0709	29.0866	28.6121	28.3522	28.08	27.6473
+	3.95884	1.7739	Stress-70 protein, mitochondrial	HSPA9	31.5558	31.5304	31.2606	31.1282	29.2677	29.3389	29.8953	29.8775
+	4.90533	0.715346	Eukaryotic initiation factor 4A-III;Eukaryotic initiation factor 4A-III, N-terminally processed	EIF4A3	28.6842	28.8592	28.7372	28.6618	28.0016	28.0004	28.1142	27.9649
+	5.81105	1.11026	40S ribosomal protein S19	RPS19	28.9669	29.0577	28.9606	29.1786	27.8845	27.882	27.9432	28.0131
+	4.53115	3.73616	60S ribosomal protein L3	RPL3	30.7767	30.5024	29.8614	29.8784	26.0425	26.4283	27.1874	26.416
+	3.18428	1.11681	Flap endonuclease 1	FEN1	28.9909	29.0684	28.5801	28.7692	27.906	27.7445	27.9341	27.3567
+	1.75194	0.472122	Macrophage-capping protein	CAPG	30.3684	30.372	30.2049	30.2546	30.0669	30.0103	29.4517	29.7826
+	2.6435	-1.6489	Carcinoembryonic antigen-related cell adhesion molecule 6	CEACAM6	25.8951	27.066	26.2776	26.1593	28.2896	28.4052	27.723	27.5759
+	2.36209	0.639047	Alpha-taxilin	TXLNA	27.8851	27.9074	28.1833	28.305	27.6011	27.4397	27.5345	27.1492
+	3.70348	1.25885	T-complex protein 1 subunit zeta	CCT6A	32.0195	32.0833	32.0114	31.9665	31.0625	30.9938	30.4888	30.5001
+	1.62938	0.866845	Signal transducer and activator of transcription 3;Signal transducer and activator of transcription	STAT3	25.2117	24.8723	24.4903	24.729	24.4353	24.2711	23.362	23.7675
+	1.42807	0.5975	Eukaryotic translation initiation factor 2 subunit 3;Putative eukaryotic translation initiation factor 2 subunit 3-like protein	EIF2S3;EIF2S3L	28.662	28.5332	28.6744	28.3153	28.3042	28.314	27.6077	27.5691
+	2.74193	2.56961	Transcription factor ETV6	ETV6	25.5428	25.6698	24.9391	24.8697	23.9877	22.1719	22.4274	22.156
+	2.15359	2.04798	N-alpha-acetyltransferase 10	NAA10	27.0418	26.5878	26.5159	26.7019	23.2127	25.1638	25.4186	24.8603
+	3.69526	2.7061	Tyrosine-protein kinase CSK	CSK	25.2829	25.4897	25.4123	25.5085	23.1319	21.9271	22.42	23.39
+	2.67356	1.27518	Glycine--tRNA ligase	GARS	29.2998	29.338	29.0879	29.3031	28.2554	28.359	27.2901	28.0236
+	1.665	-0.485907	Enoyl-CoA delta isomerase 1, mitochondrial	DCI;ECI1	28.8044	28.5696	28.3414	28.3841	28.7939	28.8585	29.3103	29.0805
+	2.17724	-1.53328	Lamina-associated polypeptide 2, isoforms beta/gamma;Thymopoietin;Thymopentin	TMPO	22.8259	22.0398	23.3817	21.9976	24.1572	24.0601	23.6485	24.5123
+	1.05957	0.590908	Superkiller viralicidic activity 2-like 2	SKIV2L2	24.7263	25.7087	25.6681	25.8588	24.9367	24.5366	25.162	24.963
+	3.90122	3.52194	40S ribosomal protein S27	RPS27	26.9442	27.5858	27.1999	27.1873	23.1054	24.8244	23.4851	23.4146
+	3.67605	5.62892	Leucine-rich PPR motif-containing protein, mitochondrial	LRPPRC	28.9823	28.858	28.3161	28.1287	22.5645	21.4208	23.1035	24.6806
+	2.23381	1.91468	60S ribosomal protein L35	RPL35	28.0339	27.5257	27.1267	27.0207	25.185	24.5635	25.9648	26.335
+	1.08987	-0.718144	Carnitine O-acetyltransferase	CRAT	23.4005	23.8775	23.3961	23.1436	23.7098	23.5813	24.7775	24.6217
+	2.67323	1.81845	DNA mismatch repair protein Msh2	MSH2	27.0969	26.8764	26.1391	26.4807	24.9178	25.5951	24.4086	24.3979
+	2.1421	0.792774	Nicotinamide phosphoribosyltransferase	NAMPT	30.1499	30.3339	30.3216	30.3727	29.9188	29.6619	29.4113	29.015
+	3.94821	0.860009	26S protease regulatory subunit 6B	PSMC4	28.7459	28.7846	28.6702	28.4499	27.91	27.8783	27.7857	27.6366
+	3.12148	2.58147	Elongation factor Ts, mitochondrial;Elongation factor Ts	TSFM	24.7921	24.5106	23.7138	24.7991	22.6022	21.0386	21.9861	21.8628
+	3.93959	0.806026	Ubiquitin carboxyl-terminal hydrolase 5	USP5	29.4778	29.5508	29.3926	29.5804	28.7952	28.8488	28.6431	28.4904
+	1.12353	1.46122	Antigen KI-67	MKI67	27.7314	27.7345	27.9905	28.1288	27.3067	27.4983	24.5535	26.3818
+	2.15812	1.31902	ATP-dependent DNA helicase Q1	RECQL	27.2098	27.3715	27.5124	27.3153	26.5055	26.5742	25.1992	25.854
+	3.58017	2.38881	Probable 28S rRNA (cytosine(4447)-C(5))-methyltransferase	NOP2	27.2568	27.015	26.0939	26.1161	24.3829	24.3095	24.0022	24.2319
+	1.79011	1.76116	Transcriptional regulator ATRX	ATRX	24.8804	24.5993	24.1102	24.3944	21.8762	22.0947	24.1207	22.8482
+	1.76294	-1.36997	Neurogenic locus notch homolog protein 1;Notch 1 extracellular truncation;Notch 1 intracellular domain	NOTCH1	22.3529	21.9929	20.6063	22.3436	23.0034	23.3412	23.2105	23.2203
+	3.54982	2.63133	Dual specificity mitogen-activated protein kinase kinase 3	MAP2K3	25.1962	24.9478	24.7604	24.7198	21.6631	21.7398	22.819	22.877
+	1.61385	2.62219	Lys-63-specific deubiquitinase BRCC36	BRCC3	25.497	25.5273	25.871	25.5565	25.5788	21.7941	22.1485	22.4415
+	4.15428	1.74513	40S ribosomal protein S9	RPS9	29.6917	29.8389	29.4687	29.2575	27.8488	27.4608	27.9037	28.0631
+	2.05181	3.10851	Glucosamine-6-phosphate isomerase 1;Glucosamine-6-phosphate isomerase	GNPDA1	28.5603	28.4624	28.3568	27.7369	23.1844	26.8638	24.7149	25.9191
+	1.58511	-0.461858	Transcriptional coactivator YAP1	YAP1	27.6332	27.8206	28.0763	28.0621	28.5709	28.5364	28.2397	28.0925
+	4.29842	2.99788	Utrophin	UTRN	27.9959	27.4304	27.4741	27.8883	24.3941	24.4409	24.5009	25.4612
+	2.65688	0.876555	Ras GTPase-activating-like protein IQGAP1	IQGAP1	31.645	31.718	31.4183	31.3376	30.8303	30.9603	30.4893	30.3327
+	3.02392	-2.37799	Guanine nucleotide exchange factor MSS4	RABIF	22.1884	22.2701	22.103	23.0475	25.4014	25.2257	23.9738	24.5201
+	2.35999	0.657876	F-actin-capping protein subunit alpha-2	CAPZA2	29.5786	29.2723	29.1547	29.1467	28.9164	28.567	28.3963	28.6412
+	3.37619	1.86128	Eukaryotic translation initiation factor 1A, X-chromosomal;Eukaryotic translation initiation factor 1A, Y-chromosomal	EIF1AX;EIF1AY	27.9038	27.7977	27.5993	27.3328	25.9449	25.8794	25.1334	26.2307
+	1.08747	-0.65062	Galectin-7	LGALS7	24.8611	25.2356	24.3246	24.4221	24.9088	25.0438	25.8719	25.6214
+	1.75479	1.12163	Cytochrome b-c1 complex subunit Rieske, mitochondrial;Cytochrome b-c1 complex subunit 11;Putative cytochrome b-c1 complex subunit Rieske-like protein 1	UQCRFS1;UQCRFS1P1	24.0178	23.9169	23.8457	24.0553	22.3844	22.4199	22.7027	23.842
+	4.26158	1.42942	NADP-dependent malic enzyme	ME1	27.9663	27.8112	28.0249	28.1961	26.7274	26.6978	26.6315	26.2241
+	1.66942	0.773965	Glutamate--cysteine ligase catalytic subunit	GCLC	28.4413	28.5976	28.4001	28.1838	28.0442	28.0292	27.1565	27.2971
+	2.83703	1.09737	Glutamate--cysteine ligase regulatory subunit	GCLM	26.1119	26.5938	26.3991	26.1037	25.6189	25.2853	24.9583	24.9566
+	2.23523	1.23133	26S proteasome non-ATPase regulatory subunit 8	PSMD8	26.987	27.1244	27.2829	26.8682	25.4568	25.6514	26.668	25.5609
+	1.64534	0.834649	Protein PRRC2A	PRRC2A	24.0842	24.3377	23.8295	24.6183	23.9563	23.3099	23.3538	22.9111
+	1.95729	0.572442	T-complex protein 1 subunit epsilon	CCT5	31.6746	31.3688	31.303	31.385	31.1716	30.9954	30.5991	30.6755
+	2.95249	-0.495603	Heat shock 70 kDa protein 13	HSPA13	26.693	27.0508	26.9374	26.9786	27.4506	27.3074	27.4377	27.4466
+	2.48046	0.996422	Isocitrate dehydrogenase [NADP], mitochondrial	IDH2	23.517	23.5289	23.1252	23.2232	21.9236	22.6161	22.1654	22.7035
+	2.79935	1.26957	Phosphatidylinositol transfer protein beta isoform	PITPNB	27.6891	28.2086	27.929	28.1465	27.1777	26.8889	26.2414	26.5869
+	1.83548	0.866535	4-trimethylaminobutyraldehyde dehydrogenase	ALDH9A1	28.0629	28.2031	27.999	27.9475	27.5061	27.6778	26.9729	26.5895
+	2.54328	2.83302	60S ribosomal protein L34	RPL34	25.7653	25.2295	25.2139	25.4172	21.945	23.3479	23.7042	21.2967
+	0.889723	1.47627	Ribose-5-phosphate isomerase	RPIA	26.4226	26.2581	27.4538	26.184	25.9819	25.9498	25.7273	22.7545
+	2.81858	1.43005	Fatty acid synthase;[Acyl-carrier-protein] S-acetyltransferase;[Acyl-carrier-protein] S-malonyltransferase;3-oxoacyl-[acyl-carrier-protein] synthase;3-oxoacyl-[acyl-carrier-protein] reductase;3-hydroxyacyl-[acyl-carrier-protein] dehydratase;Enoyl-[acyl-carrier-protein] reductase;Oleoyl-[acyl-carrier-protein] hydrolase	FASN	31.6348	31.5408	31.4121	31.5613	30.4981	30.5549	29.4862	29.8896
+	3.8956	0.830143	T-complex protein 1 subunit gamma	CCT3	31.0139	30.9674	31.12	31.0688	30.4206	30.2989	30.0355	30.0945
+	4.28022	3.65424	Elongation factor Tu, mitochondrial	TUFM	30.2197	30.1774	29.7812	29.8659	26.0419	25.6015	27.175	26.6088
+	1.61736	1.32685	Inositol polyphosphate 1-phosphatase	INPP1	27.4787	27.5611	27.8073	28.0378	27.1672	27.0908	25.6583	25.6612
+	3.11329	2.66926	Centromere protein F	CENPF	25.4196	25.7195	25.5484	26.0662	22.382	23.6876	23.7426	22.2645
+	4.68656	1.64423	Alanine--tRNA ligase, cytoplasmic	AARS	30.535	30.4128	30.9141	30.7828	29.2223	29.0367	28.9362	28.8725
+	2.3017	0.641669	Cysteine--tRNA ligase, cytoplasmic	CARS	27.4991	27.0889	27.4166	27.1713	26.9082	26.6611	26.3616	26.6784
+	4.29442	4.01279	Serine--tRNA ligase, cytoplasmic	SARS	27.103	26.7797	26.682	26.8	22.3715	22.0914	23.8003	23.0502
+	2.33711	1.2754	Caspase-4;Caspase-4 subunit 1;Caspase-4 subunit 2	CASP4	24.2734	24.2595	24.0065	23.9993	22.623	22.9522	23.5894	22.2725
+	1.9718	1.19731	Proteasome subunit beta type-3	PSMB3	28.1703	28.1708	27.8261	28.0952	27.6548	26.7001	26.1284	26.9898
+	2.46304	0.416122	DNA replication licensing factor MCM2	MCM2	27.5319	27.5704	27.4241	27.3806	27.2454	26.9088	27.1272	26.9609
+	2.81429	3.36871	Very long-chain specific acyl-CoA dehydrogenase, mitochondrial	ACADVL	27.8156	27.6581	26.3429	26.2493	23.8998	22.3669	24.4763	23.8479
+	0.988905	-1.16419	Transmembrane emp24 domain-containing protein 10	TMED10	21.1836	22.695	22.0166	23.3818	23.7301	23.1995	24.3955	22.6086
+	2.9612	2.54188	RNA-binding protein 25	RBM25	26.6502	26.7796	26.8373	26.823	24.4375	24.9248	22.9716	24.5885
+	2.81134	0.936561	Translation initiation factor eIF-2B subunit beta	EIF2B2	26.9494	27.5399	27.1836	27.2349	26.2208	26.4425	26.5158	25.9825
+	2.21096	0.612247	Histidine triad nucleotide-binding protein 1	HINT1	29.7113	29.8371	29.5511	29.6213	29.4496	29.0618	28.9111	28.8493
+	2.03392	1.76396	Nuclear pore complex protein Nup153	NUP153	25.0074	24.8179	24.9504	24.4952	22.5923	23.0467	22.2533	24.3228
+	2.48194	1.4525	E3 SUMO-protein ligase RanBP2	RANBP2	28.3295	28.6024	28.1041	27.7101	27.174	27.0724	26.1172	26.5725
+	2.81423	1.33542	GMP synthase [glutamine-hydrolyzing]	GMPS	28.3439	28.4904	28.8726	29.1838	27.1033	27.762	27.5051	27.1787
+	3.02629	1.43287	Double-strand break repair protein MRE11A	MRE11A	28.1898	27.55	27.4018	27.7173	26.7038	25.8965	26.2651	26.2618
+	1.83984	0.634888	Rab GDP dissociation inhibitor beta	GDI2	30.7789	30.7691	30.6608	30.8442	30.2763	30.5523	29.7094	29.9754
+	4.21088	-1.20716	Emerin	EMD	26.6602	26.466	26.9513	26.8774	27.8768	27.864	27.9478	28.0948
+	1.6352	0.316529	Serpin B8	SERPINB8	25.7768	25.7423	25.5716	25.8855	25.5701	25.3104	25.2633	25.5664
+	1.85702	0.644635	Serpin B9	SERPINB9	28.7665	28.7463	28.6546	28.8336	28.5183	28.2951	27.9017	27.7073
+	4.92154	0.878574	Serpin H1	SERPINH1	31.86	31.8276	31.8634	32.0037	31.1592	31.0011	30.901	30.9791
+	3.28755	0.600463	Vasodilator-stimulated phosphoprotein	VASP	30.564	30.4321	30.397	30.3186	29.9686	29.7494	29.6627	29.9293
+	5.98554	4.03416	Dynamin-2	DNM2	26.7466	26.9198	26.7681	26.4322	22.7041	23.1001	22.6802	22.2457
+	3.22476	1.2234	Methionine aminopeptidase 2	METAP2	25.4343	25.7833	25.6312	26.1225	24.2484	24.701	24.4026	24.7257
+	1.59966	0.891656	Bis(5-nucleosyl)-tetraphosphatase [asymmetrical]	NUDT2	23.3512	23.602	23.2496	23.621	23.1629	22.9412	22.0162	22.1368
+	1.23212	0.795211	Cyclin-dependent kinase 9	CDK9	23.0523	23.0511	22.3083	22.9423	22.5594	22.303	22.0911	21.2197
+	2.36756	0.925685	T-complex protein 1 subunit theta	CCT8	32.7076	32.569	32.5327	32.4905	31.9598	32.0372	31.2999	31.3002
+	3.56803	1.11713	T-complex protein 1 subunit delta	CCT4	30.8862	30.9948	30.6094	30.5133	29.902	29.6125	29.4767	29.5441
+	1.31053	0.727877	Fragile X mental retardation syndrome-related protein 2	FXR2	24.5424	24.9392	24.9778	24.7689	23.2461	24.3072	24.4027	24.3608
+	3.08838	0.837603	Ras-related protein Rab-7a	RAB7A	30.7549	30.8605	30.4135	30.4507	29.9859	29.7079	29.626	29.8093
+	1.2907	1.40912	Probable global transcription activator SNF2L2	SMARCA2	24.8777	24.6482	23.3884	24.2104	22.6429	22.6044	22.0031	24.2378
+	1.66546	0.582642	B-cell receptor-associated protein 31	BCAP31	28.143	28.1861	28.0546	27.7749	27.3308	27.0497	27.6904	27.7571
+	5.1741	-2.87651	Glypican-3;Secreted glypican-3	GPC3	23.7452	23.752	24.1473	24.4828	26.8495	26.7223	27.1445	26.917
+	2.357	0.90963	26S proteasome non-ATPase regulatory subunit 7	PSMD7	27.535	27.4656	26.7794	26.838	26.2036	26.2185	26.1853	26.3722
+	2.96354	-0.654484	Hepatoma-derived growth factor	HDGF	29.8017	29.6524	30.1248	29.8785	30.3815	30.5119	30.5503	30.6316
+	4.00458	-3.56177	Lumican	LUM	23.339	21.9473	22.2299	21.8813	26.3375	26.1426	25.6623	25.5023
+	1.33967	0.97568	CDK-activating kinase assembly factor MAT1	MNAT1	25.1816	25.5186	24.7688	24.712	23.4871	24.5519	23.4862	24.7531
+	1.64691	0.601378	Importin subunit alpha-1	KPNA2	26.4974	26.6176	26.4822	26.1602	26.2612	25.8672	25.4252	25.7983
+	1.06259	2.44428	Rap1 GTPase-GDP dissociation stimulator 1	RAP1GDS1	26.4851	26.6828	26.886	26.9548	26.2793	26.4107	21.8443	22.6974
+	1.32665	-0.404096	Rho GDP-dissociation inhibitor 2	ARHGDIB	31.2884	31.1565	31.3859	31.3597	31.5904	32.1309	31.679	31.4064
+	1.59919	1.84917	DNA mismatch repair protein Msh6	MSH6	25.401	24.63	24.3159	24.3368	22.0659	21.8101	24.315	23.0959
+	1.97863	2.46428	Kinesin-like protein KIF11	KIF11	24.8063	24.9106	25.2285	24.911	21.6426	24.3409	21.4107	22.6052
+	1.27745	1.69894	Guanine nucleotide exchange factor VAV2	VAV2	25.3384	25.2093	25.3426	25.3684	22.3423	24.6364	22.4638	25.0204
+	1.47324	0.538446	RNA-binding protein 5;RNA-binding protein 6	RBM5;RBM6	24.8037	24.9878	24.9593	24.5747	24.1954	24.7906	24.1874	23.9983
+	4.30721	-1.58492	Ephrin-B2	EFNB2	26.9278	26.6369	26.341	26.4907	28.0781	27.9936	28.385	28.2794
+	1.38314	0.365625	F-actin-capping protein subunit alpha-1	CAPZA1	31.7151	31.5992	31.2663	31.5622	31.087	31.1148	31.004	31.4746
+	3.17204	1.35788	High mobility group protein HMGI-C	HMGA2	27.6195	27.7039	26.9579	27.0167	25.7662	25.9433	26.0061	26.1509
+	4.74109	0.797056	Biliverdin reductase A	BLVRA	26.8881	26.7786	26.7247	26.8601	26.1122	25.9228	25.9242	26.104
+	2.87733	2.83134	Arfaptin-1	ARFIP1	25.835	26.1536	25.5376	25.952	22.2882	24.085	23.6378	22.1418
+	4.04533	4.4307	Cytosolic Fe-S cluster assembly factor NUBP1	NUBP1	26.8838	27.1995	27.2565	27.1393	23.2282	21.6339	22.1941	23.7
+	3.4135	1.55266	ATP-citrate synthase	ACLY	29.7711	30.063	29.7315	29.687	28.4498	28.7351	27.9618	27.8952
+	2.9521	2.88661	Methionine aminopeptidase 1	METAP1	26.9079	26.6917	25.4855	25.3825	23.2414	22.3972	23.5654	23.7171
+	2.50088	1.54029	Diphosphomevalonate decarboxylase	MVD	27.7532	27.646	28.5269	27.8778	27.0477	26.6024	25.9406	26.052
+	4.0723	2.94413	Coatomer subunit beta	COPB1	28.1276	27.9983	27.3139	28.2083	25.6828	24.8022	24.6969	24.6897
+	2.99356	0.871934	Arginine--tRNA ligase, cytoplasmic	RARS	28.4911	28.2982	28.123	28.2183	27.7717	27.3753	27.2641	27.2318
+	7.08614	1.52315	Tyrosine--tRNA ligase, cytoplasmic;Tyrosine--tRNA ligase, cytoplasmic, N-terminally processed;Tyrosine--tRNA ligase	YARS	29.2431	29.3207	29.2327	29.3353	27.6397	27.7604	27.8212	27.818
+	1.32549	-1.33988	Sodium/potassium-transporting ATPase subunit beta-3	ATP1B3	24.5021	24.6301	24.8389	24.9988	26.8747	27.0295	24.8279	25.5974
+	2.59932	-0.393748	UV excision repair protein RAD23 homolog B	RAD23B	30.9164	31.088	30.9779	31.0156	31.4437	31.5209	31.1923	31.4161
+	3.88422	-1.4283	Ephrin type-B receptor 3	EPHB3	24.9423	24.909	25.1347	25.0974	26.9047	26.3617	26.319	26.2112
+	2.8915	-2.04424	Receptor protein-tyrosine kinase;Ephrin type-B receptor 4	EPHB4	24.6631	23.929	25.3104	25.5037	26.9496	27.0055	26.858	26.77
+	3.37957	-1.58852	Alpha-N-acetylglucosaminidase;Alpha-N-acetylglucosaminidase 82 kDa form;Alpha-N-acetylglucosaminidase 77 kDa form	NAGLU	25.6993	24.8318	25.1849	25.014	26.4614	27.054	26.6849	26.8838
+	2.95418	3.86063	Delta-1-pyrroline-5-carboxylate synthase;Glutamate 5-kinase;Gamma-glutamyl phosphate reductase	ALDH18A1	26.8197	26.9882	26.6244	26.8107	21.986	23.2699	24.6756	21.8689
+	2.06634	2.78538	Alpha-soluble NSF attachment protein	NAPA	27.103	27.4675	27.9818	28.3667	25.7665	25.6643	22.947	25.3998
+	2.86153	2.06448	Eukaryotic translation initiation factor 5	EIF5	28.771	27.8062	27.6778	27.2607	25.8005	26.3179	25.6946	25.4448
+	2.62472	1.36926	26S proteasome non-ATPase regulatory subunit 4	PSMD4	28.6893	28.4969	28.6062	28.8423	27.7518	27.6285	27.1841	26.5932
+	2.49404	-1.28066	Phospholipid transfer protein	PLTP	27.3217	27.1849	27.9466	27.8564	29.013	29.2661	28.3586	28.7946
+	2.02093	1.19358	Exportin-2	CSE1L	32.0257	32.0615	31.8812	31.8626	31.2411	31.3307	30.0259	30.459
+	5.90872	0.842707	Transitional endoplasmic reticulum ATPase	VCP	32.5382	32.3956	32.4158	32.4599	31.5317	31.6768	31.6236	31.6066
+	3.33362	4.35779	Trifunctional enzyme subunit beta, mitochondrial;3-ketoacyl-CoA thiolase	HADHB	27.5058	27.7031	26.9127	26.7494	24.2441	21.3852	22.7006	23.1101
+	4.8581	-1.53401	Cadherin-11	CDH11	26.2034	26.2395	26.2155	26.3569	27.456	27.8342	27.9757	27.8855
+	1.79791	1.95683	Methionine--tRNA ligase, cytoplasmic	MARS	27.5795	28.3843	27.4795	27.1391	26.5205	26.6764	24.7435	24.8147
+	3.16099	0.937456	C-terminal-binding protein 2	CTBP2	27.1861	26.6407	27.1303	27.1227	25.9045	26.1469	26.0351	26.2435
+	2.16233	1.09589	Breast cancer anti-estrogen resistance protein 1	BCAR1	26.5879	26.7137	26.0977	25.775	25.4136	25.4608	25.1659	24.7504
+	4.67907	3.55903	tRNA (guanine-N(7)-)-methyltransferase non-catalytic subunit WDR4	WDR4	25.497	25.5976	25.3193	25.3657	21.2004	21.6338	22.2034	22.5059
+	2.8273	1.55507	Ras-related protein Rab-25	RAB25	23.7402	24.1246	24.3677	24.5361	22.1264	22.7879	22.4658	23.1681
+	1.99579	0.609221	Eukaryotic translation initiation factor 3 subunit E	EIF3E	28.0989	27.9032	27.4829	27.5046	26.9568	27.2018	27.2465	27.1475
+	3.3345	1.5607	Eukaryotic initiation factor 4A-I	EIF4A1	32.2424	32.2478	32.1293	32.2731	31.0916	31.0056	30.231	30.3216
+	5.00387	2.57965	40S ribosomal protein S20	RPS20	28.8513	29.0204	28.4564	28.8368	26.2119	25.8446	26.5696	26.2202
+	3.07254	2.80836	Cell division control protein 42 homolog	CDC42	25.5257	25.0556	25.3491	25.0424	22.9915	23.1791	22.3433	21.2255
+	1.77876	1.14237	Destrin	DSTN	28.5509	28.5935	29.13	29.0831	28.385	28.0611	27.1947	27.1472
+	3.32411	0.879878	Ras-related protein Rab-2A	RAB2A	31.5921	31.5372	31.9282	32.0388	30.9976	30.8722	30.8608	30.846
+	4.15529	1.06927	Ras-related protein Rab-10	RAB10	23.9047	23.8646	23.8132	23.9437	22.5588	23.0207	22.7153	22.9543
+	4.63685	1.06258	NEDD8-conjugating enzyme Ubc12	UBE2M	27.9938	27.8105	28.0902	27.9246	27.0557	26.9562	26.7732	26.7838
+	1.19712	1.21238	Ras-related protein Rab-14	RAB14	28.6108	28.2794	28.7618	28.6945	27.7777	28.1926	27.6856	25.841
+	2.16291	0.942102	Actin-related protein 3	ACTR3	30.6276	30.4762	30.4035	30.3605	29.8418	29.9704	29.2546	29.0327
+	2.40919	1.20166	COP9 signalosome complex subunit 2	COPS2	27.2384	26.9035	26.7217	26.9334	26.0432	26.2541	25.477	25.2159
+	4.35206	1.98661	ADP-ribosylation factor 3;ADP-ribosylation factor 1	ARF3;ARF1	27.96	28.1438	27.9381	28.3002	26.4388	26.3306	25.8913	25.735
+	3.45478	2.35678	40S ribosomal protein S3a	RPS3A	30.692	30.3017	29.6662	29.6153	27.8267	27.1645	27.7662	28.0907
+	3.86029	3.82777	60S ribosomal protein L15;Ribosomal protein L15	RPL15	29.7628	29.7077	29.0953	28.9831	24.628	25.2418	25.911	26.457
+	2.29882	1.4801	60S ribosomal protein L27	RPL27	29.0806	28.5969	27.8289	28.0002	26.6532	26.5254	27.0585	27.3491
+	4.0453	1.22884	Transforming protein RhoA	RHOA;RHOC	28.3385	28.2751	28.0432	27.8137	26.7517	27.0061	26.9596	26.8376
+	1.72568	-0.669392	10 kDa heat shock protein, mitochondrial	HSPE1	30.8045	31.0079	30.873	31.0088	31.3447	31.159	31.8492	32.0187
+	1.27294	0.403211	Prefoldin subunit 3	VBP1	27.1857	27.2681	27.5387	27.3176	26.7621	26.5841	27.1424	27.2087
+	3.56029	-1.51687	Beta-2-microglobulin;Beta-2-microglobulin form pI 5.3	B2M	33.1123	32.6575	33.2206	33.2325	34.3302	34.3078	34.7839	34.8685
+	3.95541	-2.02802	Transforming growth factor beta-2;Latency-associated peptide	TGFB2	25.3312	24.5432	25.01	25.5808	27.1214	27.0728	27.2575	27.1257
+	1.28253	1.56434	WD repeat-containing protein 5	WDR5	22.44	25.2643	23.8223	24.567	23.133	22.28	22.3549	22.0683
+	1.44908	2.41446	Ras-related protein R-Ras2	RRAS2	26.2872	25.6642	25.6562	23.0087	23.5116	21.409	22.4394	23.5985
+	2.39861	1.04601	Serine/threonine-protein phosphatase PP1-alpha catalytic subunit;Serine/threonine-protein phosphatase	PPP1CA	29.5119	29.2995	29.3267	29.2085	28.4804	28.7464	28.2328	27.7029
+	2.83188	2.78356	Serine/threonine-protein phosphatase PP1-beta catalytic subunit;Serine/threonine-protein phosphatase	PPP1CB	27.0057	27.3709	27.0484	27.0792	25.0236	25.3025	23.1864	23.8575
+	1.7401	0.734156	26S protease regulatory subunit 4	PSMC1	28.1509	28.3899	28.097	27.4886	27.075	27.3096	27.1667	27.6385
+	3.70141	1.09203	26S protease regulatory subunit 8	PSMC5	27.8252	27.7624	27.7749	27.8412	26.4017	26.5961	27.024	26.8138
+	5.18046	3.27916	40S ribosomal protein S8	RPS8	28.5669	28.5407	28.3275	28.3664	24.5422	25.2381	25.3928	25.5118
+	4.85108	1.36004	40S ribosomal protein S16	RPS16	28.7506	28.7174	28.8187	28.5357	27.5086	27.2118	27.4845	27.1773
+	2.3889	-0.562212	14-3-3 protein epsilon	YWHAE	34.0188	34.0823	33.9166	33.9019	34.225	34.5101	34.7503	34.6832
+	2.57445	1.20379	40S ribosomal protein S18	RPS18	30.1852	29.6501	29.3967	29.4865	28.1969	28.1913	28.8757	28.6393
+	6.00252	5.53092	40S ribosomal protein S13	RPS13	27.3957	27.2161	27.1784	27.1023	21.797	21.3247	21.2386	22.4086
+	2.16256	-0.760055	U6 snRNA-associated Sm-like protein LSm3	LSM3	26.3979	26.693	26.7601	26.4843	27.4676	27.0201	27.1284	27.7595
+	2.24029	0.555219	Small nuclear ribonucleoprotein Sm D2	SNRPD2	26.4547	26.9516	26.5186	26.9204	26.1679	26.1083	26.2143	26.1339
+	2.35279	0.815443	Small nuclear ribonucleoprotein Sm D3	SNRPD3	28.5168	28.4172	28.3732	28.2295	27.7328	27.2125	27.9748	27.3548
+	3.70217	2.94206	60S ribosomal protein L7a	RPL7A	29.2852	29.4605	28.356	28.3407	25.9594	25.5978	26.5057	25.6112
+	3.89734	2.33342	40S ribosomal protein S4, X isoform;40S ribosomal protein S4, Y isoform 2	RPS4X;RPS4Y2	29.8428	29.8603	28.8829	29.2226	27.4575	26.9144	27.0563	27.0467
+	3.47318	1.5978	Rho-related GTP-binding protein RhoB	RHOB	24.0745	24.2827	24.1593	23.6594	22.9481	22.3925	22.2261	22.2179
+	5.55245	3.95352	60S ribosomal protein L23a	RPL23A	28.3037	28.6286	27.7191	27.7494	24.2492	24.1543	23.9244	24.2589
+	3.25098	4.14483	40S ribosomal protein S6	RPS6	30.2381	29.5499	29.1449	29.3843	24.3609	24.8358	27.0118	25.5293
+	2.17925	0.412374	Histone H4	HIST1H4A	32.8923	33.1797	33.1022	33.0316	32.7855	32.7071	32.41	32.6538
+	3.79705	1.4808	40S ribosomal protein S25	RPS25	29.7459	29.7353	29.2421	29.2049	28.2019	27.8068	28.1217	27.8746
+	1.16149	-0.777415	40S ribosomal protein S28	RPS28	26.3277	26.2752	26.6098	26.5703	26.6153	26.6642	27.6764	27.9369
+	1.63785	0.666544	60S ribosomal protein L10a	RPL10A	29.5244	29.8556	29.1005	29.1459	28.7858	28.6693	29.065	28.4402
+	3.24802	1.39239	60S ribosomal protein L11	RPL11	28.4474	28.2601	28.2378	28.2973	27.3714	26.4197	27.0936	26.7884
+	4.07828	3.30093	60S ribosomal protein L8	RPL8	29.6961	29.7489	28.7608	28.6866	25.3831	25.8831	26.3254	26.0971
+	1.46897	0.486468	Peptidyl-prolyl cis-trans isomerase FKBP1A;Peptidyl-prolyl cis-trans isomerase	FKBP1A	27.7864	27.9779	28.2047	28.2923	27.628	27.9185	27.5067	27.2621
+	1.72805	-0.662832	Ubiquitin-40S ribosomal protein S27a;Ubiquitin;40S ribosomal protein S27a;Ubiquitin-60S ribosomal protein L40;Ubiquitin;60S ribosomal protein L40;Polyubiquitin-B;Ubiquitin;Polyubiquitin-C;Ubiquitin	RPS27A;UBB;UBC;UBA52	29.4434	29.4131	29.3986	29.2411	29.7015	29.6779	30.3159	30.4522
+	1.23617	0.575604	Ras-related C3 botulinum toxin substrate 1	RAC1	26.8059	26.5785	26.7418	27.2104	25.8649	26.0073	26.7877	26.3742
+	2.69836	1.06327	Serine/threonine-protein phosphatase 2A 55 kDa regulatory subunit B alpha isoform	PPP2R2A	28.5681	28.2015	27.939	27.8984	27.1264	27.3608	26.7193	27.1474
+	2.61672	1.33018	Dynein light chain 1, cytoplasmic	DYNLL1	27.0113	26.1763	26.9391	26.503	24.9449	25.6345	25.6305	25.0992
+	1.97209	2.8378	60S ribosomal protein L38	RPL38	26.7575	26.6525	26.1113	25.8721	24.8248	24.7764	22.3603	22.0806
+	3.90804	0.927807	Guanine nucleotide-binding protein subunit beta-2-like 1;Guanine nucleotide-binding protein subunit beta-2-like 1, N-terminally processed	GNB2L1	29.6686	29.8284	29.8637	30.0762	29.0771	28.9846	28.7738	28.8901
+	5.56855	0.587942	Actin, cytoplasmic 2;Actin, cytoplasmic 2, N-terminally processed;Actin, cytoplasmic 1;Actin, cytoplasmic 1, N-terminally processed	ACTG1;ACTB	35.6034	35.5203	35.5096	35.555	35.007	34.9815	34.8803	34.9676
+	3.00283	0.955948	Serine/threonine-protein phosphatase 2A catalytic subunit alpha isoform;Serine/threonine-protein phosphatase 2A catalytic subunit beta isoform;Serine/threonine-protein phosphatase	PPP2CA;PPP2CB	27.7352	27.8949	27.749	28.0386	27.0875	26.6859	26.6221	27.1984
+	2.55919	0.73606	Nuclease-sensitive element-binding protein 1	YBX1	30.6224	30.7698	30.3568	30.2966	29.5437	29.6729	29.985	29.8998
+	1.56258	3.02646	Casein kinase II subunit beta	CSNK2B-LY6G5B-1181;CSNK2B;CSNK2B-LY6G5B--991	28.4315	28.0374	27.469	26.1083	21.764	25.1165	25.5196	25.5403
+	2.4583	0.880139	Ubiquitin-conjugating enzyme E2 L3	UBE2L3	28.5045	28.4624	28.9472	28.5783	27.8826	28.0773	27.6442	27.3678
+	3.41859	1.86589	Putative elongation factor 1-alpha-like 3;Elongation factor 1-alpha 1;Elongation factor 1-alpha;Elongation factor 1-alpha 2	EEF1A1P5;EEF1A1;EEF1A2	33.9646	33.9862	33.8372	33.9027	32.5767	32.429	31.6166	31.6047
+	4.37247	1.57743	Tubulin beta-4B chain;Tubulin beta-4A chain	TUBB4B;TUBB4A	31.7763	31.6294	31.5554	31.5275	30.3465	30.2138	29.8065	29.812
+	1.02298	-1.59368	Coxsackievirus and adenovirus receptor	CXADR	22.029	24.3337	25.587	25.1012	25.6293	25.5482	26.2296	26.0186
+	2.99446	1.2103	Ribonuclease P protein subunit p30	RPP30	25.3605	24.7404	25.0338	25.1005	23.7922	24.2265	23.9166	23.4586
+	3.28055	1.84969	General transcription factor II-I	GTF2I	28.1541	27.7733	27.2788	27.661	26.3294	25.9041	25.3195	25.9155
+	1.79016	1.5694	SRSF protein kinase 2;SRSF protein kinase 2 N-terminal;SRSF protein kinase 2 C-terminal	SRPK2	24.4756	24.2454	24.5812	23.9207	22.2814	22.1091	22.4849	24.0698
+	2.80247	0.968975	T-complex protein 1 subunit beta	CCT2	31.4652	31.5455	31.4278	31.4694	30.8852	30.7297	30.1996	30.2174
+	1.19228	0.677566	mRNA export factor	RAE1	26.9976	26.947	26.8811	26.742	26.7214	26.6675	25.974	25.4945
+	4.18862	-1.36801	Protein jagged-1	JAG1	30.0038	30.1964	30.5657	30.5144	31.6265	31.7549	31.6082	31.7627
+	4.14492	3.99589	Arginase-2, mitochondrial	ARG2	25.4015	26.0569	26.1018	26.9923	22.4489	21.386	22.4602	22.2737
+	4.03094	-1.84097	Neutrophil gelatinase-associated lipocalin	LCN2	29.5202	29.4814	30.0645	30.2426	31.6488	31.6464	31.5539	31.8235
+	4.23379	-0.724904	Nucleobindin-2;Nesfatin-1	NUCB2;Nucb2	27.4201	27.6665	27.7231	27.5521	28.3305	28.3204	28.2386	28.3718
+	1.8577	-0.65248	Brain acid soluble protein 1	BASP1	26.1539	25.9643	25.9109	25.9126	26.1284	26.6333	26.8687	26.9213
+	2.53985	-2.85508	Dermcidin;Survival-promoting peptide;DCD-1	DCD	27.9276	27.4765	27.8351	27.8126	29.5157	29.7106	31.6649	31.5808
+	1.35386	-0.795071	High mobility group nucleosome-binding domain-containing protein 5	HMGN5	24.4618	24.5763	25.3282	25.1744	25.2246	25.4143	26.2477	25.8345
+	1.43563	1.42464	Conserved oligomeric Golgi complex subunit 7	COG7	25.1402	24.6761	24.4748	24.4844	23.822	24.1602	23.2422	21.8526
+	2.2769	1.33821	ADP-ribosylation factor 5	ARF5	24.8321	24.9453	24.7987	24.4551	23.8961	23.7035	22.565	23.5139
+	1.33845	0.739212	Serine/arginine-rich splicing factor 3	SRSF3	29.9507	30.1528	29.753	29.1323	28.6898	28.6563	29.2836	29.4022
+	4.14116	4.28117	Forkhead box protein K1	FOXK1	26.7636	26.3372	26.5352	26.4466	21.5274	23.1087	21.4525	22.8693
+	5.65796	-0.959797	Basement membrane-specific heparan sulfate proteoglycan core protein;Endorepellin;LG3 peptide	HSPG2	32.88	32.9484	33.0899	33.0821	33.9175	33.9423	33.9824	33.9975
+	3.24089	-1.32771	Ephrin-B1	EFNB1	29.742	29.8649	30.0537	30.0789	31.0146	30.8812	31.6031	31.5515
+	2.52657	0.74511	RNA-binding protein 10	RBM10	28.1715	28.699	28.6795	28.6805	28.0505	27.7437	27.6461	27.8096
+	3.11557	-1.22995	RNA-binding protein 3	RBM3	27.7786	27.7213	27.2041	27.6691	29.0127	29.1284	28.6127	28.5389
+	2.75656	2.50527	Transcription factor A, mitochondrial	TFAM	25.7228	26.1987	25.5767	25.8164	23.417	22.0465	23.7098	24.1203
+	1.99655	2.01405	Transcription initiation factor IIB	GTF2B	24.3725	26.2021	25.1417	24.9224	22.6793	22.9555	22.6607	24.287
+	1.39708	-1.12581	Cyclin-dependent kinase 6	CDK6	22.3765	22.4499	21.0159	21.9147	22.4152	23.7681	22.9738	23.1031
+	1.27493	-1.02989	Cyclin-dependent-like kinase 5	CDK5	21.8537	21.6964	21.1461	22.1286	23.7676	21.9668	22.5901	22.6198
+	1.96005	1.60213	Nuclear factor NF-kappa-B p100 subunit;Nuclear factor NF-kappa-B p52 subunit	NFKB2	24.6233	24.4999	24.7776	24.5937	23.0971	24.2063	22.1748	22.6077
+	2.57593	2.11392	Peptidyl-prolyl cis-trans isomerase FKBP3	FKBP3	28.5426	28.9502	28.4571	28.3957	27.0254	27.3267	25.7375	25.8004
+	2.64405	-0.705843	Receptor expression-enhancing protein 5	REEP5	25.5873	25.9568	25.3741	25.8209	26.2981	26.5333	26.3262	26.405
+	2.24575	1.03616	Sorbitol dehydrogenase	SORD	29.7628	29.7562	29.6501	29.443	29.1135	28.9166	28.15	28.2873
+	3.36754	0.81587	Heterogeneous nuclear ribonucleoprotein U	HNRNPU	31.6296	31.6823	31.463	31.3561	30.4761	30.9081	30.7528	30.7305
+	5.09128	0.542056	Spectrin beta chain, non-erythrocytic 1	SPTBN1	31.6216	31.6732	31.6334	31.5772	31.0512	31.1645	31.0131	31.1084
+	3.1636	-0.519913	Protein SET;Protein SETSIP	SET;SETSIP	32.7001	32.8981	32.7722	32.9393	33.3521	33.5112	33.289	33.2371
+	2.27481	1.14857	N-acetylgalactosamine kinase	GALK2	25.135	25.4741	25.5356	25.5547	24.7611	24.6579	23.8441	23.842
+	4.53022	-1.72204	Di-N-acetylchitobiase	CTBS	27.6492	28.1271	28.239	28.265	29.7124	29.8565	29.6908	29.9087
+	4.34625	0.872658	Adenylyl cyclase-associated protein 1	CAP1	31.9032	32.0554	32.124	32.1965	31.2617	31.3195	31.0971	31.1101
+	2.96721	2.17289	Hydroxymethylglutaryl-CoA synthase, cytoplasmic	HMGCS1	28.8972	28.7074	28.9638	28.8025	27.3405	27.1377	25.7211	26.4799
+	1.3404	-1.20654	Interleukin-1 receptor-like 1	IL1RL1	22.9875	23.8914	21.6862	22.4207	23.6682	23.8945	24.0206	24.2287
+	1.1008	1.21837	Exosome component 10	EXOSC10	24.3079	24.1387	22.624	23.3062	22.7061	23.3902	21.9545	21.4525
+	5.81771	2.45917	ATP-dependent 6-phosphofructokinase, platelet type	PFKP	26.9354	26.727	26.7011	26.4354	24.3697	24.3112	23.9987	24.2827
+	1.28933	0.534175	1-phosphatidylinositol 4,5-bisphosphate phosphodiesterase beta-3	PLCB3	27.3541	27.6824	27.1886	27.273	27.0597	27.1667	26.3052	26.8298
+	6.3188	-1.83982	Collagen alpha-1(VII) chain	COL7A1	29.0093	29.2415	29.1978	29.0416	30.8202	31.0046	31.0921	30.9326
+	1.043	-0.833638	Beta-1,3-galactosyl-O-glycosyl-glycoprotein beta-1,6-N-acetylglucosaminyltransferase	GCNT1	21.8087	22.7918	23.2682	23.3728	23.7558	23.0782	23.6594	24.0826
+	1.69749	0.586705	Peptidyl-prolyl cis-trans isomerase FKBP4;Peptidyl-prolyl cis-trans isomerase FKBP4, N-terminally processed	FKBP4	30.8499	30.821	30.603	30.6462	30.4209	30.4735	29.8049	29.874
+	1.14539	-0.451963	Procollagen-lysine,2-oxoglutarate 5-dioxygenase 1	PLOD1	28.4532	28.3824	28.412	28.5523	29.4081	29.0511	28.6174	28.5311
+	4.27245	-1.31814	Nucleobindin-1	NUCB1	34.0167	33.9627	34.0532	34.1563	35.2062	35.1161	35.6464	35.4927
+	5.05614	3.23094	60S ribosomal protein L6	RPL6	30.4607	30.333	29.6638	29.5527	26.687	26.8623	26.7519	26.7852
+	0.881044	1.29915	A-kinase anchor protein 12	AKAP12	24.2269	25.9473	25.2061	24.2319	22.5626	22.5121	24.7278	24.6131
+	2.03258	-0.859256	Caveolin-1;Caveolin	CAV1	27.8917	28.1666	27.8119	27.8291	28.4716	28.3652	29.1281	29.1714
+	0.839868	-1.10351	Transforming growth factor beta receptor type 3	TGFBR3	21.6732	22.6694	21.0224	23.9738	23.0979	23.7866	23.4612	23.4072
+	3.57391	2.65151	Tumor necrosis factor alpha-induced protein 2	TNFAIP2	24.7418	25.1103	25.2926	24.8217	23.2152	21.7879	21.9187	22.4386
+	1.85595	0.33591	Eukaryotic translation initiation factor 4 gamma 1	EIF4G1	29.7777	30.0032	29.6934	29.6104	29.4183	29.5716	29.4154	29.3357
+	2.60607	-0.26342	Lactoylglutathione lyase	GLO1	31.0554	31.2781	31.1171	31.1622	31.4253	31.3566	31.4731	31.4116
+	1.99977	0.895369	Aldo-keto reductase family 1 member C1	AKR1C1	32.519	32.4711	32.6631	32.6405	32.1972	31.962	31.249	31.3041
+	1.9372	-0.845617	Single-stranded DNA-binding protein, mitochondrial	SSBP1	30.2839	30.3534	29.8593	29.8013	30.5647	30.6384	31.1495	31.3278
+	2.34879	2.63939	Cleavage stimulation factor subunit 1	CSTF1	26.1744	28.1857	27.6219	26.3707	24.3817	25.091	24.8173	23.5052
+	1.05953	1.75527	Echinoderm microtubule-associated protein-like 5	EML5	25.2547	21.5098	24.2796	24.3169	22.6901	22.3484	21.3334	21.9679
+	3.40171	1.97911	Tyrosine-protein phosphatase non-receptor type 11	PTPN11	27.6292	26.5701	27.2029	26.6155	24.9814	24.7452	25.0575	25.3173
+	3.19928	3.05346	Amidophosphoribosyltransferase	PPAT	26.1749	26.0545	26.3235	25.9754	22.5207	24.1861	23.4716	22.1362
+	2.39593	3.21677	Glutamine--fructose-6-phosphate aminotransferase [isomerizing] 1	GFPT1	27.2338	27.2731	26.8313	27.2662	22.0537	25.4612	24.0388	24.1838
+	1.73486	0.341407	Proteasome activator complex subunit 1	PSME1	30.366	30.6518	30.701	30.2913	30.1702	30.1623	30.2296	30.0823
+	5.66945	-1.80577	Amyloid-like protein 2	APLP2	31.9166	31.9841	31.9187	32.0335	33.6062	33.5909	33.9333	33.9456
+	0.844642	1.04973	E3 ubiquitin-protein ligase RING1	RING1	24.1691	25.0594	23.5516	24.07	23.3596	21.6339	24.1597	23.4979
+	1.13291	0.684862	Fragile X mental retardation protein 1	FMR1	26.897	27.7057	28.1647	28.0706	27.0036	26.6897	27.0848	27.3205
+	2.10769	4.11177	Cytoskeleton-associated protein 4	CKAP4	28.3192	28.5319	28.1019	27.9978	23.4207	22.0574	24.0275	26.9981
+	4.62603	0.990692	KH domain-containing, RNA-binding, signal transduction-associated protein 1	KHDRBS1	29.2991	29.3126	29.1585	29.006	28.2614	28.1588	28.0989	28.2942
+	4.44332	-1.15486	Prolow-density lipoprotein receptor-related protein 1;Low-density lipoprotein receptor-related protein 1 85 kDa subunit;Low-density lipoprotein receptor-related protein 1 515 kDa subunit;Low-density lipoprotein receptor-related protein 1 intracellular domain	LRP1	28.2073	28.1287	28.2018	28.3808	29.5082	29.1579	29.5571	29.3148
+	3.89277	-5.93593	Alpha-actinin-3	ACTN3	21.9866	23.9823	21.0601	23.436	28.8039	28.7445	28.1873	28.4731
+	4.919	-1.49805	Protocadherin-1	PCDH1	29.7191	29.971	29.5505	29.715	31.3258	31.1834	31.0542	31.3844
+	2.67281	0.739854	Serine/threonine-protein phosphatase 2B catalytic subunit alpha isoform;Serine/threonine-protein phosphatase	PPP3CA	27.5277	27.4727	27.3435	27.3765	26.9688	26.8577	26.3642	26.5703
+	4.20737	1.08618	ATP-dependent RNA helicase A	DHX9	29.3191	29.4009	29.0698	29.2226	28.4129	28.0886	28.0407	28.1255
+	4.57048	2.10395	Golgin subfamily A member 3	GOLGA3	28.4756	28.6161	28.1717	28.0206	26.5559	26.2157	25.9733	26.1233
+	4.82004	-2.0505	Galectin-3-binding protein	LGALS3BP	33.1256	33.0125	32.7965	32.8365	34.8298	34.6738	35.2432	35.2264
+	1.21776	-0.893887	Lactadherin;Lactadherin short form;Medin	MFGE8	24.5889	24.3171	24.7196	25.0288	26.4914	25.7478	24.9887	25.0021
+	1.06583	-2.19037	Desmocollin-1	DSC1	23.3176	23.3565	23.3865	22.4401	22.5234	24.986	27.2371	26.5157
+	1.30786	2.49587	Peptidyl-prolyl cis-trans isomerase D	PPID	26.2011	26.2346	26.2309	26.1525	25.4975	25.4159	22.2264	21.6958
+	3.0791	0.575396	FACT complex subunit SSRP1	SSRP1	28.1235	28.3953	28.0811	28.131	27.6274	27.4704	27.5743	27.7572
+	2.84006	2.23755	Protein VAC14 homolog	VAC14	25.3195	24.5683	25.145	24.9935	23.3679	23.3887	21.8807	22.4389
+	2.22377	0.71175	tRNA (cytosine(34)-C(5))-methyltransferase	NSUN2	27.1316	27.4191	26.7757	27.3753	26.3821	26.2873	26.6925	26.4929
+	1.65398	-0.436574	Histone-binding protein RBBP4	RBBP4	27.3439	27.4149	27.4123	27.151	27.5345	27.5624	27.9302	28.0413
+	2.59901	2.46014	Nuclear cap-binding protein subunit 1	NCBP1	24.8247	25.1047	23.9475	23.6344	21.5115	21.5624	21.6317	22.9652
+	2.23644	-0.646578	Beta-1,4-mannosyl-glycoprotein 4-beta-N-acetylglucosaminyltransferase	MGAT3	25.0669	25.0933	25.5824	25.3961	25.9641	26.1263	25.6819	25.9528
+	2.7516	-0.822891	Alpha-1,6-mannosylglycoprotein 6-beta-N-acetylglucosaminyltransferase A	MGAT5	23.7323	23.1541	23.3388	23.6135	24.4031	24.4196	24.0726	24.235
+	7.20902	1.01046	Neuroblast differentiation-associated protein AHNAK	AHNAK	34.5006	34.4679	34.4969	34.4754	33.5328	33.4888	33.3886	33.4889
+	1.92231	2.0392	Heat shock 70 kDa protein 14	HSPA14	24.9046	25.7833	25.2813	25.5877	24.3786	23.7513	23.4286	21.8415
+	2.77758	-2.88418	Alpha-1,6-mannosyl-glycoprotein 2-beta-N-acetylglucosaminyltransferase	MGAT2	22.3838	20.8216	23.1081	22.932	25.0804	25.5655	25.0696	25.0667
+	3.97593	-1.71886	Polypeptide N-acetylgalactosaminyltransferase 2;Polypeptide N-acetylgalactosaminyltransferase 2 soluble form	GALNT2	28.4959	28.0988	28.823	28.6779	30.006	30.1075	30.4223	30.4353
+	2.68908	-1.60876	Polypeptide N-acetylgalactosaminyltransferase 1;Polypeptide N-acetylgalactosaminyltransferase 1 soluble form	GALNT1	25.626	25.9833	25.8452	26.024	27.8145	27.9111	27.5753	26.6127
+	0.949637	1.21176	AP-1 complex subunit beta-1	AP1B1	27.2578	27.4191	27.3173	27.0226	26.9549	26.8554	24.1726	26.1868
+	2.07288	1.41891	Cleavage and polyadenylation specificity factor subunit 1	CPSF1	26.0902	26.3187	25.5045	25.1942	25.084	23.946	24.3983	24.0036
+	1.6878	2.22258	Mitochondrial-processing peptidase subunit alpha	PMPCA	27.4376	27.4664	27.5767	27.7601	24.3528	23.8927	26.4944	26.6105
+	2.75683	-0.296066	Secernin-1	SCRN1	29.0468	29.1893	29.0378	29.082	29.2698	29.3882	29.4042	29.4779
+	3.47785	1.92873	Aspartyl/asparaginyl beta-hydroxylase	ASPH	27.9858	27.9781	27.222	27.2394	25.9767	25.8844	25.4921	25.3571
+	3.51042	-2.1247	EGF-containing fibulin-like extracellular matrix protein 1	EFEMP1	28.9381	29.0153	29.9939	29.9107	31.4523	31.6174	31.6214	31.6657
+	4.60293	-2.30818	Follistatin-related protein 1	FSTL1	29.1036	29.0013	29.3476	28.9927	31.0467	31.1703	31.7384	31.7227
+	4.0652	-1.56089	Contactin-1	CNTN1	26.984	26.9914	26.8925	26.6518	28.2783	28.3068	28.2956	28.8826
+	1.73969	-2.73073	Tyrosine-protein kinase Mer;Receptor protein-tyrosine kinase	MERTK	25.0611	21.2683	22.5759	22.0193	26.0169	25.0186	25.2696	25.5426
+	0.880079	1.16368	Splicing factor, suppressor of white-apricot homolog	SFSWAP	23.683	24.9872	24.3566	23.3324	24.095	23.662	21.9193	22.0282
+	3.31499	1.79156	Aminoacyl tRNA synthase complex-interacting multifunctional protein 1;Endothelial monocyte-activating polypeptide 2	AIMP1	28.6449	28.6406	28.4792	28.7069	27.1868	27.3289	26.2488	26.5409
+	3.13474	0.878942	Interleukin enhancer-binding factor 3	ILF3	29.7041	29.6684	29.427	29.6475	28.8379	28.7474	28.3844	28.9615
+	4.90581	-1.72363	Vesicular integral-membrane protein VIP36	LMAN2	30.3175	30.3899	30.2245	30.1772	32.0185	32.3405	31.858	31.7867
+	1.85904	1.63036	Heat shock protein 75 kDa, mitochondrial	TRAP1	27.9034	28.6995	27.2142	28.3165	26.2567	26.2479	25.7184	27.3892
+	1.85101	0.674053	TNF receptor-associated factor 2	TRAF2	24.7028	24.4399	24.6877	24.506	23.8751	24.4457	23.6694	23.6501
+	1.69065	2.46027	Ankyrin-3	ANK3	26.2954	26.1638	26.1124	26.0613	25.0831	25.0306	22.3994	22.2787
+	1.14261	1.0402	Nuclear inhibitor of protein phosphatase 1;Activator of RNA decay	PPP1R8	25.1315	25.1743	25.1834	25.2182	24.8778	24.9671	22.9952	23.7064
+	3.16595	0.718181	Delta(3,5)-Delta(2,4)-dienoyl-CoA isomerase, mitochondrial	ECH1	30.1099	30.3637	29.8807	30.0992	29.3034	29.3042	29.5006	29.4726
+	4.12125	3.59524	Serine/threonine-protein kinase 4;Serine/threonine-protein kinase 4 37kDa subunit;Serine/threonine-protein kinase 4 18kDa subunit	STK4	26.1457	26.4332	25.9884	26.1363	23.2648	23.1207	21.7554	22.1817
+	5.8051	4.38523	Protein flightless-1 homolog	FLII	27.4486	27.3203	27.3328	26.96	23.3919	22.7118	23.0125	22.4046
+	3.89822	1.53067	E3 ubiquitin-protein ligase TRIM32	TRIM32	24.3207	24.3389	24.0195	24.2631	22.5606	22.9798	22.3232	22.9558
+	3.13497	1.47816	Bifunctional coenzyme A synthase;Phosphopantetheine adenylyltransferase;Dephospho-CoA kinase	COASY	25.3376	25.5697	24.9948	25.1196	24.0951	23.5752	24.1168	23.322
+	1.87554	2.69197	Acetyl-CoA carboxylase 1;Biotin carboxylase	ACACA	25.752	25.705	25.0537	25.5867	25.0641	21.7033	22.4433	22.1188
+	3.66921	3.60308	5-AMP-activated protein kinase catalytic subunit alpha-1	PRKAA1	26.5183	26.2704	26.2215	25.5931	22.7042	23.2176	22.909	21.3601
+	1.83218	0.991156	Calcium-binding and coiled-coil domain-containing protein 2	CALCOCO2	23.4855	23.7332	23.2044	23.6448	22.474	23.204	22.534	21.8913
+	2.05313	1.78438	Serine/threonine-protein kinase PAK 1;Non-specific serine/threonine protein kinase	PAK1	26.2712	25.8084	25.9829	26.3042	24.9983	24.899	24.3026	23.0294
+	1.58716	0.332842	Peroxiredoxin-4	PRDX4	29.1882	29.1808	28.971	29.026	29.0287	28.7101	28.554	28.7419
+	2.08128	1.79506	Serine/threonine-protein kinase PAK 2;PAK-2p27;PAK-2p34	PAK2	28.3373	28.1336	27.9626	27.7902	27.0709	26.9175	25.8869	25.1683
+	1.74599	1.75992	Serine/threonine-protein kinase 3;Serine/threonine-protein kinase 3 36kDa subunit;Serine/threonine-protein kinase 3 20kDa subunit	STK3	26.923	27.0508	26.1928	26.2319	25.9109	25.3597	23.6742	24.414
+	2.74592	0.702008	26S proteasome non-ATPase regulatory subunit 2	PSMD2	29.221	29.2285	28.9871	28.8274	28.4768	28.5117	28.1178	28.3497
+	2.05869	0.65763	DnaJ homolog subfamily C member 3	DNAJC3	27.5309	27.5465	27.6471	27.5464	27.2415	26.4834	27.1162	26.7992
+	2.82265	0.698636	Nucleoside diphosphate kinase 3;Nucleoside diphosphate kinase	NME3	26.017	26.3503	26.4199	26.3319	25.8461	25.5323	25.4528	25.4935
+	2.29203	-0.580282	Serine/arginine-rich splicing factor 9	SRSF9	28.5161	28.6734	28.7165	28.8936	29.0504	29.1478	29.3885	29.534
+	2.32124	1.74987	Mitotic spindle assembly checkpoint protein MAD2A	MAD2L1	24.228	24.7986	24.9521	24.6175	23.3422	22.2415	22.3033	23.7097
+	2.85934	0.672101	Transcription intermediary factor 1-beta	TRIM28	30.6454	30.477	30.4246	30.1171	29.8255	29.8211	29.6334	29.6957
+	1.39964	0.455908	Ras GTPase-activating protein-binding protein 1	G3BP1	30.2108	30.0594	30.071	30.2079	29.8987	30.015	29.5355	29.2764
+	6.03096	-1.81982	Inactive tyrosine-protein kinase 7	PTK7	29.1957	29.3595	29.2528	29.1287	30.8756	30.9844	31.1931	31.1628
+	3.87717	-4.38568	Receptor-type tyrosine-protein phosphatase S;Protein-tyrosine-phosphatase	PTPRS	22.2498	23.5244	23.4097	21.4641	26.8192	27.3432	26.8649	27.1636
+	1.98097	0.414565	Eukaryotic translation initiation factor 3 subunit I	EIF3I	30.3339	30.3614	30.3552	30.4196	30.1595	30.129	29.7947	29.7287
+	3.32084	1.82684	C-terminal-binding protein 1	CTBP1	28.511	28.1998	28.0989	27.9254	27.0604	26.1186	26.2059	26.0429
+	3.93012	2.12184	39S ribosomal protein L49, mitochondrial	MRPL49	24.5144	24.4545	24.2348	24.1217	22.7321	21.7691	22.4144	21.9225
+	1.55852	-1.30797	Mesothelin;Megakaryocyte-potentiating factor;Mesothelin, cleaved form	MSLN	22.8777	23.8631	23.0775	24.112	25.1857	25.5433	24.1798	24.2533
+	1.41128	0.525535	Golgin subfamily A member 4	GOLGA4	28.6208	28.269	28.0809	28.1095	28.0613	27.7993	27.3135	27.804
+	4.46099	1.02471	28 kDa heat- and acid-stable phosphoprotein	PDAP1	28.143	28.3198	28.2254	27.967	26.9793	27.2228	27.1413	27.2129
+	3.95734	-1.89908	Disintegrin and metalloproteinase domain-containing protein 15	ADAM15	25.729	25.1762	25.9816	26.0159	27.4654	27.5217	27.6531	27.8588
+	2.85855	1.414	Peptidyl-prolyl cis-trans isomerase FKBP5;Peptidyl-prolyl cis-trans isomerase FKBP5, N-terminally processed	FKBP5	23.7075	23.9797	24.1604	24.411	22.4067	22.5886	23.2463	22.361
+	4.1181	3.91463	Rho-associated protein kinase 1	ROCK1	26.9941	26.8363	25.3224	26.3594	22.3708	22.5944	22.0606	22.8279
+	2.09241	0.688931	Sequestosome-1	SQSTM1	27.4937	27.2314	27.5484	27.1157	26.4929	26.5773	27.0844	26.4789
+	1.24634	1.32669	Peptidyl-prolyl cis-trans isomerase NIMA-interacting 1	PIN1	27.4577	27.3524	27.433	26.9634	27.1609	26.6604	24.9295	25.149
+	2.00419	2.60007	Receptor-interacting serine/threonine-protein kinase 1	RIPK1	24.9662	25.2402	25.8892	25.9582	21.934	23.075	24.7085	21.936
+	1.76958	0.420756	Dynactin subunit 2	DCTN2	29.649	29.3892	29.2496	29.1577	29.1049	28.9326	28.7583	28.9666
+	2.04318	2.17687	NEDD8-activating enzyme E1 regulatory subunit	NAE1	24.1546	23.468	25.0629	25.189	22.1394	22.1697	23.4055	21.4525
+	2.91051	-1.16578	Semaphorin-5A	SEMA5A	23.9708	23.4901	23.684	23.1518	24.7235	25.0527	24.5799	24.6037
+	3.16227	2.49793	Cullin-4A	CUL4A	24.8614	25.3103	25.583	25.5546	23.3647	23.3288	21.8511	22.7729
+	2.47477	-1.20125	Trophoblast glycoprotein	TPBG	23.2666	22.8809	22.527	23.4055	24.0825	23.8688	24.3081	24.6256
+	3.68854	-1.61828	CD166 antigen	ALCAM	30.5981	30.7117	30.5774	30.4033	31.9304	31.794	32.5515	32.4878
+	4.47612	-1.22006	Laminin subunit beta-3	LAMB3	31.0316	30.9516	31.3591	31.3526	32.398	32.3961	32.3147	32.4663
+	5.73045	-1.45581	Laminin subunit gamma-2	LAMC2	31.1878	31.2258	31.4871	31.4639	32.7498	32.7769	32.8309	32.8302
+	1.27596	-0.660782	Protein-tyrosine kinase 6	PTK6	22.1039	21.664	21.9541	22.0906	22.5908	22.5918	22.0125	23.2607
+	2.31838	2.49996	Isopentenyl-diphosphate Delta-isomerase 1	IDI1	25.6527	25.5803	25.9957	26.1198	24.6674	23.77	22.1086	22.8026
+	2.37849	0.719222	Core-binding factor subunit beta	CBFB	28.5706	28.4855	28.5738	28.5374	28.1129	28.0766	27.6095	27.4914
+	2.96009	2.08721	Cytoskeleton-associated protein 5	CKAP5	26.3517	26.3129	26.113	25.4334	24.7893	23.5133	23.8992	23.6604
+	1.36491	0.411567	Cold-inducible RNA-binding protein	CIRBP	26.5796	27.2916	26.9032	26.8193	26.4876	26.3697	26.6638	26.4264
+	4.29211	0.730345	Coactosin-like protein	COTL1	32.2349	32.1252	32.2964	32.3131	31.3815	31.6324	31.4542	31.5802
+	1.22923	-1.12897	Heterogeneous nuclear ribonucleoprotein D0	HNRNPD	22.1194	22.4496	22.5587	22.0872	22.5824	22.6526	24.2417	24.2541
+	6.7732	-1.69841	Nidogen-2	NID2	30.0296	29.8769	30.1459	30.0101	31.7319	31.7838	31.7006	31.6399
+	2.07256	-0.299861	Interleukin-18	IL18	27.4988	27.444	27.7482	27.6742	27.9519	27.8939	27.911	27.8078
+	6.63239	-1.08657	Dystroglycan;Alpha-dystroglycan;Beta-dystroglycan	DAG1	30.5503	30.6227	30.6707	30.4907	31.7077	31.634	31.6667	31.6723
+	3.09405	-1.15254	Desmoglein-2	DSG2	32.2096	32.0587	32.282	32.3229	32.9737	33.1742	33.6799	33.6555
+	2.17068	0.341645	Tripartite motif-containing protein 29	TRIM29	31.5649	31.6227	31.8448	31.8313	31.2839	31.4668	31.4339	31.3125
+	1.03139	0.956311	Ubiquitin conjugation factor E4 A	UBE4A	23.4793	22.3334	23.9262	23.8102	23.1636	21.7162	22.6673	22.1768
+	4.08122	2.2813	Kelch-like ECH-associated protein 1	KEAP1	24.8746	25.1151	25.7162	25.2388	22.6242	23.3454	23.1109	22.739
+	1.16608	-0.923682	Scaffold attachment factor B2	SAFB2	24.8162	24.066	25.7457	25.3315	25.4608	25.6729	26.2218	26.2985
+	1.9178	0.441904	Eukaryotic translation initiation factor 3 subunit A	EIF3A	30.236	30.4442	29.9581	30.0539	29.6768	29.5957	29.7596	29.8924
+	2.33681	2.55434	Malectin	MLEC	26.5331	26.4672	25.6007	25.6594	24.0957	22.4944	22.7702	24.6826
+	3.4477	0.597118	Tubulin--tyrosine ligase-like protein 12	TTLL12	27.1612	27.1436	27.1342	26.9976	26.4502	26.6847	26.3443	26.5688
+	1.52265	0.627956	Four and a half LIM domains protein 2	FHL2	27.7358	27.9393	28.2443	28.3593	27.6478	27.726	26.9673	27.4257
+	4.46106	2.18654	Cytoplasmic dynein 1 heavy chain 1	DYNC1H1	30.143	29.9442	29.8985	29.916	28.0704	28.1676	27.4641	27.4534
+	2.87379	-1.68154	Lymphocyte antigen 6D	LY6D	27.4049	28.0868	28.4937	28.5833	29.8523	29.4892	29.828	30.1253
+	2.40783	1.25642	Eukaryotic initiation factor 4A-II;Eukaryotic initiation factor 4A-II, N-terminally processed	EIF4A2	27.2437	26.6674	26.3799	26.4126	25.7685	25.7219	25.0167	25.1709
+	2.83895	-1.13028	Reticulocalbin-2	RCN2	25.9541	26.0403	25.3968	26.339	27.1649	27.0458	27.1188	26.9217
+	2.73882	0.890764	E3 ubiquitin/ISG15 ligase TRIM25	TRIM25	27.1361	27.1822	27.4134	27.1445	25.946	26.2246	26.4936	26.649
+	2.62908	2.97958	Protein-tyrosine kinase 2-beta	PTK2B	26.1631	26.8351	26.4316	26.1306	24.1803	23.7364	23.9964	21.7289
+	3.16795	1.14682	Protein FAM50A	FAM50A	28.4289	27.8906	28.2725	27.9225	27.1561	27.2173	26.7317	26.8221
+	2.35064	1.09183	UDP-glucose 4-epimerase	GALE	28.2444	28.0057	28.4878	28.4193	27.3935	27.7326	26.8513	26.8126
+	2.8022	-1.30077	Growth arrest-specific protein 6	GAS6	24.1384	23.5551	24.0897	23.9841	25.7148	25.3269	24.7582	25.1704
+	2.25399	-1.86027	WAP four-disulfide core domain protein 2	WFDC2	24.3641	22.9994	24.2205	22.7323	25.3103	25.7762	25.5607	25.1102
+	3.60491	-0.728366	Fibroblast growth factor-binding protein 1	FGFBP1	30.4842	30.6492	30.7942	30.5461	31.1693	31.4112	31.4732	31.3334
+	2.81082	-1.12089	Semaphorin-3A	SEMA3A	26.726	26.9158	27.6273	27.3189	28.2873	28.1761	28.3002	28.3079
+	4.55767	-1.54162	Desmocollin-3	DSC3	27.0888	27.5682	27.553	27.4043	29.1416	28.9584	28.9156	28.7652
+	1.21475	-0.812742	Clathrin interactor 1	CLINT1	24.8697	25.7143	25.6009	25.301	26.2315	27.0093	25.8028	25.6931
+	5.25699	1.66639	Structural maintenance of chromosomes protein 1A;Structural maintenance of chromosomes protein	SMC1A	29.0105	28.9599	28.7984	28.6451	27.0945	27.2087	27.0581	27.3871
+	2.8298	1.44483	LDLR chaperone MESD	MESDC2	28.6367	28.9761	27.8528	28.1544	26.9517	26.7439	27.0501	27.0949
+	3.05747	0.798975	Neutral alpha-glucosidase AB	GANAB	31.6793	31.7204	31.3401	31.4188	30.6367	30.5387	30.8864	30.901
+	3.61406	0.315703	Major vault protein	MVP	31.7347	31.6322	31.6048	31.5745	31.3624	31.3484	31.3028	31.2698
+	0.96618	-0.932075	Latent-transforming growth factor beta-binding protein 1	LTBP1	26.5906	26.4995	28.0854	28.1489	27.8907	27.9687	28.6296	28.5638
+	1.13014	-0.807173	Latent-transforming growth factor beta-binding protein 1	LTBP1	22.1673	21.3875	22.0592	22.0773	22.4956	23.7077	22.3711	22.3455
+	2.11228	1.46098	Golgin subfamily B member 1	GOLGB1	29.273	28.6666	28.1441	27.9661	27.1998	27.4028	27.2215	26.3818
+	1.65252	1.90623	Caspase-8;Caspase-8 subunit p18;Caspase-8 subunit p10	CASP8	26.0509	26.2266	25.2117	25.6342	24.8543	24.7893	22.4518	23.4031
+	3.43979	1.1591	Importin subunit beta-1	KPNB1	30.8075	30.8801	30.5824	30.5126	29.7868	29.7481	29.3513	29.2601
+	2.4514	0.341382	Nuclear mitotic apparatus protein 1	NUMA1	31.503	31.6002	31.3455	31.4097	31.112	30.9955	31.2226	31.1627
+	1.87619	-1.95401	Calcium-activated chloride channel regulator 4;Calcium-activated chloride channel regulator 4, 110 kDa form;Calcium-activated chloride channel regulator 4, 30 kDa form	CLCA4	21.3912	22.4583	22.3248	24.0617	24.2255	24.5595	24.6761	24.5911
+	2.44466	0.627394	N-alpha-acetyltransferase 25, NatB auxiliary subunit	NAA25	25.258	24.9057	24.9147	24.7657	24.4108	24.0759	24.408	24.4397
+	1.72073	-0.339211	Pre-mRNA-splicing regulator WTAP	WTAP	26.5442	26.1831	26.3229	26.2044	26.5915	26.4924	26.7613	26.7662
+	2.25813	1.57322	26S proteasome non-ATPase regulatory subunit 6	PSMD6	28.5283	28.5799	28.0518	28.1897	27.7072	26.8749	26.2968	26.178
+	0.831152	1.85558	BRISC complex subunit Abro1	FAM175B	25.4545	25.6175	26.1395	26.1138	25.4003	26.3072	22.2873	21.9082
+	1.64607	1.51096	Rab3 GTPase-activating protein catalytic subunit	RAB3GAP1	25.1011	24.9033	25.0698	24.7268	24.0074	24.483	22.9074	22.3594
+	2.3924	0.694482	Lysine--tRNA ligase	KARS	29.5411	29.6145	29.1403	29.1139	28.6992	28.746	28.767	28.4198
+	5.07835	3.36568	Ribosome biogenesis regulatory protein homolog	RRS1	26.3177	25.6546	25.7919	25.4757	22.8698	22.2756	22.4877	22.1441
+	3.77027	1.27887	Protein disulfide-isomerase A6	PDIA6	30.4475	30.7742	30.4051	30.4417	29.1455	29.618	29.0494	29.1402
+	3.25144	0.811507	Platelet-activating factor acetylhydrolase IB subunit gamma	PAFAH1B3	30.0235	30.2626	30.2348	30.1939	29.5225	29.5773	29.2533	29.1158
+	3.60532	0.407169	Plectin	PLEC	35.9308	35.9652	35.838	35.8393	35.4131	35.4149	35.5585	35.5582
+	5.29759	-1.50748	Nectin-1	PVRL1	30.9084	31.2706	31.1304	31.3008	32.6862	32.7533	32.6498	32.5508
+	4.00809	0.637873	Non-POU domain-containing octamer-binding protein	NONO	30.5957	30.4969	30.5259	30.5578	29.7193	29.9011	30.0064	29.9979
+	1.2322	1.09384	Retinoblastoma-binding protein 5	RBBP5	24.6302	24.9561	24.599	24.6432	24.2451	23.6433	22.2974	24.2674
+	3.99702	-0.98642	Reticulocalbin-1	RCN1	30.3213	30.3523	30.126	30.1478	31.0692	31.063	31.3456	31.4152
+	3.32675	1.08371	Poly(rC)-binding protein 1	PCBP1	28.8576	28.77	29.2845	29.2117	27.9074	28.0382	27.7061	28.1372
+	2.89047	1.6755	Poly(rC)-binding protein 2;Poly(rC)-binding protein 3	PCBP2;PCBP3	28.3804	28.5837	28.0729	28.0121	26.9965	27.0824	26.0786	26.1896
+	2.60649	-1.14363	Ephrin type-A receptor 7	EPHA7	23.623	22.8389	22.8574	22.6527	23.9137	24.1552	24.1927	24.2848
+	2.87644	0.945549	Ras suppressor protein 1	RSU1	28.1433	28.1641	27.9777	27.8844	27.3289	27.3916	26.792	26.8748
+	2.25089	-0.369349	Scaffold attachment factor B1	SAFB	28.3963	28.2896	28.4558	28.5795	28.7091	28.6724	28.8961	28.921
+	2.48796	-0.67125	Splicing factor 3B subunit 4	SF3B4	25.3351	25.424	25.5529	25.6689	25.9019	26.0407	26.2714	26.4519
+	2.5524	1.01603	Splicing factor 3A subunit 2	SF3A2	27.7141	27.5594	27.1915	27.3556	25.9574	26.5073	26.7932	26.4986
+	3.11704	-0.714515	Transforming growth factor-beta-induced protein ig-h3	TGFBI	31.3437	31.5874	31.8183	31.7433	32.4438	32.3416	32.3396	32.2257
+	2.55367	0.591504	Splicing factor 1	SF1	27.9242	28.2042	28.375	28.3985	27.7609	27.5059	27.6123	27.6568
+	2.76022	0.679001	Cdc42-interacting protein 4	TRIP10	28.9552	29.0513	28.9982	28.8577	28.4303	28.5192	28.2148	27.9819
+	1.89261	1.21294	Thyroid receptor-interacting protein 11	TRIP11	26.5517	26.3308	25.0594	25.5717	24.5705	24.7222	24.6379	24.7311
+	1.49294	0.500636	Thyroid receptor-interacting protein 6	TRIP6	27.329	26.5399	26.8091	26.7409	26.3061	26.5265	26.217	26.3667
+	1.74439	1.18949	Microtubule-associated protein RP/EB family member 1	MAPRE1	28.6959	29.239	28.9221	28.9094	28.3577	28.1992	26.8008	27.6508
+	1.42211	0.890378	TSC22 domain family protein 1;TSC22 domain family protein 3;TSC22 domain family protein 4;TSC22 domain family protein 2	TSC22D1;TSC22D3;TSC22D2;TSC22D4	25.822	24.9883	26.1173	26.1355	25.4391	24.5162	24.86	24.6862
+	2.87067	0.541483	ELAV-like protein 1	ELAVL1	29.2689	29.0455	29.0859	29.1204	28.4234	28.556	28.8193	28.5561
+	3.4286	2.15005	TGF-beta-activated kinase 1 and MAP3K7-binding protein 1	TAB1	25.4025	24.5219	24.3061	24.8304	22.6459	22.8865	22.838	22.0902
+	2.48469	2.57246	Mitochondrial import receptor subunit TOM34	TOMM34	25.7962	25.7166	24.3003	25.3916	23.1477	22.0241	23.7177	22.0255
+	1.39313	1.44725	Tubulin-specific chaperone C	TBCC	24.7433	24.7919	24.6277	24.6514	22.5877	22.5986	24.9018	22.9373
+	3.40629	1.06659	Ubiquitin-conjugating enzyme E2 variant 2	UBE2V2	29.7479	29.791	29.6715	29.7371	28.7817	29.0313	28.366	28.5023
+	2.05574	2.5247	Syntaxin-binding protein 2	STXBP2	25.9981	25.9636	26.2827	26.2373	24.4449	24.6592	23.5026	21.7762
+	1.42691	1.20321	NEDD8	NEDD8-MDP1;NEDD8	27.7439	28.1703	27.4288	27.8301	27.1585	27.2494	26.5511	25.4013
+	5.2284	-1.40636	V-type proton ATPase subunit S1	ATP6AP1	29.1793	29.2177	29.149	29.1796	30.718	30.769	30.4918	30.3721
+	3.30019	0.381695	Ras-related protein Rab-11B;Ras-related protein Rab-11A	RAB11B;RAB11A	31.3032	31.3843	31.3283	31.3483	30.8738	31.1161	30.9196	30.9279
+	1.45739	-1.53691	Proteasomal ubiquitin receptor ADRM1	ADRM1	23.2223	23.7859	22.5554	22.6702	23.7502	23.7675	25.6406	25.2231
+	4.3353	2.50482	UDP-N-acetylhexosamine pyrophosphorylase;UDP-N-acetylgalactosamine pyrophosphorylase;UDP-N-acetylglucosamine pyrophosphorylase	UAP1	25.4015	25.6638	25.5072	25.4985	23.2294	23.5712	22.5967	22.6544
+	3.39869	1.38923	26S proteasome non-ATPase regulatory subunit 5	PSMD5	27.7452	27.547	27.5708	27.7814	26.4332	26.715	25.8838	26.0555
+	3.3104	2.37699	Serine/threonine-protein kinase N2	PKN2	25.1937	24.4868	23.9386	24.2284	21.4559	22.5025	22.2273	22.1538
+	0.921434	0.686952	Mitogen-activated protein kinase 14	MAPK14	25.7973	25.4531	25.4837	25.63	25.658	25.3708	24.0513	24.5362
+	5.65314	-1.85843	Extracellular matrix protein 1	ECM1	29.8715	29.8884	30.1795	30.1702	31.7342	32.0073	31.8311	31.9708
+	3.90569	-1.96737	Prostasin;Prostasin light chain;Prostasin heavy chain	PRSS8	26.9251	26.8992	27.4436	26.9967	29.214	29.4682	28.6909	28.761
+	2.32016	0.798186	Fascin	FSCN1	33.2239	33.4212	33.3419	33.469	32.845	32.8921	32.2794	32.2467
+	4.7451	1.93511	Gamma-interferon-inducible protein 16	IFI16	29.1103	29.2368	29.2502	29.1756	27.5156	27.5286	27.0578	26.9306
+	1.86417	0.350853	Histone H3.1t;Histone H3;Histone H3.2;Histone H3.3;Histone H3.1;Histone H3.3C	HIST3H3;H3F3B;HIST2H3A;H3F3A;HIST1H3A;HIST2H3PS2;H3F3C	32.3093	32.3198	32.1568	32.1589	31.7785	31.6839	32.0476	32.0315
+	1.46561	-0.578006	Alpha-mannosidase 2	MAN2A1	26.5448	26.5317	26.1282	26.2091	27.3291	27.0784	26.8469	26.4716
+	3.8618	-1.12972	Laminin subunit alpha-3	LAMA3	30.8284	30.9337	31.2225	31.3115	32.0998	32.0899	32.2813	32.3439
+	2.9986	-0.76331	Transmembrane protein 132A	TMEM132A	25.6522	25.3707	25.3348	25.2351	25.9416	26.0813	26.2845	26.3385
+	3.28704	2.90139	AP2-associated protein kinase 1	AAK1	25.37	25.035	25.7229	25.9878	22.8636	23.3092	21.5524	22.7848
+	2.19391	1.16598	Glutamine-rich protein 1	QRICH1	23.9142	24.0897	24.2813	24.8785	23.3772	23.134	22.5774	23.4112
+	3.94432	-0.737734	Prolyl 3-hydroxylase 1	LEPRE1	27.2787	27.2846	27.0948	27.2042	27.746	28.0047	28.0596	28.003
+	0.851972	2.27306	Protein FAM161A	FAM161A	26.473	27.1817	21.7758	23.6962	22.9423	21.0898	22.9372	23.0651
+	1.56347	0.532212	Rab-like protein 6	RABL6	25.3332	25.7695	25.3144	25.0796	24.9297	24.7722	24.5655	25.1004
+	1.65717	1.5609	Galectin-related protein	LGALSL	24.5353	24.2792	24.6886	25.0132	24.1993	22.5041	22.0543	23.5151
+	2.24221	-0.504766	UPF0489 protein C5orf22	C5orf22	25.0041	24.9681	24.9144	24.7919	25.1959	25.7283	25.3694	25.404
+	2.14155	-1.50326	Cell adhesion molecule-related/down-regulated by oncogenes	CDON	23.4865	23.0166	23.7022	23.6515	25.4729	25.6441	24.3956	24.3572
+	4.11912	4.72772	Protein FAM98B	FAM98B	26.8447	26.9373	26.409	26.2196	22.5734	20.7943	21.4073	22.7247
+	1.02023	0.714449	Programmed cell death protein 4	PDCD4	25.37	24.7912	24.2867	24.8137	24.9153	23.9049	23.5833	24.0002
+	2.40972	-0.842811	Quinone oxidoreductase PIG3	TP53I3	27.0639	27.1321	26.3556	26.8574	27.5638	27.6265	27.8005	27.7895
+	1.80332	0.279224	Beta-lactamase-like protein 2	LACTB2	29.358	29.2613	29.2016	29.4209	29.1234	29.1683	28.947	28.8862
+	0.964543	0.754984	Ankyrin repeat domain-containing protein SOWAHC	SOWAHC	24.2067	24.5135	24.6208	24.3476	24.2353	23.4516	24.3261	22.6556
+	4.09755	-2.65539	Fibulin-7	FBLN7	22.3561	21.4768	21.6925	22.6365	24.8625	24.7426	24.612	24.5664
+	2.531	2.30755	Putative heat shock protein HSP 90-beta 2	HSP90AB2P	25.1843	25.356	25.3147	25.2047	23.6508	23.6405	21.6225	22.9157
+	2.27086	2.31786	Probable E3 ubiquitin-protein ligase HERC4	HERC4	24.8722	25.3484	24.3388	24.8601	23.976	21.9768	22.4736	21.7217
+	2.83267	-0.581748	Melanoma inhibitory activity protein 3	MIA3	25.5037	25.3845	25.7187	25.5452	25.9113	26.2573	26.2273	26.0831
+	1.01183	1.21351	Presequence protease, mitochondrial	PITRM1	25.4061	25.6064	24.5692	24.6813	24.6035	22.2459	23.9099	24.6498
+	2.36556	1.86792	Tight junction-associated protein 1	TJAP1	24.542	24.4619	24.0603	24.6804	23.1836	23.3246	21.8276	21.9371
+	3.07493	1.95511	Disks large homolog 3	DLG3	24.7588	25.1655	24.787	25.3661	23.8311	23.1367	22.6253	22.6638
+	2.7909	1.41537	Ubiquitin carboxyl-terminal hydrolase;Ubiquitin carboxyl-terminal hydrolase isozyme L5	UCHL5	28.0491	27.3821	27.4663	27.3669	26.2483	26.6846	25.7855	25.8847
+	1.87619	-1.46427	Serine/threonine-protein phosphatase 4 regulatory subunit 3B	SMEK2	22.2593	22.1085	21.7175	22.0281	23.0284	22.7568	24.5942	23.5912
+	1.38331	1.78014	Proteasome inhibitor PI31 subunit	PSMF1	25.3613	25.5253	24.5719	24.4501	22.6018	25.0493	22.8972	22.2398
+	1.33071	0.88745	Rab GTPase-activating protein 1-like	RABGAP1L	23.9699	22.9123	23.5359	23.5095	22.7747	21.7905	23.1009	22.7118
+	1.33207	2.19133	Heterochromatin protein 1-binding protein 3	HP1BP3	25.5441	25.0818	23.3699	25.443	24.3594	21.2375	23.3143	21.7623
+	3.47375	3.18055	E3 ubiquitin-protein ligase UBR4	UBR4	26.2069	26.3822	26.2736	26.2543	21.9305	23.751	23.7663	22.9471
+	1.53538	0.459405	UPF0553 protein C9orf64	C9orf64	27.5296	27.8287	27.4185	27.5896	27.1853	27.4808	27.0225	26.8403
+	1.365	-1.43295	Protein argonaute;Protein argonaute-1;Protein argonaute-3	AGO1;AGO3	21.0776	21.9472	20.9011	21.5583	23.4191	22.0643	23.9067	21.8259
+	1.88639	0.888196	Protein DDI1 homolog 2	DDI2	26.7766	27.0394	27.3401	27.5346	26.446	26.7515	26.0013	25.939
+	5.95801	-5.13512	Telomere-associated protein RIF1	RIF1	23.048	22.1315	22.4421	22.8765	27.8717	27.3603	28.1044	27.7021
+	2.07511	1.43755	E3 ubiquitin-protein ligase BRE1A	RNF20	23.8217	24.255	23.8828	23.8502	23.2806	21.5721	22.4391	22.7677
+	3.3353	2.31936	Rho guanine nucleotide exchange factor 16	ARHGEF16	25.3061	25.3336	25.4242	25.0314	23.4499	22.3386	22.4478	23.5815
+	4.06407	-3.63094	Low-density lipoprotein receptor-related protein 11	LRP11	24.1406	23.9245	24.9108	25.5455	28.272	27.947	28.5157	28.3105
+	2.91805	2.0908	SPRY domain-containing protein 7	SPRYD7	24.3311	24.7034	25.4682	25.8666	23.0495	23.2084	23.014	22.7341
+	2.40558	1.38649		FLNA	26.5518	26.1576	25.6384	25.8023	24.6797	24.0258	25.1161	24.7825
+	5.25337	-4.18687	Meteorin-like protein	METRNL	22.3259	22.6799	22.0174	22.1046	26.1279	27.1491	26.1587	26.4397
+	1.7478	1.9265	Microtubule-associated protein 1S;MAP1S heavy chain;MAP1S light chain	MAP1S	24.6118	24.6325	24.4845	24.4611	22.8454	22.3336	24.0854	21.2195
+	1.49446	-1.15905	Natural cytotoxicity triggering receptor 3 ligand 1	NCR3LG1	24.6042	24.3275	25.5329	25.5426	26.2494	25.688	25.8078	26.8982
+	1.3007	-0.888045	Very large A-kinase anchor protein	CRYBG3	22.7044	23.6528	22.2905	22.9246	24.3128	23.9428	23.2683	23.6005
+	2.56109	2.17212	CWF19-like protein 1	CWF19L1	25.4957	25.2248	24.8328	24.7563	22.1835	23.7682	22.2282	23.4413
+	1.64547	-1.09407	Atlastin-3	ATL3	26.1127	25.9916	26.1785	26.4765	27.2935	28.1718	27.1738	26.4966
+	1.61096	0.595614	Nucleoredoxin	NXN	27.2126	27.4541	27.6385	27.1399	26.572	26.4072	27.004	27.0795
+	6.92659	-2.31321	Vasorin	VASN	25.7919	25.578	25.9111	25.8376	28.1375	28.0984	28.149	27.9866
+	1.30913	0.401713	Twinfilin-2	TWF2	27.5585	27.4386	27.5122	27.6366	27.4969	27.2834	26.7915	26.9672
+	2.352	-0.540703	Serine/threonine-protein phosphatase 4 regulatory subunit 3A	SMEK1	26.874	27.0251	27.108	26.891	27.7439	27.3873	27.2805	27.6491
+	2.05893	2.01422	Protein SDE2 homolog	SDE2	28.8212	28.6324	27.6087	27.9195	27.1139	26.7862	25.8424	25.1824
+	1.78604	1.07444	Acyl-CoA dehydrogenase family member 10	ACAD10	25.6632	25.6519	25.0065	24.9076	23.9523	23.6861	24.8125	24.4804
+	4.28388	0.530647	Polymerase I and transcript release factor	PTRF	30.8974	30.812	30.7588	30.8515	30.2075	30.4097	30.3157	30.2642
+	2.35714	0.834597	Coiled-coil and C2 domain-containing protein 1A	CC2D1A	26.0734	25.9823	26.4677	26.2833	25.6932	25.5634	25.1316	25.0801
+	1.2155	0.53941	Enhancer of mRNA-decapping protein 4	EDC4	26.3204	26.3821	26.1112	26.3113	25.5055	25.2338	25.9996	26.2283
+	2.53054	1.62695	Pre-mRNA-processing-splicing factor 8	PRPF8	27.7872	27.5303	26.7411	26.7737	25.825	25.4788	25.0399	25.9809
+	3.86023	-1.60895	von Willebrand factor A domain-containing protein 1	VWA1	27.2395	27.6212	27.1757	27.2775	28.5533	28.8003	29.1845	29.2118
+	1.22073	0.572336	La-related protein 1	LARP1	24.3606	25.1172	24.5078	24.3455	24.0336	23.6736	23.871	24.4636
+	3.68673	1.88264	Biogenesis of lysosome-related organelles complex 1 subunit 2	BLOC1S2	24.5068	24.4345	24.7339	23.9697	22.461	22.35	23.0336	22.2698
+	1.20533	-1.55572	Pre-mRNA 3-end-processing factor FIP1	FIP1L1	21.8532	23.3106	20.9764	22.2076	24.5619	22.4032	23.3979	24.2076
+	3.62754	-2.87902	Chondroitin sulfate proteoglycan 4	CSPG4	24.619	23.9062	23.2994	24.5394	26.4715	26.8132	27.3706	27.2246
+	1.64402	-2.21047	Plexin domain-containing protein 2	PLXDC2	21.2505	24.2455	23.5732	24.3832	25.5637	25.5595	25.6208	25.5502
+	2.45705	-1.53929	UDP-GlcNAc:betaGal beta-1,3-N-acetylglucosaminyltransferase 9	B3GNT9	23.1682	23.7479	22.315	22.7857	24.1688	24.7804	24.6591	24.5656
+	5.54374	-1.23941	CD109 antigen	CD109	30.4046	30.2673	30.5331	30.5891	31.6618	31.6529	31.7166	31.7203
+	2.41742	-1.26563	Thrombospondin type-1 domain-containing protein 4	THSD4	25.2571	25.2911	26.0004	24.7458	26.724	26.4728	26.365	26.7951
+	3.41864	-0.586826	Sulfhydryl oxidase 2	QSOX2	27.5542	27.7861	27.8108	27.7049	28.2911	28.1396	28.3967	28.376
+	2.3677	1.60276	Protein unc-13 homolog D	UNC13D	25.1169	24.8443	24.5791	25.0527	23.9594	22.4452	23.6992	23.078
+	2.18542	-1.01896	Protein FRA10AC1	FRA10AC1	21.6135	22.4343	22.4368	22.2664	23.241	22.9439	23.6328	23.0091
+	1.79549	-0.666301	La-related protein 4	LARP4	24.3969	24.415	24.2515	24.5928	25.1478	25.5777	24.7159	24.8801
+	3.21065	1.21483	Tubulin alpha-1A chain;Tubulin alpha-1C chain;Tubulin alpha-8 chain	TUBA1A;TUBA1C;TUBA8	33.0179	33.1451	33.0386	33.0762	31.9323	32.3423	31.6048	31.539
+	1.62534	2.15448	Transcription elongation factor SPT6	SUPT6H	25.0655	25.8689	24.9657	25.2958	24.8351	23.6754	22.1901	21.8773
+	2.63586	0.697272	Staphylococcal nuclease domain-containing protein 1	SND1	30.8315	30.6134	30.7222	30.4715	30.2069	30.0234	29.9627	29.6567
+	0.981896	0.82293	7SK snRNA methylphosphate capping enzyme	MEPCE	23.1186	22.7717	22.3457	22.4755	22.1365	21.353	22.8342	21.0961
+	2.74375	1.63703	Arginine/serine-rich coiled-coil protein 2	RSRC2	24.9126	24.1065	24.2007	24.6908	22.1616	23.1081	22.8565	23.2363
+	3.05529	1.88873	Cytoplasmic FMR1-interacting protein 1;Cytoplasmic FMR1-interacting protein 2	CYFIP1;CYFIP2	27.1362	27.242	27.1518	26.9056	25.6336	24.3352	25.3517	25.5602
+	2.58621	2.45191	MOB kinase activator 1A;MOB kinase activator 1B	MOB1A;MOB1B	26.0066	26.5361	24.7893	25.2179	22.3657	23.8286	23.3465	23.2015
+	2.94712	3.54824	Lysine-specific demethylase 3B	KDM3B	24.652	26.6061	25.5058	26.0512	21.3995	22.3948	21.5152	23.3125
+	1.41062	1.9005	Charged multivesicular body protein 1b	CHMP1B	26.7856	26.7778	26.9244	25.8741	25.5446	25.5255	25.0051	22.6847
+	4.05382	0.594207	Myosin-14	MYH14	30.0256	29.9833	29.8388	29.9214	29.392	29.3669	29.2046	29.4288
+	1.90961	-0.352423	Mitochondrial antiviral-signaling protein	MAVS	25.8363	26.0863	25.7128	25.8914	26.396	26.2081	26.093	26.2394
+	1.71421	0.557225	KDEL motif-containing protein 2	KDELC2	26.129	25.7787	25.9484	25.8658	25.1315	25.5889	25.0713	25.7013
+	2.29262	-0.565034	Rab9 effector protein with kelch motifs	RABEPK	23.1335	23.6677	23.4098	23.5081	24.0676	23.7896	24.0708	24.0512
+	0.856221	-1.3791	YTH domain-containing family protein 3;YTH domain-containing family protein 1	YTHDF3;YTHDF1	20.5833	23.7216	23.4962	23.7684	24.2697	24.8595	24.2865	23.6702
+	2.11615	1.187	Ubiquitin-conjugating enzyme E2 Q1	UBE2Q1	23.9245	24.2586	23.6616	24.3446	22.4184	22.9971	22.4963	23.5294
+	1.18927	-0.640946	Multiple epidermal growth factor-like domains protein 8	MEGF8	25.7033	24.9743	25.7214	25.8047	26.7579	26.1717	25.765	26.0729
+	1.70864	-0.47628	Polypeptide N-acetylgalactosaminyltransferase 5	GALNT5	28.3325	28.4626	28.7017	28.8188	28.8176	29.3026	28.9872	29.1134
+	4.0124	-1.2613	N-acetylgalactosaminyltransferase 7;Polypeptide N-acetylgalactosaminyltransferase	GALNT7	26.6404	26.3268	26.7647	26.9469	28.0313	27.8149	27.9622	27.9156
+	4.18449	-2.18345	G-protein coupled receptor 126	GPR126	27.8798	27.6679	28.3334	28.5174	30.182	30.0352	30.4409	30.4741
+	3.61348	-1.90999	Polypeptide N-acetylgalactosaminyltransferase 10	GALNT10	23.8343	24.1162	24.1988	24.8346	26.4779	25.9552	26.2431	25.9477
+	3.02535	0.928305	Dipeptidyl peptidase 9	DPP9	27.0371	27.2752	26.9593	26.6618	26.2869	25.8643	26.0646	26.0043
+	1.71196	0.45492	Polyadenylate-binding protein 2	PABPN1	27.6099	27.5837	27.2563	27.3715	26.7152	27.0587	26.9556	27.2723
+	3.9858	1.16083	N6-adenosine-methyltransferase 70 kDa subunit	METTL3	26.4834	26.384	26.1123	26.1596	25.3581	25.1768	25.0296	24.9314
+	1.41865	1.44157	Pre-mRNA-processing factor 39	PRPF39	24.8892	23.7488	24.0797	23.864	23.4953	23.039	22.974	21.307
+	3.44373	-1.77956	Out at first protein homolog	OAF	28.021	27.7556	28.4428	28.1787	30.0241	29.5488	29.5627	30.3809
+	1.68152	1.04784	Pleckstrin homology-like domain family B member 1	PHLDB1	25.6492	26.0076	26.2577	25.0965	25.3409	24.3868	24.6938	24.398
+	2.9522	2.00137	Fermitin family homolog 3	FERMT3	27.489	27.4027	28.1443	27.6603	24.936	26.4072	25.6579	25.6896
+	3.40675	1.90314	Acetoacetyl-CoA synthetase	AACS	25.2961	25.3448	24.9269	25.1986	23.8095	23.1703	22.6448	23.5291
+	1.37497	0.5562	Leucine zipper protein 1	LUZP1	26.7285	27.3939	27.4723	27.6296	26.7622	26.5214	26.9337	26.7821
+	2.94955	1.21752	Vacuolar protein-sorting-associated protein 36	VPS36	25.509	25.8618	25.4573	25.9153	24.848	24.6034	24.0353	24.3865
+	0.932244	1.97215	Protein Hook homolog 3	HOOK3	24.8219	25.316	25.2613	25.2309	25.4377	22.9912	23.9652	20.3473
+	1.77414	1.66954	THO complex subunit 6 homolog	THOC6	24.0284	24.4431	23.7237	24.2679	22.9106	22.0663	23.5117	21.2964
+	3.24626	2.17167	Liprin-beta-1	PPFIBP1	24.3773	24.7968	24.7174	24.5766	22.1209	22.2021	23.3849	22.0734
+	4.56426	-2.06897	Lipolysis-stimulated lipoprotein receptor	LSR	31.1873	31.2583	31.5396	31.6464	33.2311	33.2286	33.6705	33.7773
+	3.37743	1.65591	Histone-arginine methyltransferase CARM1	CARM1	25.5187	26.3481	25.3378	25.7402	24.2694	24.11	23.8523	24.0895
+	3.62945	1.70539	ATP-dependent RNA helicase DDX42	DDX42	26.566	26.2685	26.4477	26.4108	24.6244	25.3242	24.5644	24.3584
+	1.58582	1.02291	Homer protein homolog 1	HOMER1	27.1701	25.9184	26.0398	25.7788	25.3395	25.1169	25.4997	24.8593
+	3.33902	1.00287	ELKS/Rab6-interacting/CAST family member 1	ERC1	27.9934	28.2037	28.4532	28.3229	27.5085	27.3206	27.0773	27.0553
+	2.38408	1.18631	Cytokine receptor-like factor 3	CRLF3	25.4018	25.4034	25.3072	25.422	24.4066	24.8424	23.8096	23.7306
+	1.69471	0.579421	Phospholipase D3	PLD3	25.6606	26.0582	26.1643	26.0484	25.8376	25.1943	25.3439	25.238
+	1.9672	2.7191	NudC domain-containing protein 3	NUDCD3	25.7656	25.5997	25.7109	25.4586	22.7865	24.7081	21.0802	23.0834
+	8.54528	1.32862	Protein AHNAK2	AHNAK2	31.2171	31.1919	31.1665	31.1529	29.855	29.8907	29.8717	29.7965
+	3.28624	-0.934777	Mitotic interactor and substrate of PLK1	MISP	25.7368	25.4631	25.6462	25.8539	26.363	26.6053	26.9033	26.5675
+	2.44832	-6.90725	ATP-dependent (S)-NAD(P)H-hydrate dehydratase	CARKD	22.1533	21.0151	21.3969	22.773	29.45	32.5173	26.4479	26.5521
+	1.87613	2.37773	Protein NOXP20	FAM114A1	26.3673	25.6631	25.7269	25.9769	24.8583	22.1474	22.7026	24.5149
+	1.98585	1.80438	Ubiquitin-conjugating enzyme E2 variant 3	UEVLD	24.2703	24.0306	23.4271	23.9415	21.765	20.9931	22.6827	23.0112
+	3.06348	0.841002	Cell division cycle and apoptosis regulator protein 1	CCAR1	27.4975	27.5245	27.2859	27.0504	26.5031	26.5698	26.2703	26.651
+	2.99696	-1.48536	Polypeptide N-acetylgalactosaminyltransferase 12	GALNT12	25.9849	25.8187	26.4485	26.7116	27.9308	27.8531	27.3093	27.8119
+	2.51082	2.13776	pre-rRNA processing protein FTSJ3	FTSJ3	25.3556	24.8964	24.3838	24.6043	21.916	23.7866	22.5031	22.4834
+	1.38987	0.696172	Exocyst complex component 8	EXOC8	23.8758	24.2241	23.8077	23.8509	23.8865	23.1247	22.6763	23.2862
+	1.6162	0.808252	Tensin-4	TNS4	25.3217	24.083	24.7576	24.8599	24.1987	23.84	23.8212	23.9293
+	3.73832	-3.27769	N-acetyllactosaminide beta-1,6-N-acetylglucosaminyl-transferase, isoform A	GCNT2	22.7421	21.9924	23.526	21.8401	25.9939	25.8515	25.8677	25.4983
+	4.65841	0.892875	Cell cycle and apoptosis regulator protein 2	CCAR2	29.5328	29.4397	29.2337	29.282	28.4518	28.4147	28.5522	28.4981
+	3.68886	1.04859	Leucine-rich repeat-containing protein 47	LRRC47	28.7943	28.9087	28.7045	28.5891	27.3678	27.7984	27.8604	27.7757
+	2.67383	-1.59113	Prominin-2	PROM2	20.9001	21.2157	21.5344	21.4554	22.5019	22.3791	23.0068	23.5823
+	4.13895	-1.68966	Latent-transforming growth factor beta-binding protein 4	LTBP4	29.7838	29.768	30.3005	30.2561	31.5189	31.5832	31.9352	31.8297
+	2.74275	2.93856	1-phosphatidylinositol 4,5-bisphosphate phosphodiesterase delta-3	PLCD3	25.4273	25.0166	25.3513	24.845	21.1047	23.2199	23.053	21.5084
+	2.27729	0.826616	MICAL-like protein 1	MICALL1	27.577	27.2994	27.1421	27.4809	26.9513	26.33	26.22	26.6917
+	3.28071	1.2387	Cohesin subunit SA-2	STAG2	27.9645	28.0936	27.6432	27.5471	26.2232	26.8445	26.5576	26.6683
+	2.03982	0.915223	Actin filament-associated protein 1-like 2	AFAP1L2	28.2643	28.0734	27.9864	27.9398	27.5175	27.4286	26.4965	27.1605
+	1.65737	1.70979	Oxidation resistance protein 1	OXR1	25.3641	25.1029	24.5963	24.6018	24.348	23.8396	22.2386	22.3998
+	3.91114	0.81563	Tetratricopeptide repeat protein 9C	TTC9C	25.8354	25.7129	25.774	25.7697	24.9322	24.7846	24.9038	25.2088
+	3.66555	1.87419	Cleavage and polyadenylation specificity factor subunit 7	CPSF7	28.1551	27.7671	27.2889	27.3758	25.7129	26.0255	25.9131	25.4389
+	1.47095	-1.43603	UPF0690 protein C1orf52	C1orf52	21.6725	23.0017	22.1213	22.0277	22.6898	23.1057	24.2404	24.5314
+	2.47071	-1.31927	Protocadherin-20	PCDH20	23.61	24.3191	24.5278	24.3139	25.9504	25.736	25.1186	25.2429
+	1.42174	0.683574	NHL repeat-containing protein 2	NHLRC2	25.5938	26.3218	26.3415	26.4083	25.8235	25.7301	25.2396	25.1379
+	5.06307	-1.94704	Golgi membrane protein 1	GOLM1	30.695	30.6549	30.8379	30.6534	32.4512	32.404	32.8727	32.9016
+	1.75635	0.66827	Procollagen galactosyltransferase 1	COLGALT1	26.6972	26.2517	25.8494	25.9899	25.5102	25.7667	25.4907	25.3475
+	3.53027	-1.64711	Proprotein convertase subtilisin/kexin type 9	PCSK9	31.6796	31.6217	32.5178	32.2251	33.5588	33.6609	33.7471	33.666
+	4.75703	1.22502	Plasminogen activator inhibitor 1 RNA-binding protein	SERBP1	30.7717	30.8077	30.8704	30.8282	29.748	29.7735	29.391	29.4655
+	1.95326	1.62799	Pyruvate dehydrogenase phosphatase regulatory subunit, mitochondrial	PDPR	24.8407	24.6737	24.5733	24.4096	23.8712	21.7762	23.2666	23.0714
+	0.871703	1.11279	NAD(P)H-hydrate epimerase	APOA1BP	24.1948	24.1924	24.6238	24.3765	22.1086	22.1596	24.3348	24.3333
+	3.30686	-4.39625	Meiosis-specific nuclear structural protein 1	MNS1	24.0926	21.7471	21.2454	22.4144	27.0281	27.0784	26.6709	26.3071
+	2.69294	-1.34959	Beta-1,3-N-acetylglucosaminyltransferase lunatic fringe	LFNG	26.5689	26.7557	26.551	26.5121	28.3509	28.4203	27.5334	27.4813
+	3.13767	1.06065	Biorientation of chromosomes in cell division protein 1-like 1	BOD1L1	25.2747	25.1871	24.5395	25.0265	24.0087	23.9901	23.8565	23.9299
+	1.6318	2.6546	Nucleoporin Nup43	NUP43	26.496	26.0747	24.4357	25.5032	25.0541	23.132	21.8046	21.9007
+	1.64711	-0.513126	Torsin-1A-interacting protein 2	TOR1AIP2	25.3468	25.0657	25.1052	25.5875	25.8379	25.5766	26.0988	25.6444
+	1.93345	0.683317	Thiosulfate sulfurtransferase/rhodanese-like domain-containing protein 1	TSTD1	27.869	27.5756	27.4322	27.2992	26.6738	27.0393	27.1743	26.5553
+	1.65549	0.309649	Alpha/beta hydrolase domain-containing protein 11	ABHD11	27.7466	27.7804	27.4336	27.5091	27.2137	27.2183	27.4055	27.3936
+	3.8628	1.75582	N-acylneuraminate cytidylyltransferase	CMAS	25.972	26.0058	25.5737	25.374	23.8467	24.1881	23.6591	24.2083
+	4.66749	-1.6278	Cell adhesion molecule 4	CADM4	27.2571	27.1444	27.2146	27.2615	28.6674	28.5995	29.1861	28.9358
+	0.980134	1.4969	Transcriptional repressor CTCFL	CTCFL	22.5671	25.5933	25.4328	25.4167	22.4564	23.6635	23.6752	23.227
+	3.00147	0.79772	SWI/SNF complex subunit SMARCC2	SMARCC2	27.8967	27.8117	27.7251	27.9739	26.944	27.0348	26.8367	27.4011
+	2.24624	1.92341	Nuclear protein localization protein 4 homolog	NPLOC4	26.8214	26.597	26.2013	26.288	25.4135	25.1809	23.9327	23.687
+	2.44183	1.18084	Golgin subfamily A member 5	GOLGA5	27.1635	27.1381	26.7041	26.7443	25.401	25.4923	26.3925	25.7408
+	2.07559	1.44213	NEDD8-activating enzyme E1 catalytic subunit	UBA3	26.2843	25.9312	26.7701	26.5429	24.637	24.5631	25.9219	24.6379
+	2.24285	2.01804	Phosphatidylinositol 5-phosphate 4-kinase type-2 gamma	PIP4K2C	25.9921	24.7745	24.6147	24.4631	22.777	22.0827	23.3652	23.5474
+	4.54132	2.81111	Polyribonucleotide nucleotidyltransferase 1, mitochondrial	PNPT1	26.0787	25.8052	25.0893	26.0317	22.7167	22.8911	23.1912	22.9615
+	3.80447	0.700913	Protein bicaudal D homolog 2	BICD2	26.8771	27.1773	27.0035	26.934	26.2765	26.1781	26.3009	26.4328
+	1.47674	0.926472	Serine/threonine-protein kinase Nek9	NEK9	25.3152	25.6937	24.7173	24.6475	24.1672	24.7997	23.9308	23.77
+	4.49178	2.83842	Glucosamine-6-phosphate isomerase 2	GNPDA2	25.0881	24.9551	25.3537	25.1237	22.8201	21.6586	22.4441	22.2441
+	1.89891	0.663268	Protein phosphatase Slingshot homolog 3	SSH3	26.4566	26.6009	26.3393	25.8289	25.8607	25.6991	25.4791	25.5337
+	4.04103	2.40466	Gem-associated protein 5	GEMIN5	25.3002	25.0144	25.6367	25.3858	23.2305	23.3879	22.6666	22.4334
+	2.18974	0.631834	Zinc finger CCCH domain-containing protein 15	ZC3H15	25.0891	24.6894	24.5782	24.53	23.8861	24.0477	24.3131	24.1125
+	2.48886	-1.16518	Tsukushin	TSKU	26.4994	26.2218	26.4604	26.9976	28.2001	27.3098	27.7248	27.6052
+	3.45217	0.67811	Programmed cell death 6-interacting protein	PDCD6IP	30.3418	30.4958	30.6398	30.6055	29.9732	29.9263	29.7818	29.6891
+	1.25087	-1.64776	Sec1 family domain-containing protein 1	SCFD1	25.6416	25.5242	26.1443	26.3844	28.035	27.6509	25.7234	28.8763
+	3.62181	-2.16275	Soluble calcium-activated nucleotidase 1	CANT1	27.205	27.0013	27.4871	27.2267	29.7184	29.9464	29.0282	28.8781
+	2.18877	0.90616	SPRY domain-containing protein 4	SPRYD4	26.7638	26.4243	26.3217	26.2245	25.6411	25.9109	25.5451	25.0125
+	2.42878	-1.69521	Transmembrane protein 40	TMEM40	22.2915	22.8059	22.3803	21.8987	23.1411	24.0325	24.4474	24.5362
+	1.39534	2.14421	U4/U6 small nuclear ribonucleoprotein Prp31	PRPF31	25.5203	25.5718	25.2092	25.5915	23.4283	20.9917	24.5888	24.3073
+	1.46258	0.910915	Gem-associated protein 6	GEMIN6	24.4765	24.5159	24.0228	24.2733	24.3087	23.1147	22.8712	23.3503
+	1.4819	0.726113	Immunity-related GTPase family Q protein	IRGQ	28.0381	27.5674	27.3344	27.3429	27.3076	27.0734	26.4999	26.4975
+	1.28881	-0.465484	DNA damage-binding protein 2	DDB2	26.6302	26.0762	26.3019	26.1916	26.561	26.4625	27.0844	26.954
+	3.80939	-1.45722	Acid sphingomyelinase-like phosphodiesterase 3a	SMPDL3A	27.7488	28.1272	28.0831	28.2615	29.3684	29.2091	29.6811	29.7909
+	3.16298	1.41406	ATP-dependent RNA helicase DDX1	DDX1	29.4256	29.3918	29.5255	29.2784	28.3002	28.3358	27.917	27.4121
+	3.53042	-1.55979	Protein FAM3C	FAM3C	32.7056	32.671	33.3916	33.1773	34.435	34.3106	34.6334	34.8056
+	0.962477	1.54248	RNA polymerase-associated protein RTF1 homolog	RTF1	24.9482	25.5979	25.8336	25.7174	24.9159	25.6832	23.0883	22.2398
+	1.57719	0.750104	AP-3 complex subunit sigma-1	AP3S1	24.4998	25.3634	25.0769	25.1811	24.3096	23.9993	24.0449	24.767
+	0.874036	-1.40652	UBX domain-containing protein 4	UBXN4	22.0884	22.0958	23.0719	22.7758	22.3533	22.8307	25.0766	25.3974
+	2.32838	2.69676	Protein NDRG1	NDRG1	26.0717	25.7417	25.8345	26.2968	24.7957	21.856	23.4067	23.0993
+	4.41241	0.929815	Heat shock protein 105 kDa	HSPH1	31.6835	31.6025	31.5626	31.6509	30.8478	30.8195	30.5097	30.6033
+	1.45527	0.892799	La-related protein 4B	LARP4B	24.8397	25.2552	24.7829	24.7026	23.8947	23.2459	24.7188	24.1499
+	5.17719	3.47378	Translational activator GCN1	GCN1L1	25.5137	25.5067	25.1539	25.1812	22.322	21.941	21.9237	21.2738
+	2.16499	-2.21085	Sortilin-related receptor	SORL1	23.3749	22.1336	23.8388	24.0775	25.702	26.4636	25.0569	25.0458
+	4.05516	-1.18485	Nectin-2	PVRL2	28.6046	28.3453	28.2758	28.684	29.4579	29.6837	29.6554	29.8521
+	4.77555	-1.9273	Receptor-type tyrosine-protein phosphatase U	PTPRU	26.3999	26.6231	26.2003	26.3041	28.1424	28.0555	28.4428	28.5959
+	3.18878	2.47961	Proline-rich protein PRCC	PRCC	25.3491	25.0105	25.2517	24.9581	22.642	21.8564	23.6526	22.4998
+	2.21292	-0.704923	Protein TFG	TFG	29.1403	29.9217	29.3164	29.5739	30.1498	30.1848	30.2196	30.2177
+	1.7586	0.896624	Actin-related protein 2/3 complex subunit 1A	ARPC1A	26.2862	25.0448	25.8873	25.8362	24.9433	24.8845	25.0342	24.6061
+	2.06954	0.49931	Signal transducing adapter molecule 1	STAM	24.3345	24.3686	24.6692	24.5632	24.0487	24.2343	23.7552	23.9
+	1.39615	0.95332	Golgin subfamily A member 1	GOLGA1	24.1302	24.53	24.3765	24.1149	23.9117	23.925	22.5083	22.9933
+	4.29169	-1.36951	Gamma-glutamyl hydrolase	GGH	29.7571	29.8296	29.5092	29.4959	31.2685	30.8027	30.9038	31.0949
+	4.23623	-1.29336	Neogenin	NEO1	25.943	26.1434	25.9757	25.9253	27.495	27.1378	27.4926	27.0356
+	0.946385	-1.51993	Ubiquitin fusion degradation protein 1 homolog	UFD1L	21.5812	22.1008	21.7643	23.0002	22.5421	22.1891	25.3445	24.4506
+	1.31678	1.38248	Regulator of nonsense transcripts 1	UPF1	26.0557	26.4322	26.1334	26.1127	25.4705	23.1596	25.132	25.4418
+	3.56437	1.44079	COP9 signalosome complex subunit 5	COPS5	28.2631	28.418	28.6073	28.2765	26.7464	27.4618	26.7448	26.8488
+	1.42327	0.958189	G patch domain and KOW motifs-containing protein	GPKOW	23.531	23.5386	23.4287	22.748	21.9637	21.781	23.1416	22.5272
+	2.56864	2.96214	SWI/SNF complex subunit SMARCC1	SMARCC1	25.6249	25.5475	25.3633	25.6255	21.7489	23.6859	21.3483	23.5294
+	2.88678	1.17232	Transportin-1;Transportin-2	TNPO1;TNPO2	27.4472	27.2594	27.2152	27.1847	26.3026	26.5244	25.615	25.9753
+	1.16331	0.588645	Probable ubiquitin carboxyl-terminal hydrolase FAF-X;Probable ubiquitin carboxyl-terminal hydrolase FAF-Y	USP9X;USP9Y	26.0361	26.107	25.5207	25.3452	25.2605	25.6522	24.8373	24.9044
+	0.967163	-0.665541	Exostosin-2	EXT2	27.0867	25.8362	26.4599	26.6415	27.7585	26.5891	27.1704	27.1685
+	1.45337	2.79483	Protein kinase C delta-binding protein	PRKCDBP	28.2423	28.1257	26.9045	27.1087	26.2861	25.5484	21.936	25.4314
+	4.78804	3.71617	60S ribosomal protein L36a-like;60S ribosomal protein L36a	RPL36AL;RPL36A;RPL36A-HNRNPH2	26.5673	26.2062	26.2871	25.7598	22.8658	22.5276	21.7809	22.7816
+	1.45399	2.28722	Zinc finger protein 622	ZNF622	26.046	25.2854	25.7459	25.4414	24.4569	21.201	22.8918	24.82
+	2.25131	0.40936	Far upstream element-binding protein 1	FUBP1	29.9101	29.749	29.8507	29.7836	29.27	29.3869	29.3238	29.6754
+	3.89632	1.92652	Leucine-rich repeat-containing protein 59	LRRC59	29.6339	29.014	28.6797	28.9332	27.352	26.9694	27.0153	27.218
+	2.53617	-0.728447	Peptidyl-prolyl cis-trans isomerase FKBP10	FKBP10	25.2374	25.6658	25.1521	25.3957	25.9443	25.9073	26.3265	26.1868
+	2.44274	2.38903	Ubiquitin thioesterase otulin	OTULIN	24.9747	25.0562	25.0531	25.5688	21.3921	22.8869	23.0526	23.7652
+	1.11959	-0.805707	Cytochrome c oxidase assembly factor 7	COA7	22.0747	22.8325	22.7743	22.9573	23.3272	22.624	24.0475	23.8629
+	2.85777	0.312938	EF-hand domain-containing protein D2	EFHD2	31.9708	31.8999	31.8705	32.0055	31.6211	31.7223	31.6519	31.4997
+	3.81516	2.40221	Acyl-CoA synthetase family member 2, mitochondrial	ACSF2	25.796	25.743	25.3531	25.0225	23.6553	23.0967	22.9605	22.5932
+	1.94865	2.61353	Coiled-coil domain-containing protein 124	CCDC124	26.6642	26.8688	26.6779	26.39	22.4728	25.7475	23.3324	24.5942
+	3.56717	2.79604	BTB/POZ domain-containing protein KCTD12	KCTD12	25.5106	25.7467	25.0211	24.9936	23.1355	22.9462	22.2447	21.7615
+	1.74605	0.698009	RalBP1-associated Eps domain-containing protein 1	REPS1	26.2698	26.3567	26.5989	26.3015	26.1004	25.9139	25.1896	25.5309
+	2.06201	0.888005	Carboxymethylenebutenolidase homolog	CMBL	27.7299	27.4668	27.6186	27.5667	27.1087	27.0564	26.1817	26.4834
+	1.29019	0.708553	U5 small nuclear ribonucleoprotein 40 kDa protein	SNRNP40	25.4016	25.3481	24.8541	24.9179	24.5598	24.955	24.4404	23.7323
+	2.26042	2.11246	Ribosome-recycling factor, mitochondrial	MRRF	25.0853	24.9437	23.7805	24.6843	22.0604	23.552	21.7162	22.7154
+	2.47117	0.69235	RNA binding motif protein, X-linked-like-1	RBMXL1	26.5995	26.5233	26.4396	26.5117	26.1944	25.9167	25.6086	25.585
+	3.54144	2.01291	Protein SAAL1	SAAL1	24.0683	23.5963	23.6392	23.3084	22.1604	21.7392	21.1136	21.5475
+	2.11525	2.04616	Enhancer of mRNA-decapping protein 3	EDC3	25.1459	25.2399	24.3296	25.0438	21.7902	23.8736	22.4341	23.4767
+	1.24611	1.89501	Dynein light chain 2, cytoplasmic	DYNLL2	25.443	24.6336	22.149	25.226	22.5346	21.7927	22.4227	23.1215
+	2.38962	0.715028	Protein S100-A16	S100A16	30.9924	30.7871	30.5332	30.4371	29.9482	30.102	30.1316	29.7078
+	1.35799	1.53101	tRNA (adenine(58)-N(1))-methyltransferase catalytic subunit TRMT61A	TRMT61A	26.2371	25.586	24.332	24.4644	24.4549	23.9532	23.47	22.6174
+	4.77447	2.93581	Vacuolar-sorting protein SNF8	SNF8	25.6418	25.3375	25.1839	25.3856	22.5785	22.3424	22.96	21.9246
+	1.79756	0.633454	PDZ and LIM domain protein 5	PDLIM5	28.4394	28.6836	28.7659	28.7837	28.1945	28.4453	27.7927	27.7063
+	2.50841	0.867022	ERO1-like protein alpha	ERO1L	29.3704	29.1307	28.7723	29.1878	28.5375	28.0035	28.405	28.0471
+	5.1023	2.92149	Putative adenosylhomocysteinase 3;Adenosylhomocysteinase	AHCYL2	25.3955	25.498	25.4652	25.6893	23.0254	22.7443	22.4974	22.0951
+	1.70341	0.812149	Far upstream element-binding protein 3	FUBP3	28.0141	27.7771	28.1021	27.9435	27.2673	27.2476	27.6246	26.4486
+	1.57973	0.977536	Splicing factor 45	RBM17	27.2476	27.2517	27.2483	27.2978	26.7498	26.7135	25.3203	26.3518
+	4.17438	1.21005	Succinyl-CoA ligase [GDP-forming] subunit beta, mitochondrial	SUCLG2	28.881	28.716	28.6327	28.7308	27.472	27.2384	27.6655	27.7445
+	1.5107	3.84911	LIM domain-containing protein ajuba	AJUBA	28.2478	27.5217	28.0243	24.6531	26.4478	22.1061	21.6663	22.8302
+	2.31982	-0.834361	V-set and immunoglobulin domain-containing protein 2	VSIG2	26.615	26.4329	26.0791	26.0288	27.1437	27.4749	27.0013	26.8733
+	3.8176	-1.38037	Lysyl oxidase homolog 4	LOXL4	27.433	28.0186	27.9711	27.8339	29.344	29.3662	29.0905	28.9773
+	2.4101	1.79906	Lymphokine-activated killer T-cell-originated protein kinase	PBK	24.2643	24.2713	25.0223	24.9548	23.7866	22.5399	22.2398	22.7502
+	2.58329	2.44706	Protein FAM84B	FAM84B	24.4418	24.9044	24.3351	24.6754	21.6763	22.7391	23.1188	21.0343
+	1.38772	0.712302	Exocyst complex component 2	EXOC2	22.9641	23.8256	23.2701	23.1429	22.8095	22.8987	22.6416	22.0038
+	3.62706	0.841466	Cytosolic non-specific dipeptidase	CNDP2	30.2446	30.1563	30.147	30.3014	29.6722	29.3113	29.2566	29.2433
+	0.927239	0.958516	Calpain small subunit 2	CAPNS2	23.6611	23.0741	23.0572	24.8043	22.1354	22.1955	23.5316	22.9001
+	0.857169	-0.857783	Tripartite motif-containing protein 47	TRIM47	22.4594	21.2457	21.2875	21.6032	22.7734	22.9836	23.0032	21.2667
+	1.25189	-2.35145	Adenylate kinase 8	AK8	22.0406	23.1916	22.651	21.9101	26.7651	25.95	23.869	22.615
+	4.38596	1.80888	WD repeat-containing protein 92	WDR92	24.4428	24.1458	24.0605	24.6485	22.5478	22.4585	22.776	22.2798
+	2.05099	-1.06411	V-set and transmembrane domain-containing protein 2-like protein	VSTM2L	26.4026	26.4876	27.1823	27.0622	27.6226	27.4915	28.3848	27.8921
+	5.23794	-1.56409	Nectin-4;Processed poliovirus receptor-related protein 4	PVRL4	26.5605	26.4854	26.6477	26.5455	28.0076	27.9258	28.1893	28.3728
+	1.00659	1.27971	Regulation of nuclear pre-mRNA domain-containing protein 1A	RPRD1A	23.6782	23.8877	24.2452	24.3208	22.4938	21.2765	24.3684	22.8743
+	3.30134	2.38643	Importin-9	IPO9	28.1479	27.3842	26.773	26.767	25.2111	24.8012	24.9196	24.5945
+	2.59375	-1.03761	Discoidin, CUB and LCCL domain-containing protein 2	DCBLD2	26.7175	26.9032	26.7443	26.7086	27.3388	27.6543	27.9325	28.2985
+	5.5787	3.3725	CCA tRNA nucleotidyltransferase 1, mitochondrial	TRNT1	25.5623	25.4976	24.9238	25.4928	21.9259	22.1874	22.2155	21.6577
+	2.06423	0.720301	Vacuolar protein sorting-associated protein 35	VPS35	28.2609	28.0866	28.0183	28.1289	27.694	27.7291	27.172	27.0184
+	1.46098	0.701367	Transcriptional activator protein Pur-beta	PURB	26.6701	27.3509	27.5813	27.6306	26.4818	26.9699	26.6181	26.3576
+	2.88744	0.956817	NudC domain-containing protein 1	NUDCD1	27.6274	27.8477	27.6908	27.8701	27.2609	26.5683	26.6217	26.7579
+	1.17502	-0.68032	Protein LAP2	ERBB2IP	25.2265	25.8253	24.8216	25.3455	25.4821	25.9213	25.9664	26.5703
+	1.29348	1.7037	UPF0585 protein C16orf13	C16orf13	25.4103	24.7695	24.875	25.2661	24.7445	21.8528	22.6204	24.2886
+	1.41161	1.93833	TP53-regulating kinase	TP53RK	25.5624	25.8031	24.2601	22.7363	22.335	22.7866	23.1863	22.3007
+	1.96143	0.885439	Ran-binding protein 9	RANBP9	23.5996	23.909	23.6734	22.9981	22.8759	22.3806	22.4309	22.9509
+	3.17973	1.97382	Protein IWS1 homolog	IWS1	24.7668	23.8249	23.9941	24.0681	22.1546	22.1589	21.6726	22.7727
+	2.20525	0.562758	Paired amphipathic helix protein Sin3a	SIN3A	26.2458	25.9822	25.894	25.9348	25.6765	25.5869	25.3572	25.1852
+	1.47927	-0.442207	Remodeling and spacing factor 1	RSF1	26.3613	26.5456	26.4748	26.0585	26.931	27.0435	26.7353	26.4992
+	0.974605	0.63121	Niban-like protein 1	FAM129B	29.2978	29.2503	29.1904	29.1151	29.1187	29.1827	27.9447	28.0827
+	1.90736	1.24719	Ethanolamine-phosphate cytidylyltransferase	PCYT2	26.4952	26.3273	25.7722	25.7386	25.2376	25.2467	23.9862	24.874
+	1.88116	0.956759	Cell division cycle 5-like protein	CDC5L	26.8393	27.06	26.6898	26.7011	26.1223	26.3399	25.1394	25.8616
+	2.09017	1.20556	Prefoldin subunit 5	PFDN5	29.6752	29.7206	28.9966	29.1895	28.411	28.776	27.9476	27.6251
+	2.14296	1.1741	E3 ubiquitin-protein ligase RING2	RNF2	26.8602	26.7757	26.3401	26.4987	25.963	24.8643	25.8335	25.1174
+	3.60203	-1.13509	Sialidase-1	NEU1	27.0691	27.4105	26.8103	27.112	28.4276	28.2707	28.0357	28.2082
+	2.40721	-1.38053	Sortilin	SORT1	24.0206	23.9175	24.6038	25.1539	25.7447	25.9593	25.5435	25.9706
+	3.273	-0.602222	Legumain	LGMN	30.5904	30.7525	30.5723	30.4831	31.0708	31.2604	31.3717	31.1044
+	4.28841	2.85011	DnaJ homolog subfamily C member 2;DnaJ homolog subfamily C member 2, N-terminally processed	DNAJC2	25.2664	25.2874	25.3786	25.4188	22.6025	22.4562	23.1175	21.7745
+	2.73284	-3.09014	Neuroserpin	SERPINI1	23.5558	23.6842	21.5134	23.6959	25.4956	26.5178	26.4123	26.3841
+	1.63476	1.47741	Selenide, water dikinase 2	SEPHS2	24.8932	24.4739	24.1466	24.8805	24.307	23.2703	22.177	22.7304
+	3.44647	1.08609	Eukaryotic translation initiation factor 3 subunit C;Eukaryotic translation initiation factor 3 subunit C-like protein	EIF3C;EIF3CL	29.6824	29.723	29.5477	29.7656	28.8204	28.8509	28.281	28.422
+	3.61034	0.622387	Tetratricopeptide repeat protein 1	TTC1	27.4622	27.7056	27.6748	27.4931	26.9547	27.1061	26.8687	26.9166
+	3.81653	3.0178	DnaJ homolog subfamily C member 7	DNAJC7	25.5086	25.53	25.3907	25.6091	22.553	21.8998	23.4714	22.043
+	3.17232	-2.53333	Oncostatin-M-specific receptor subunit beta	OSMR	23.9174	23.8808	24.1316	24.7823	27.1152	27.4388	26.0719	26.2196
+	5.15217	2.73024	3-hydroxyacyl-CoA dehydrogenase type-2	HSD17B10	27.559	27.7812	27.2831	27.4275	24.8894	24.3464	25.0918	24.8022
+	1.54554	0.579635	Nucleosome assembly protein 1-like 4	NAP1L4	30.1628	30.3104	29.7331	29.8445	29.8719	29.3591	29.3125	29.1888
+	1.97564	1.03592	Calcium and integrin-binding protein 1	CIB1	26.5381	26.408	26.2216	25.8994	24.6464	25.0039	25.7005	25.5727
+	3.83985	1.10853	T-complex protein 1 subunit eta	CCT7	29.992	30.0028	29.701	29.8379	28.9279	28.9535	28.7358	28.4823
+	3.71003	1.30416	Endophilin-A2	SH3GL1	28.9607	28.7615	28.347	28.4249	27.3957	27.4869	27.2272	27.1677
+	1.15701	-0.785985	Serine/threonine-protein kinase VRK1	VRK1	21.029	21.7803	21.8824	22.1572	22.2074	23.2788	22.3343	22.1724
+	1.69679	1.64221	Dehydrogenase/reductase SDR family member 9	DHRS9	24.6417	24.6015	24.4398	24.336	23.4073	22.8322	23.7873	21.4233
+	1.37218	0.597914	RNA-binding protein 4B;RNA-binding protein 4	RBM4B;RBM4	26.5386	26.5164	26.7945	26.4958	25.4301	26.0659	26.5103	25.9474
+	3.026	-2.94856	Testican-3	SPOCK3	24.4136	22.9124	22.6306	22.2666	26.2446	26.2015	25.8625	25.7088
+	3.30597	2.17509	Fermitin family homolog 1	FERMT1	24.8568	24.6312	25.3054	24.8551	23.5001	22.8382	22.2027	22.4071
+	3.05058	-3.17595	Calsyntenin-3	CLSTN3	22.1134	23.4713	23.1704	21.2251	25.7881	25.7723	25.4109	25.7127
+	2.96193	0.831338	Coronin-1B;Coronin	CORO1B	30.8985	31.1159	31.0512	30.9759	30.5309	30.1666	29.88	30.1386
+	1.96716	1.53057	ADP-dependent glucokinase	ADPGK	25.4843	26.1185	25.0885	25.1534	23.3669	24.2441	24.7641	23.3473
+	1.39998	0.3861	DNA replication complex GINS protein PSF3	GINS3	24.8132	25.1933	24.7107	24.7723	24.7325	24.3713	24.2858	24.5556
+	1.57237	0.434848	Endoplasmic reticulum resident protein 44	ERP44	31.2906	31.2402	31.0102	31.0985	30.9594	30.9443	30.4233	30.5731
+	3.525	1.20653	Extended synaptotagmin-1	ESYT1	27.9132	27.6944	27.4612	27.5596	26.5373	26.1379	26.7479	26.3792
+	1.83907	-1.95093	RNMT-activating mini protein	FAM103A1	22.4189	22.3979	22.4616	22.5551	25.0592	22.7058	25.1029	24.7693
+	2.50949	-1.31001	Plasma alpha-L-fucosidase	FUCA2	26.2964	25.457	26.6807	25.9255	27.1549	27.5006	27.5229	27.4213
+	1.64064	1.50006	Protein HGH1 homolog	HGH1	24.229	24.3404	23.9875	23.7043	22.4639	21.3838	22.7275	23.6857
+	1.88029	-3.65987	Spondin-2	SPON2	22.8844	27.0435	26.9229	27.165	29.8602	29.2669	29.9464	29.5818
+	2.5935	1.38761	Tubulin beta-6 chain	TUBB6	24.525	23.6184	23.8077	23.9747	22.6729	23.1287	22.3021	22.2716
+	0.999738	0.887092	Oxidoreductase HTATIP2	HTATIP2	23.9297	23.3806	23.3878	23.4043	22.3933	22.7838	23.7367	21.6402
+	3.12699	1.35455	Probable ATP-dependent RNA helicase DDX23	DDX23	27.8218	27.858	27.5243	27.6087	26.1213	26.8937	26.3858	25.9938
+	1.90975	1.48404	3-hydroxybutyrate dehydrogenase type 2	BDH2	24.9785	24.8884	24.9777	25.0466	23.488	23.5482	22.4352	24.4838
+	2.29776	1.97597	Trans-2-enoyl-CoA reductase, mitochondrial	MECR	25.065	25.2821	24.4479	24.8742	23.8102	22.6666	21.8898	23.3986
+	2.44641	-1.64023	Transmembrane protein 109	TMEM109	27.7788	27.581	27.2101	26.9243	28.6269	28.4295	29.7312	29.2677
+	0.785528	1.55112	Specifically androgen-regulated gene protein	SARG	25.9543	26.0948	26.6641	26.6497	26.4657	26.0567	22.2401	24.396
+	2.87849	1.87225	Tubulin polymerization-promoting protein family member 3	TPPP3	25.4475	25.2737	25.5689	25.1881	24.1207	22.9986	22.8935	23.9763
+	1.91298	0.473939	ADP-ribose pyrophosphatase, mitochondrial	NUDT9	26.9777	27.023	27.1409	26.9496	26.4561	26.4553	26.36	26.924
+	4.87062	0.937624	Acetyl-CoA acetyltransferase, cytosolic	ACAT2	29.5411	29.5278	29.5	29.5099	28.4783	28.5985	28.4713	28.7803
+	1.41015	-0.526802	Splicing factor 3B subunit 5	SF3B5	27.6306	27.7248	27.6897	27.903	28.3711	28.7382	27.844	28.102
+	0.863559	0.894486	Nucleolar and spindle-associated protein 1	NUSAP1	24.8447	24.6767	23.9591	24.1069	24.6977	23.8019	22.5695	22.9403
+	2.30887	2.11293	Uncharacterized protein C14orf142	C14orf142	24.9705	25.0873	24.6967	25.3893	24.0029	22.284	23.3862	22.019
+	2.40014	1.24222	Inosine triphosphate pyrophosphatase	ITPA	28.1539	27.8646	27.6771	27.7638	27.2093	26.7959	26.0072	26.4781
+	3.3281	0.672068	Eukaryotic translation initiation factor 2A;Eukaryotic translation initiation factor 2A, N-terminally processed	EIF2A	27.3773	27.5622	27.4396	27.39	26.7166	27.0058	26.7758	26.5826
+	0.951626	1.13199	Uncharacterized protein KIAA1671	KIAA1671	23.7192	24.1836	23.416	24.0867	22.7572	23.6996	23.3456	21.075
+	1.10381	0.510914	RanBP-type and C3HC4-type zinc finger-containing protein 1	RBCK1	25.5277	24.7193	25.0725	24.6135	24.7881	24.4838	24.1752	24.4422
+	2.69592	0.905859	Sulfiredoxin-1	SRXN1	25.4606	25.0141	25.0434	25.3715	24.6177	24.4116	23.993	24.2438
+	1.71053	1.42543	TBC1 domain family member 2A	TBC1D2	23.2989	22.9972	23.7037	23.5364	20.7157	22.5739	22.4019	22.1429
+	1.86442	0.981632	Regulator of nonsense transcripts 3B	UPF3B	24.3634	24.2977	24.1041	23.9296	22.496	23.4411	23.7399	23.0913
+	4.38319	-2.0577	NKG2D ligand 2	ULBP2	29.5257	29.5518	29.7908	29.8218	31.4818	31.372	31.9822	32.0849
+	1.87991	-0.951898	Palmitoyltransferase ZDHHC5;Palmitoyltransferase	ZDHHC5	23.0558	22.2405	21.8572	22.717	23.3716	23.2327	23.5691	23.5047
+	2.63329	-0.431192	182 kDa tankyrase-1-binding protein	TNKS1BP1	28.717	28.6124	28.9853	28.759	29.1253	29.2635	29.2472	29.1625
+	2.25069	1.93054	E2/E3 hybrid ubiquitin-protein ligase UBE2O	UBE2O	26.0636	25.858	25.379	25.7297	24.7304	24.401	23.2246	22.9522
+	2.82162	-0.462799	Ribosome biogenesis protein WDR12	WDR12	27.5107	27.3305	27.2683	27.4387	27.8376	27.6773	27.9068	27.9778
+	2.05001	-0.53949	Tubulointerstitial nephritis antigen-like	TINAGL1	32.6238	32.6289	33.0872	33.0589	33.5496	33.3959	33.3331	33.2782
+	1.60303	-0.436908	NIF3-like protein 1	NIF3L1	24.4505	25.0679	24.8093	24.9004	25.0692	25.2714	25.4001	25.2351
+	4.4412	-2.2609	Twisted gastrulation protein homolog 1	TWSG1	24.771	24.7486	24.6989	25.0336	27.1405	27.5846	26.6824	26.8882
+	1.63998	1.29832	Caseinolytic peptidase B protein homolog	CLPB	24.6648	24.4838	24.3576	24.2981	23.8859	23.7248	22.0537	22.9466
+	3.77386	4.14435	Large subunit GTPase 1 homolog	LSG1	26.1553	25.6934	26.2807	26.092	21.611	21.1703	21.5271	23.3355
+	2.85475	1.65209	Kinesin light chain 2	KLC2	24.2351	24.0487	24.241	24.029	23.1383	22.4576	21.7336	22.6159
+	3.62325	0.852392	5-3 exoribonuclease 2	XRN2	27.6031	27.7308	27.5495	27.4959	26.5587	26.9892	26.8034	26.6183
+	4.08119	-1.7895	Rac GTPase-activating protein 1	RACGAP1	22.7536	22.6426	22.9479	22.6913	24.6633	24.2623	24.2648	25.0031
+	2.19464	-0.548463	Syntenin-2	SDCBP2	25.9484	25.4942	25.5743	25.4248	26.2483	26.288	26.0101	26.089
+	1.48413	2.45911	Interferon regulatory factor 2-binding protein-like	IRF2BPL	26.6937	26.2262	25.953	26.1749	25.2309	25.1884	21.5868	23.2053
+	2.8644	-0.483941	EH domain-containing protein 4	EHD4	26.4197	26.6736	26.6975	26.6085	27.1279	27.2279	26.9642	27.015
+	3.29165	-1.99059	Matrix metalloproteinase-28	MMP28	26.811	26.8433	26.3585	27.4453	28.7096	28.382	29.1049	29.224
+	3.00181	1.24731	Gigaxonin	GAN	23.1779	23.9351	23.2624	23.3221	22.3664	22.2567	22.2527	21.8324
+	2.32962	1.18907	TRIO and F-actin-binding protein	TRIOBP	28.1614	28.1399	28.1623	29.0676	26.9937	27.0653	27.6312	27.0848
+	3.96049	1.14233	STE20-like serine/threonine-protein kinase	SLK	29.5668	29.1159	29.2934	29.1301	28.1295	28.2937	27.9409	28.1726
+	1.20831	1.27258	Phosducin-like protein 3	PDCL3	23.7989	24.1694	24.106	24.1314	24.0723	21.9618	23.3032	21.778
+	5.55158	4.97945	Serine/threonine-protein kinase TAO3	TAOK3	26.8906	27.0315	27.1649	26.9265	22.8553	21.9518	21.7445	21.5442
+	4.15271	3.57815	Rab3 GTPase-activating protein non-catalytic subunit	RAB3GAP2	27.0763	26.1883	27.0308	26.5753	22.2472	23.5802	23.2524	23.4782
+	4.49847	3.52506	ATP-dependent RNA helicase DHX36	DHX36	26.4263	26.042	26.1459	26.068	22.1238	23.0872	22.1175	23.2535
+	3.37118	1.07911	Tumor protein 63	TP63	26.3337	26.5321	26.2309	26.7828	25.5149	25.5122	25.1133	25.4226
+	1.31709	0.430737	UPF0696 protein C11orf68	C11orf68	25.4827	26.0541	26.1344	25.7533	25.4627	25.4629	25.1741	25.6019
+	2.6538	2.7888	Tyrosine-protein phosphatase non-receptor type 23	PTPN23	25.7474	25.7707	25.3855	25.3274	23.124	21.1852	23.513	23.2537
+	4.43928	1.13086	Charged multivesicular body protein 4b	CHMP4B	29.6113	29.7051	29.3819	29.4052	28.3337	28.5899	28.2777	28.3787
+	2.19501	2.34478	Oxysterol-binding protein-related protein 3	OSBPL3	26.6686	25.5411	25.2024	26.5532	23.7588	22.5321	24.684	23.6112
+	1.69526	0.361953	Rab GTPase-binding effector protein 2	RABEP2	26.4907	26.913	26.8151	26.8913	26.5255	26.4994	26.2594	26.3781
+	2.72053	-1.28641	SLIT and NTRK-like protein 6	SLITRK6	26.0471	25.6303	26.2785	26.2954	27.7067	27.6255	26.9201	27.1447
+	4.30295	-1.66754	Anthrax toxin receptor 1	ANTXR1	23.6423	23.375	23.6169	23.5866	25.5046	25.4588	24.9296	24.998
+	1.01118	1.39402	Phosphorylated adapter RNA export protein	PHAX	25.4051	24.5126	25.037	24.9333	24.176	21.5622	24.6253	23.9485
+	1.98682	0.78364	Ubiquitin-conjugating enzyme E2 Z	UBE2Z	27.1283	26.8145	26.9742	26.6974	25.9436	26.0244	25.8314	26.6804
+	2.93137	2.085	Acyl-CoA dehydrogenase family member 9, mitochondrial	ACAD9	24.6944	24.8765	24.0794	24.0582	22.6474	22.4385	21.4904	22.7922
+	4.59585	-4.4189	MANSC domain-containing protein 1	MANSC1	23.0176	21.3392	21.9937	21.9734	26.1558	26.6846	26.3101	26.849
+	2.87946	0.832816	Golgi reassembly-stacking protein 2	GORASP2	26.2345	26.5431	26.6647	26.3134	25.7591	25.7269	25.6508	25.2876
+	1.21386	0.834971	Hematological and neurological expressed 1-like protein	HN1L	26.3659	26.3818	27.3375	27.2165	26.287	25.6611	25.4769	26.5368
+	4.98546	2.49969	Leucine-rich repeat-containing protein 40	LRRC40	25.5971	25.4267	25.4829	25.85	22.9038	23.5265	22.8058	23.1218
+	2.32105	-0.872652	Endogenous retrovirus group MER34 member 1 Env polyprotein	ERVMER34-1	28.5037	28.3851	29.1071	28.9989	29.535	29.4086	29.7773	29.7645
+	1.91969	1.36436	Ketosamine-3-kinase	FN3KRP	25.4833	26.6667	25.9376	25.6635	25.2679	24.7294	24.3584	23.938
+	1.40415	0.585566	Phosphopantothenate--cysteine ligase	PPCS	27.3241	27.2135	26.5965	26.7762	26.3436	26.5764	26.633	26.015
+	1.36252	0.761434	Chromatin modification-related protein MEAF6	MEAF6	24.2896	23.4886	23.4815	23.8341	23.6815	22.7913	22.919	22.6563
+	4.17835	2.2657	Nicotinamide/nicotinic acid mononucleotide adenylyltransferase 1	NMNAT1	24.9614	24.9458	25.118	24.6728	22.4733	22.1453	22.9868	23.0299
+	4.37442	-0.732206	Sialate O-acetylesterase	SIAE	26.4855	26.6436	26.5596	26.71	27.2628	27.3589	27.247	27.4589
+	3.35766	1.35474	Calcyclin-binding protein	CACYBP	29.7361	29.9114	29.6858	29.6433	28.7671	28.6419	28.0077	28.1409
+	2.52956	-2.06044	Putative sodium-coupled neutral amino acid transporter 10	SLC38A10	25.8375	25.9985	27.2232	27.3022	28.5818	28.2058	29.0454	28.77
+	3.64641	1.59973	Methylcrotonoyl-CoA carboxylase beta chain, mitochondrial	MCCC2	24.8014	24.5972	24.4792	24.3312	23.2468	22.4351	23.0457	23.0825
+	1.84348	2.28288	Nuclear receptor coactivator 5	NCOA5	27.9749	27.4792	29.2075	28.6082	26.2152	24.4495	27.014	26.4596
+	0.95597	1.96962	Stromal cell-derived factor 2-like protein 1	SDF2L1	26.2722	25.9449	26.2705	25.8938	26.0173	25.8405	22.6099	22.0352
[truncated: 196 more rows]
