# Supplementary material for: Unveiling the mechanistic link between extracellular amyloid fibrils, mechano-signaling and YAP activation in cancer
Source: Cell Death Dis. 2024 Jan 11;15(1):28. doi: 10.1038/s41419-024-06424-z (PMC10781709; doi:10.1038/s41419-024-06424-z)
Supplement: Supplementary file 3 — Table S2 [file 41419_2024_6424_MOESM3_ESM.xls]

## Sheet: Title_legend
Insoluble fraction secretomics of IGR37 and BXPC3
Proteins identified in insoluble secretome of IGR37 and BXPC3 cell line
Legend
Gene names	Gene names of protein hits
Protein IDs	Uniprot IDs for protein
Protein names	Protein names
intensity IGR37_ins	avarage intensity of BXPC3 insoluble secretome
avarage_intensity BXPC3_ins	intensity of IGR37 insoluble secretome

## Sheet: IGR37
Protein IDs	Protein names	Gene names	Intensity IGR37_ins
E5RIU6;A0A087WZZ9;A0A024QZP7;P06493;P06493-2	Cyclin-dependent kinase 1	CDK1;CDC2	27457000
A0A024R4E5;Q00341;H7C2D1;H0Y394;Q00341-2	Vigilin	HDLBP	3292600
A0A075B730;P58107	Epiplakin	EPPK1	1329000
A0A075B7B5;B7ZM87;O75044;E9PDX4;A0A087WW56;A0A286YEY3;P0DMP2;A0A075B7E6;Q5VZB4	SLIT-ROBO Rho GTPase-activating protein 2;SLIT-ROBO Rho GTPase-activating protein 2B	SRGAP2;SRGAP2B	5467400
M0R0I5;E9PEB5;A0A087WTP3;Q96I24-2;Q96I24;Q96AE4;Q96AE4-2;Q92945;M0QYH3	Far upstream element-binding protein 3;Far upstream element-binding protein 1;Far upstream element-binding protein 2	KHSRP;FUBP1;FUBP3	1512300
A0A087WU68;A6NLN1;P26599;P26599-2;P26599-3;K7ES59;K7EK45;A0A0U1RRM4;O95758-7;O95758-1;O95758-6;O95758-2;O95758;O95758-5;O95758-4	Polypyrimidine tract-binding protein 1;Polypyrimidine tract-binding protein 3	PTBP1;PTBP3	2754900
A0A087WYD1;A0A087WU93;A0A087WZQ6;A0A087X253;P63010;P63010-2;K7ERB2;P63010-3;A0A087WXS3;K7EKZ5;K7EJX1;K7EN71	AP-2 complex subunit beta	AP2B1	38314000
A0A087WUI2;P22626;P22626-2	Heterogeneous nuclear ribonucleoproteins A2/B1	HNRNPA2B1	20929000
A0A087WUT6;O60841	Eukaryotic translation initiation factor 5B	EIF5B	3972800
A0A087WVQ6;Q00610-2;Q00610;A0A087WX41;P53675-2;P53675;J3QL20;J3KSQ2;J3KS13	Clathrin heavy chain 1	CLTC	116250000
F8W7S5;A0A087WVV2;Q9P2E9-3;Q9P2E9	Ribosome-binding protein 1	RRBP1	2165100
A0A087WW66;Q99460-2;Q99460;H7BZR6;C9J9M4	26S proteasome non-ATPase regulatory subunit 1	PSMD1	16633000
A0A087X235;A0A087WWT4;Q9H1Z9;Q6PJ65	Tetraspanin-10	TSPAN10	35164000
A0A087WXM6;J3QQT2;J3QLC8;J3KRX5;A0A0A0MRF8;A0A0A6YYL6;P18621-2;P18621;P18621-3;J3KRB3;A0A087WWH0;J3QS96	60S ribosomal protein L17	RPL17	10353000
A0A087WY71;E9PFW3;Q96CW1-2;Q96CW1;C9JJD3;H7C4C3;C9JPV8;C9JTK4;C9JGT8;C9JJ47	AP-2 complex subunit mu	AP2M1	20508000
A0A087X0S5;P12109	Collagen alpha-1(VI) chain	COL6A1	38710000
A0A087X0X3;P52272-2;P52272;M0QZM1;M0R2I7;M0R019;M0R2T0;M0R0Y6;M0QYL3;M0QY96;M0QYQ7;M0R0N3	Heterogeneous nuclear ribonucleoprotein M	HNRNPM	14796000
A0A087X2D8;O60271-9;O60271-4;O60271-2;O60271;O60271-5;O60271-3	C-Jun-amino-terminal kinase-interacting protein 4	SPAG9	4188300
A0A0A0MQX1;Q9HD67;Q9HD67-3;D6RGD1;E9PEW5	Unconventional myosin-X	MYO10	38898000
A0A3B3ISH2;A0A0A0MQY7;Q5VU97-2;Q5VU97	VWFA and cache domain-containing protein 1	CACHD1	1112600
H7C0V9;A0A0A0MRG2;E9PG40;P05067-10;P05067-3;P05067-4;P05067-5;P05067-6;P05067-7;P05067-11;P05067-8;P05067-9;P05067;Q06481-5;Q06481-4;Q06481-2;Q06481-3;Q06481-6;Q06481	Amyloid beta A4 protein;N-APP;Soluble APP-alpha;Soluble APP-beta;C99;Beta-amyloid protein 42;Beta-amyloid protein 40;C83;P3(42);P3(40);C80;Gamma-secretase C-terminal fragment 59;Gamma-secretase C-terminal fragment 57;Gamma-secretase C-terminal fragment 50;C31	APP	14226000
A0A0A0MS51;A0A0A0MT01;CON__Q3SX14;P06396-2;P06396-4;P06396-3;P06396;A0A0U1RQL8;Q5T0I0	Gelsolin	GSN	17844000
A0A0A0MSI0;Q06830;A0A0A0MRQ5;H7C3T4;Q13162	Peroxiredoxin-1	PRDX1	118560000
A0A0A0MSJ0;Q86XP3-2;Q86XP3	ATP-dependent RNA helicase DDX42	DDX42	4690900
A0A0A0MSM0;Q92598-2;Q92598-3;Q92598;Q92598-4;Q5TBM3;D6RJ96;E9PDE8;O95757	Heat shock protein 105 kDa	HSPH1	17142000
J3KR24;A0A0A0MSX9;P41252	Isoleucine--tRNA ligase, cytoplasmic	IARS	7642600
A0A140T9L4;A0A140T973;A0A140T9K1;A0A140T996;F6S4E6;A0A0A0MT12;F6TRA5;K7EQN7;F6WLT2;A0A140T9X3;A0A0G2JJZ9;Q5STU3;O00148-3;O00148-2;O00148;Q13838;Q13838-2;A0A140T9K2;A0A0D9SEM9;A0A140T9N3;K7EN69;A0A140T9X9;F6QYI9;A0A0G2JJL7;K7EPJ3;F6R6M7;F6UJC5;A0A140TA18	ATP-dependent RNA helicase DDX39A;Spliceosome RNA helicase DDX39B	DDX39B;DDX39A	12858000
A0A0A0MTT8;Q99988	Growth/differentiation factor 15	GDF15	18484000
A0A590UJ86;C9JN61;H7C166;A0A590UJ95;A0A590UK52;B4E2H8;A0A590UJZ4;A0A590UJ25;A0A590UJL2;A0A590UK70;A0A590UK02;E7EQD7;A0A590UJ64;A0A590UJ29;A0A590UK81;A0A590UJR4;A0A590UK48;A0A590UJX2;A0A590UJS9;A0A590UJ68;A0A590UJ18;A0A590UJ81;A0A590UJ08;A0A590UJR5;A0A590UJC5;A0A590UKA8;A0A0C4DFT3;A0A590UJD9;Q12959-8;Q12959-9;Q12959-5;Q12959-3;Q12959-6;Q12959-4;Q12959;Q12959-7;Q12959-2;A8MUT9;Q6ZSU2;F8VYC1;E9PIW2;…	Disks large homolog 1;Disks large homolog 2	DLG1;DLG2	6879500
F8WD59;C9J9K3;A0A0C4DG17;P08865	40S ribosomal protein SA	RPSA	11439000
A0A0C4DG89;Q7L014;D6RJA6	Probable ATP-dependent RNA helicase DDX46	DDX46	15241000
H0YA55;D6RHD5;B7WNR0;A0A0C4DGB6;CON__P02768-1;P02768;C9JKR2;P02768-2;A0A087WWT3;P02768-3	Serum albumin	ALB	17293000
A0A590UJ56;A0A590UJC4;A0A590UK34;A0A590UJR3;A0A590UJ21;A0A0C4DGX4;Q13616;A0A590UJM8;A0A590UJ50	Cullin-1	CUL1	7869600
A0A0C4DGZ5;P54577	Tyrosine--tRNA ligase, cytoplasmic;Tyrosine--tRNA ligase, cytoplasmic, N-terminally processed	YARS	7437300
A0A0D9SEM4;Q08170;B4DJK0;B4DUA4;Q13243-3;Q13243	Serine/arginine-rich splicing factor 4;Serine/arginine-rich splicing factor 5	SRSF4;SRSF5	3319100
A0A0D9SG62;G5E948;A0A0D9SEY1;O95819-2;O95819-6;O95819-3;I3L203;E7ETN6;C9J840;E7EX83;E7ENQ1;G3XAA2;H7C360;E7EN19;O95819-4;O95819;O95819-5	Mitogen-activated protein kinase kinase kinase kinase 4	MAP4K4;MINK1	3224900
A0A140T941;A0A140T8W8;A0A0G2JI36;A0A1W2PR61;A0A1W2PQS8;A0A1W2PQD0;A0A1W2PPF8;A0A140T9Z6;Q5SUL5;Q5SPM2;B0UXQ0;A0A1W2PSE7;A0A140T8Y4;A0A0G2JIF2;A0A0G2JPD3;A0A0G2JL56;A0A140T9X6;A0A140TA14;A0A140TA13;A0A140TA11;A0A140TA05;A0A140T9W7;A0A140T9W3;A0A140T9D9;A0A140T9C2;A0A140T939;A0A140T9H3;A0A140T9G0;A0A140T9A9;A0A140T9J8;A0A1W2PRX1;A0A1W2PRU9;A0A1W2PP77;A0A140T9Y5;A0A140T997;A0A140T953;A0A0G2JNV5;A0A1…	HLA class I histocompatibility antigen, alpha chain F;HLA class I histocompatibility antigen, Cw-7 alpha chain;Putative HLA class I histocompatibility antigen, alpha chain H;HLA class I histocompatibility antigen, A-3 alpha chain	HLA-A;HLA-F;HLA-B;HLA-C;HLA-H	32679000
P0DMV8-2;P0DMV9;P0DMV8;A0A0G2JIW1;V9GZ37;Q53FA3;P34931;P17066;P48741	Heat shock 70 kDa protein 1-like;Heat shock 70 kDa protein 6	HSPA1A;HSPA1L;HSPA6	27552000
A0A0G2JMS7;A0A0G2JNZ2;A0A0G2JPP5;A0A669KB89;Q14160-2;Q14160;Q14160-3	Protein scribble homolog	SCRIB	1205400
A0A0G2JQE3;H0YB78;A0A0U1RR18;A0A0G2JNW7;Q9Y666	Solute carrier family 12 member 7	SLC12A7	7371700
A0A0J9YXL8;A0A0J9YWU3;Q04671-3;Q04671-2;Q04671;C9JDV3;A0A0G2JPT4;C9JLG9	P protein	OCA2	62792000
K7EP41;K7EPY4;K7ERC6;A0A0J9YXP8;A0A0J9YX90;A0A0J9YYH3;A0A2R8Y6C7;K7EQ48;A0A2U3TZU2;P06744;P06744-2;K7ERK8;A0A2R8YF08;K7ELR7;A0A0J9YYI8;K7EIL4;A0A0J9YXH9;A0A0J9YXM3;K7ENA0	Glucose-6-phosphate isomerase	GPI	7792100
A0A0J9YXM6;Q562E7;E9PDG3;Q562E7-2;Q562E7-6;Q562E7-5;Q562E7-3;Q562E7-4	WD repeat-containing protein 81	WDR81	13636000
A0A0U1RQF0;P49327;A0A0U1RRG3	Fatty acid synthase;[Acyl-carrier-protein] S-acetyltransferase;[Acyl-carrier-protein] S-malonyltransferase;3-oxoacyl-[acyl-carrier-protein] synthase;3-oxoacyl-[acyl-carrier-protein] reductase;3-hydroxyacyl-[acyl-carrier-protein] dehydratase;Enoyl-[acyl-carrier-protein] reductase;Oleoyl-[acyl-carrier-protein] hydrolase	FASN	201330000
A0A0U1RR32;A0A0U1RRH7;Q99878;Q96KK5;Q9BTM1;Q16777;Q6FI13;P20671;P0C0S8;H0YFX9;Q9BTM1-2;C9J0D1;A0A494C189;A0A3B3IS11;Q71UI9-2;Q71UI9;P0C0S5;Q96QV6;P16104;C9J386;Q71UI9-5;Q71UI9-3;Q71UI9-4;Q8IUE6	Histone H2A type 1-J;Histone H2A type 1-H;Histone H2A.J;Histone H2A type 2-C;Histone H2A type 2-A;Histone H2A type 1-D;Histone H2A type 1;Histone H2A;Histone H2A.V;Histone H2A.Z;Histone H2A type 1-A;Histone H2AX	HIST1H2AJ;HIST1H2AH;H2AFJ;HIST2H2AC;HIST2H2AA3;HIST1H2AD;HIST1H2AG;H2AFV;H2AFZ;HIST1H2AA;H2AFX	3251400
A2AB15;A0A140T947;O60231	Putative pre-mRNA-splicing factor ATP-dependent RNA helicase DHX16	DHX16	13888000
A0A1B0GUB3;A0A1B0GUE3;A0A1B0GVG2;A0A1B0GUW4;E7EMM4;A0A1B0GW68;A0A1B0GUA4;A0A1B0GTM3;A0A1B0GTZ5;Q13510;Q13510-2;A0A1B0GUJ3;A0A1B0GTP7;A0A1B0GUH5;A0A1B0GVA3;A0A1B0GW66;A0A1B0GW48;A0A1B0GVJ1;A0A1B0GVE7;A0A1B0GU62;A0A1B0GU06;A0A1B0GUG1;Q13510-3;A0A1B0GV95;A0A1B0GV06	Acid ceramidase;Acid ceramidase subunit alpha;Acid ceramidase subunit beta	ASAH1	95416000
A0A1B0GVB9;A0A1B0GUT7;A0A1B0GVW0;A0A1C7CYW4;O75787-2;O75787;A0A1B0GWJ8;H7C3E1;B7Z1I9;A0A1B0GTB0;A0A1B0GTU8;A0A1B0GWD6;A0A1B0GVC7;A0A1B0GU12;B7Z413;A0A1B0GW13;A0A1B0GVI9;A0A1B0GV60;H7C240;A0A1B0GV24;A0A1B0GUV3;A0A1B0GVZ1	Renin receptor	ATP6AP2	123920000
A0A1B0GW44;A0A1B0GV23;A0A1B0GWE8;P07339;H7C469;A0A1B0GVP3;A0A1B0GVD5;A0A1B0GU92;A0A1B0GU03;F8WD96;C9JH19;H7C1V0	Cathepsin D;Cathepsin D light chain;Cathepsin D heavy chain	CTSD	197460000
A0A1B0GVI3			1225800
B4DDN1;A0A1B0GVU9;P47897-2;P47897;H7C0R3;A0A1B0GTT3;A0A0U1RQQ5;A0A0U1RRC8;A0A0U1RQX5	Glutamine--tRNA ligase	QARS	14503000
A0A1C7CYX9;Q16555-2;Q16555;H0YBT4;E9PD68;Q14195;Q14194;Q14195-2;Q14194-2	Dihydropyrimidinase-related protein 2	DPYSL2	6048200
A0A1W2PQD4;A0A1W2PQL0;A0A1W2PP34;A0A1W2PPL4;A0A1W2PPH7;Q5RI18;A0A1W2PP35;A0A1X7SBS1;A0A1W2PPS1;Q00839-2;Q00839;A0A1W2PPE9;A0A1W2PRZ7;A0A1W2PQ74	Heterogeneous nuclear ribonucleoprotein U	HNRNPU	7743100
A0A286YF22;A0A2C9F2M7;O43175;A0A286YFM8;A0A286YFL2;A0A286YFA2;A0A286YER3;A0A286YFC8;A0A286YFB2;A0A286YFE1;A0A286YF78	D-3-phosphoglycerate dehydrogenase	PHGDH	15566000
A0A2R8Y804;A0A2R8Y543;A0A2R8Y5C3;A0A2R8Y750;A0A2R8Y5Z1;B4DGU4;A0A2R8YCH5;A0A2R8Y7Z0;A0A2R8Y5A3;P35222;A0A2R8Y815;A0A2R8Y6G0	Catenin beta-1	CTNNB1	3447900
A0A2R8Y6J3;P46777;Q5T7N0	60S ribosomal protein L5	RPL5	87387000
E7ETK0;A0A2R8Y849;A0A2R8YD14;P62847-2;P62847-3;P62847;P62847-4;A0A2R8Y8A0	40S ribosomal protein S24	RPS24	49895000
V9GYY3;A0A384N5Y3;F5H2F4;P11586;A0A494C1T2;V9GZ78	C-1-tetrahydrofolate synthase, cytoplasmic;Methylenetetrahydrofolate dehydrogenase;Methenyltetrahydrofolate cyclohydrolase;Formyltetrahydrofolate synthetase;C-1-tetrahydrofolate synthase, cytoplasmic, N-terminally processed	MTHFD1	15990000
B4E1E0;A0A3B3IRI2;P17812-2;P17812;A0A3B3ISY3;A0A3B3ITB8;A0A3B3IRQ8;A0A3B3ITF6	CTP synthase;CTP synthase 1	CTPS1	590060
H0Y8Y7;A0A3B3IS06;E7ETY2;Q13428-5;Q13428-2;Q13428-8;Q13428-6;Q13428-7;Q13428;Q13428-3;Q13428-4	Treacle protein	TCOF1	2205900
A0A3B3ISK1;A0A3B3ITV3;A0A3B3IU89;A0A3B3ISC6;A0A3B3IT15;A0A3B3IS84;P53621;P53621-2	Coatomer subunit alpha;Xenin;Proxenin	COPA	15822000
A0A3B3ISV3;P02462;P29400;P29400-2	Collagen alpha-1(IV) chain;Arresten;Collagen alpha-5(IV) chain	COL4A1;COL4A5	2241800
A0A3B3ITK7;P36871	Phosphoglucomutase-1	PGM1	10027000
A0A3B3ITZ9;Q9Y2W1	Thyroid hormone receptor-associated protein 3	THRAP3	6715500
H0Y7G9;A0A3B3IU24;Q92743	Serine protease HTRA1	HTRA1	16426000
A0A3B3IUD5;Q16769;B5MCZ9;Q16769-2	Glutaminyl-peptide cyclotransferase	QPCT	36084000
A0A494C0J7;Q08188	Protein-glutamine gamma-glutamyltransferase E;Protein-glutamine gamma-glutamyltransferase E 50 kDa catalytic chain;Protein-glutamine gamma-glutamyltransferase E 27 kDa non-catalytic chain	TGM3	26990000
A0A494C1B8;A0A494C0U1;Q5VZU9;P29144;A0A494C1S4	Tripeptidyl-peptidase 2	TPP2	3318000
Q5JXT2;A0A494C128;O00567;H0YDU4	Nucleolar protein 56	NOP56	9526600
A0A494C143;Q14689-6;Q14689;Q14689-3;Q14689-2;Q14689-4;Q14689-5	Disco-interacting protein 2 homolog A	DIP2A	2235600
A0A590UJK4;A0A590UK01;A0A590UJP7;A0A590UK80;Q13247-3;Q13247;Q13247-2	Serine/arginine-rich splicing factor 6	SRSF6	28322000
A0A590UK44;A0A590UJW8;A0A590UJQ1;Q96J02-3;Q96J02-2;Q96J02;A0A590UK95	E3 ubiquitin-protein ligase Itchy homolog	ITCH	6792600
A0A5F9ZH07;A0A5F9ZHN8;A0A5F9ZI39;P23458;A0A5F9ZHW0;A0A5F9ZH32	Tyrosine-protein kinase JAK1	JAK1	3742000
A0A5F9ZHM4;P07195;C9J7H8;A8MW50;A0A3B3IS95;F5H793	L-lactate dehydrogenase B chain;L-lactate dehydrogenase	LDHB	106240000
V9GYM8;A0A5F9ZI21;Q92974-3;Q92974-2;Q92974;Q5VY93	Rho guanine nucleotide exchange factor 2	ARHGEF2	1691100
A0A669KB62;A0A669KB05;C9JZR2;O60716-24;O60716-23;O60716-21;O60716-19;O60716-22;O60716-20;O60716-16;O60716-18;O60716-15;O60716-17;O60716-13;O60716-11;O60716-14;O60716-12;O60716-10;O60716-8;O60716-9;O60716-7;O60716-5;O60716-3;O60716-6;O60716-4;O60716-2;O60716;O60716-32;O60716-31;O60716-29;O60716-27;O60716-30;O60716-28;O60716-26;O60716-25	Catenin delta-1	CTNND1	15216000
A2A2U4;Q5TD05;Q5TD07;P16083	Ribosyldihydronicotinamide dehydrogenase [quinone]	NQO2	6955000
A2A3R5;P62753	40S ribosomal protein S6	RPS6	29386000
A3KN83-3;A3KN83-2;A3KN83;K7ES28;Q9Y2G9-3;Q9Y2G9	Protein strawberry notch homolog 1;Protein strawberry notch homolog 2	SBNO1;SBNO2	904510
F5H4Q5;A5D8V6	Vacuolar protein sorting-associated protein 37C	VPS37C	2009700
A6NEM2;P51610-2;P51610;P51610-4;H7C1C4;P51610-3	Host cell factor 1;HCF N-terminal chain 1;HCF N-terminal chain 2;HCF N-terminal chain 3;HCF N-terminal chain 4;HCF N-terminal chain 5;HCF N-terminal chain 6;HCF C-terminal chain 1;HCF C-terminal chain 2;HCF C-terminal chain 3;HCF C-terminal chain 4;HCF C-terminal chain 5;HCF C-terminal chain 6	HCFC1	1725600
A6XGL3;CON__P07477;E7EQ64;P07477;H0Y8D1;CON__P00761;Q9BYE2-3;Q9BYE2-2;Q9BYE2-6;Q9BYE2	Trypsin-1;Alpha-trypsin chain 1;Alpha-trypsin chain 2;Transmembrane protease serine 13	PRSS1;TMPRSS13	45510000
A8MUD9;P18124	60S ribosomal protein L7	RPL7	79091000
B0QZK4;Q5SWC8;X6RGJ2;Q5SSJ5-3;Q5SSJ5-2;Q5SSJ5	Heterochromatin protein 1-binding protein 3	HP1BP3	5919200
B1AHC9;P12956;P12956-2	X-ray repair cross-complementing protein 6	XRCC6	28487000
B1AK87;B1AK88;P47756-2;P47756	F-actin-capping protein subunit beta	CAPZB	41748000
B4DG22;B1AXG1;B7ZB17;P51812;B1AXG2;A0A2R8YGB7;E9PAN7;E9PGT3;Q15418-4;Q15418;Q15418-2;Q9UK32-2;Q9UK32	Ribosomal protein S6 kinase alpha-3;Ribosomal protein S6 kinase;Ribosomal protein S6 kinase alpha-1;Ribosomal protein S6 kinase alpha-6	RPS6KA3;RPS6KA1;RPS6KA6	2419000
G3V576;G3V4W0;B4DY08;B2R5W2;G3V4C1;G3V2Q1;P07910-3;P07910-2;P07910;G3V555;G3V5V7;G3V575;G3V2D6;P07910-4;G3V2H6;G3V4M8;G3V5X6;G3V3K6;G3V251;B4DSU6;P0DMR1;B7ZW38;A0A0G2JPF8;A0A0G2JNQ3;O60812;B2RXH8	Heterogeneous nuclear ribonucleoproteins C1/C2	HNRNPC	40996000
B3KS98;O15372;E5RFW7;E5RFH0;E5RGU4;E5RJT0;A0A087WZK9	Eukaryotic translation initiation factor 3 subunit H	EIF3S3;EIF3H	5468300
B4DJF2;I3L3T1;P62258;K7EIT4;P62258-2	14-3-3 protein epsilon	YWHAE	882860
B4DJX4;Q9HAU0-5;Q9HAU0;Q9HAU0-4;A0JP02;Q9HAU0-3;Q9HAU0-8;Q9HAU0-2;Q9HAU0-6;F5H1X3;H0YG48	Pleckstrin homology domain-containing family A member 5	PLEKHA5	6924500
B4DKD1;Q9BSA4;Q9BSA4-2	Protein tweety homolog;Protein tweety homolog 2	TTYH2	47015000
B4DLR8;H3BNV2;H3BRK3;P15559-3;P15559-2;P15559	NAD(P)H dehydrogenase [quinone] 1	NQO1	42245000
B4DNJ1;B4DN26;E7ESF4;P00750;P00750-4;P00750-3;E5RHG4;E5RGA1;P00750-2	Tissue-type plasminogen activator;Tissue-type plasminogen activator chain A;Tissue-type plasminogen activator chain B	PLAT	67563000
J3QS39;F5H6Q2;F5GYU3;F5H2Z3;F5H265;B4DV12;F5H388;F5H747;F5GXK7;J3QKN0;Q5PY61;Q96C32;P0CG47;P0CG48;F5GZ39;M0R1V7;Q49A90;J3QTR3;M0R1M6;M0R2S1;A0A2R8Y422;P62987;P62979;J3QSA3	Polyubiquitin-B;Ubiquitin;Polyubiquitin-C;Ubiquitin;Ubiquitin-60S ribosomal protein L40;Ubiquitin;60S ribosomal protein L40;Ubiquitin-40S ribosomal protein S27a;Ubiquitin;40S ribosomal protein S27a	UBB;UBC;UBA52;RPS27A	314720000
B4DXW1;P61158;Q9P1U1-2;Q9P1U1	Actin-related protein 3	ACTR3	31951000
B4E3S0;Q9ULV4;Q9ULV4-2;Q9ULV4-3;H0YHL7;F8VV53;F8W1H8;F8VUX3;F8VSA4;F8VRE9;F8VTT6;F8VVB7	Coronin;Coronin-1C	CORO1C	11973000
B5MCT7;P49593-2;P49593;A8MX49	Protein phosphatase 1F	PPM1F	6344800
Q99613-2;Q99613;B5ME19	Eukaryotic translation initiation factor 3 subunit C;Eukaryotic translation initiation factor 3 subunit C-like protein	EIF3C;EIF3CL	2763200
E7ENZ3;B7ZAR1;E9PCA1;P48643-2;P48643	T-complex protein 1 subunit epsilon	CCT5	51324000
C9J0A7;Q9UQN3;Q9UQN3-2	Charged multivesicular body protein 2b	CHMP2B	9319400
C9J1E7;Q10567-4;Q10567-3;Q10567-2;Q10567	AP-1 complex subunit beta-1	AP1B1	1585000
C9J4S4;C9J4V0;C9J8S3;P51149;C9J7D1;C9IZZ0;C9J592	Ras-related protein Rab-7a	RAB7A	42753000
C9J6P4;Q7Z2W4-3;Q7Z2W4-2;Q7Z2W4	Zinc finger CCCH-type antiviral protein 1	ZC3HAV1	33551000
C9J931;Q15382	GTP-binding protein Rheb	RHEB	6698300
C9JEH7;Q8TD47;P22090	40S ribosomal protein S4, Y isoform 2;40S ribosomal protein S4, Y isoform 1	RPS4Y1;RPS4Y2	6010500
C9JTY3;C9JUE0;C9JJP5;Q92734-4;Q92734-3;Q92734-2;Q92734	Protein TFG	TFG	18364000
C9JME2;Q9Y4F1;Q9Y4F1-2;M0R262;M0QXT1;A0A1B0GV68;O94887-3;O94887-2;O94887	FERM, RhoGEF and pleckstrin domain-containing protein 1;FERM, RhoGEF and pleckstrin domain-containing protein 2	FARP1;FARP2	11914000
CON__ENSEMBL:ENSBTAP00000024146			304910000
CON__ENSEMBL:ENSBTAP00000038253			22539000
CON__Q2KJ62;CON__P01044-1			3730400
CON__P01045-1			618450
CON__P02533;P02533;C9JM50;CON__P08727;CON__Q6IFX2;CON__A2A4G1;P08727;K7EMS3;K7EPJ9;CON__Q9Z2K1;CON__Q3ZAW8;CON__P19012;P19012;K7ENV3;K7ESE1;C9JTG5;A8MT21;P19012-2	Keratin, type I cytoskeletal 14	KRT14	184980000
CON__P02538;P02538;CON__O95678;O95678	Keratin, type II cytoskeletal 6A	KRT6A	175490000
CON__P02769			568740000
CON__P04259			2146400
CON__P08779;P08779;K7ENW6	Keratin, type I cytoskeletal 16	KRT16	31969000
CON__P12035;P12035	Keratin, type II cytoskeletal 3	KRT3	1286500
CON__P12763			88977000
CON__P13645;P13645;CON__P02535-1;CON__P08730-1;CON__Q148H6;CON__Q7Z3Y7;CON__Q2M2I5;Q7Z3Y7;Q2M2I5	Keratin, type I cytoskeletal 10	KRT10	810710000
CON__P13647;P13647;F8W0C6;F8VV57;F8VU69;H0YI76	Keratin, type II cytoskeletal 5	KRT5	329410000
CON__P34955			61751000
CON__P35527;P35527;K7EQQ3;A0A3B3ITG2;CON__P05784;CON__Q99456;Q99456	Keratin, type I cytoskeletal 9	KRT9	1523900000
CON__P35908;P35908;CON__Q01546;Q01546;CON__Q3TTY5;H0YID6	Keratin, type II cytoskeletal 2 epidermal	KRT2	1030600000
CON__P41361			3254100
CON__Q04695;Q04695;F5GWP8;CON__P19001	Keratin, type I cytoskeletal 17	KRT17	9992500
CON__Q29443;CON__Q0IIK2			3378600
CON__Q2UVX4			50757000
CON__Q3SY84;Q3SY84;CON__Q32MB2;Q86Y46-2;Q86Y46;H0YIG3;H0YIC5;CON__Q9DCV7;CON__Q14CN4-1;CON__Q6IME9;CON__Q7RTS7;F8W1S1;Q14CN4-3;Q14CN4-2;Q14CN4;Q7RTS7	Keratin, type II cytoskeletal 71;Keratin, type II cytoskeletal 73	KRT71;KRT73	39289000
CON__Q3T052			17337000
CON__Q3ZBS7			23813000
CON__Q58D62			25792000
CON__Q5D862;Q5D862	Filaggrin-2	FLG2	3343200
CON__Q6KB66-1;Q6KB66-2;Q6KB66;Q6KB66-3	Keratin, type II cytoskeletal 80	KRT80	10146000
CON__Q8N1N4-2;CON__Q7RTT2;Q8N1N4-2;Q8N1N4	Keratin, type II cytoskeletal 78	KRT78	29310000
CON__Q7Z3Z0;CON__Q7Z3Y8;CON__Q7Z3Y9;Q7Z3Z0;Q7Z3Y8;Q7Z3Y9	Keratin, type I cytoskeletal 25;Keratin, type I cytoskeletal 27;Keratin, type I cytoskeletal 26	KRT25;KRT27;KRT26	13577000
CON__Q7Z794;Q7Z794	Keratin, type II cytoskeletal 1b	KRT77	22448000
CON__Q86YZ3;Q86YZ3	Hornerin	HRNR	21460000
CON__Q9C075;Q9C075;K7EPI0;J3QR55;K7EQH6;G3V1C2;CON__O76011;CON__Q6NTB9;CON__Q14525;CON__O76009;CON__Q9UE12;CON__Q15323;CON__P35900;CON__Q6IFU5;CON__Q8IUT8;A0A140TA69;A0A140TA62;CON__Q497I4;Q14525;O76009;Q15323;P35900;Q6A162;O76011	Keratin, type I cytoskeletal 23;Keratin, type I cuticular Ha3-II;Keratin, type I cuticular Ha3-I;Keratin, type I cuticular Ha1;Keratin, type I cytoskeletal 20;Keratin, type I cytoskeletal 40;Keratin, type I cuticular Ha4	KRT23;KRT13;KRT40;KRT33B;KRT33A;KRT31;KRT20;KRT34	17852000
CON__Q9TRI1			85818000
D6RAC2;D6REE5;P63244;H0Y9P0;D6RF23;H0YAF8;H0YAM7;J3KPE3;H0Y8W2;D6RGK8;D6RHJ5;D6R909;D6RAU2;E9PD14;D6RBD0;D6RFX4;D6RFZ9;D6RHH4;D6R9Z1;D6R9L0	Guanine nucleotide-binding protein subunit beta-2-like 1;Guanine nucleotide-binding protein subunit beta-2-like 1, N-terminally processed	GNB2L1	19019000
D6RBL5;P08758;E9PHT9;D6RBE9	Annexin;Annexin A5	ANXA5	7253500
D6RD47;P62266;D6RDJ2;D6RIX0;D6R9I7	40S ribosomal protein S23	RPS23	3342200
D6RD66;O75083	WD repeat-containing protein 1	WDR1	49830000
D6RG13;P61247;D6RB09;E9PFI5;D6RAT0;H0Y9Y4;D6R9B6;H0Y8L7;D6RAS7;D6RED7;D6RGE0;D6RI02	40S ribosomal protein S3a	RPS3A	166340000
D6RGG3;Q99715-4;Q99715;A0A087X0A8;Q99715-2;H0Y4P7	Collagen alpha-1(XII) chain	COL12A1	1957700
E5RI99;P62888;E5RJH3;A0A0C4DH44	60S ribosomal protein L30	RPL30	49534000
E5RIR4;E9PD24;E7EVZ2;E7ESK7;E7EX29;P63104;E5RGE1;I3L0W5;F8WEB6;A2IDB1;Q04917	14-3-3 protein zeta/delta	YWHAZ	50018000
J3QRI7;J3QQQ9;J3QQV1;E5RIT6;J3QRC4;Q9UNX3;P61254;E5RHH1;J3KSS0	60S ribosomal protein L26-like 1;60S ribosomal protein L26	RPL26;KRBA2;RPL26L1	7675000
E7EMS9;Q75MG1;E7ETZ4;Q9Y6E2;E9PFE3;C9JF98;F8WDX8;E9PFD4;B5MCE7;B5MCH7;Q9Y6E2-2	Basic leucine zipper and W2 domain-containing protein 2	BZW2	8811600
E7EN89;Q9H0E2;F2Z2Y8;Q9H0E2-2	Toll-interacting protein	TOLLIP	12197000
E7EPB3;P50914	60S ribosomal protein L14	RPL14	22689000
G3V1Q4;E7ES33;E7EPK1;Q16181-2;Q16181;Q5JXL7	Septin-7	SEPT7;DKFZp586I031	11264000
E7EQR6;P17987;F5H282;E7ERF2;F5GZ03	T-complex protein 1 subunit alpha	TCP1	21682000
E7ESC6;Q9UIA9;H0YBE1	Exportin-7	XPO7	4736900
E7ESI2;G3V5T9;P24941-2;P24941;G3V317;F8VXD2;A0A2R8YEB7;K7ELV5;F8VYH9;F8VZZ0;F8VTV8;F8VWX7;F8VZ51;K7EJ83;A0A2R8Y644;H0YAZ9;Q9BVE2;E7EUK8;E5RGN0;A0A087X209;A0A087WZU2;A0A2R8YD28;F5H6Z0;A0A2R8YF61;A0A2R8Y7W5;J3QSD7;A0A2R8Y4Z0;P11802-2;Q00535-2;Q00535;P11802;Q00526;Q00534;Q96Q40-6;P50750;Q96Q40-4;Q96Q40-3;O94921-3;Q96Q40-5;Q96Q40;O94921-2;O94921;Q07002;P50750-2;Q00536;Q00536-3;Q07002-3;Q00537-2;Q0053…	Cyclin-dependent kinase 2;Cyclin-dependent kinase 4;Cyclin-dependent-like kinase 5;Cyclin-dependent kinase 3;Cyclin-dependent kinase 6;Cyclin-dependent kinase 15;Cyclin-dependent kinase 9;Cyclin-dependent kinase 14;Cyclin-dependent kinase 18;Cyclin-dependent kinase 16;Cyclin-dependent kinase 17;Cyclin-dependent kinase 12;Cyclin-dependent kinase 13	CDK2;CDK4;CDK3;CDK16;CDK14;CDK17;CDK12;CDK5;CDK6;CDK15;CDK9;CDK18;CDK13	2188000
E9PCY7;G8JLB6;P31943;D6RIU0;D6RBM0;E5RGH4;E7EQJ0;D6RAM1;E5RGV0;D6R9T0;D6RFM3;D6RIT2;E7EN40;D6RDU3;D6RJ04;D6RIH9;H0YB39;P55795;D6RF17;D6RDL0;H0YAQ2;H0YBG7;H0YBD7	Heterogeneous nuclear ribonucleoprotein H;Heterogeneous nuclear ribonucleoprotein H, N-terminally processed;Heterogeneous nuclear ribonucleoprotein H2;Heterogeneous nuclear ribonucleoprotein H2, N-terminally processed	HNRNPH1;HNRNPH2	24904000
E9PD53;Q9NTJ3-2;Q9NTJ3	Structural maintenance of chromosomes protein;Structural maintenance of chromosomes protein 4	SMC4	7697600
E9PDF6;O43795-2;O43795;H7C2Y7	Unconventional myosin-Ib	MYO1B	7676800
E9PDW2;P55809;P55809-2	Succinyl-CoA:3-ketoacid coenzyme A transferase 1, mitochondrial	OXCT1	2039100
E9PG15;P27348	14-3-3 protein theta	YWHAQ	9587800
E9PHY8;Q8NDA8;Q8NDA8-7;Q8NDA8-3;Q8NDA8-2	Maestro heat-like repeat-containing protein family member 1	MROH1	4951100
E9PQB7;G3V1A4;E9PP50;E9PK25;P23528;E9PLJ3;E9PS23;Q9Y281-3;Q9Y281	Cofilin-1;Cofilin-2	CFL1;CFL2	47412000
E9PK47;P06737-2;P06737;P11217-2;P11217	Phosphorylase;Glycogen phosphorylase, liver form	PYGL	32484000
F5H6X6;E9PKU7;Q14697;Q14697-2	Neutral alpha-glucosidase AB	GANAB	4714500
E9PL09;P23396;P23396-2;H0YEU2;E9PQ96;E9PSF4;E9PJH4;F2Z2S8;H0YF32;E9PK82;H0YCJ7;E9PPU1;E9PJN9	40S ribosomal protein S3	RPS3	104180000
E9PL37;P07384	Calpain-1 catalytic subunit	CAPN1	3720200
E9PN89		HSPA8	1794600
F2Z393;P37837;E9PM01;E9PKI8	Transaldolase	TALDO1	7462700
F5GY55;Q16531;F5H2L3;Q16531-2	DNA damage-binding protein 1	DDB1	7668000
F5GZQ3;P55084-2;P55084;B5MD38;C9K0M0;C9JEY0;C9JE81	Trifunctional enzyme subunit beta, mitochondrial;3-ketoacyl-CoA thiolase	HADHB	7832600
F5H157;Q15286	Ras-related protein Rab-35	RAB35	1463100
F5H442;Q99816-2;Q99816	Tumor susceptibility gene 101 protein	TSG101	75054000
F5H5D3;Q71U36-2;Q9BQE3;Q71U36;P68363;P0DPH7-2;P0DPH8;P0DPH7;P68363-2;P68366-2;P68366;Q6PEY2;C9JDS9;F8VQQ4;F8VVB9;A0A1W2PQM2;C9J2C0;Q9NY65-2;Q9NY65	Tubulin alpha-1A chain;Tubulin alpha-1C chain;Tubulin alpha-1B chain;Tubulin alpha-4A chain;Tubulin alpha-3E chain	TUBA1C;TUBA1A;TUBA1B;TUBA4A;TUBA3E	57606000
F5H6E2;O00159-3;O00159;I3L501	Unconventional myosin-Ic	MYO1C	14995000
F6RFD5;P60981-2;P60981	Destrin	DSTN	4418800
F8VPD4;P27708;A0A669KBF2;P31327-2;P31327;P31327-3	CAD protein;Glutamine-dependent carbamoyl-phosphate synthase;Aspartate carbamoyltransferase;Dihydroorotase	CAD	14560000
F8VYZ1;F8VZV2;F8VZC6;F8VXH8;P40967-4;P40967-5;P40967;P40967-2;F8VUB1;F8W1D1	Melanocyte protein PMEL;M-alpha;M-beta	PMEL	45481000
F8VXK3;Q9NPF2-2;Q9NPF2	Carbohydrate sulfotransferase 11	CHST11	8632100
F8W6I7;P09651-3;P09651-2;P09651;F8W646;F8VYN5;F8VTQ5;H0YH80;F8VZ49;A0A2R8Y4L2;Q32P51	Heterogeneous nuclear ribonucleoprotein A1;Heterogeneous nuclear ribonucleoprotein A1, N-terminally processed	HNRNPA1	16799000
F8WAE5;Q9BY44-4;Q9BY44-3;Q9BY44;F8WF18;F8WAT3;C9IZE1;H7C5R5;Q9BY44-2	Eukaryotic translation initiation factor 2A;Eukaryotic translation initiation factor 2A, N-terminally processed	EIF2A	6383900
F8WEF0;P31939;P31939-2	Bifunctional purine biosynthesis protein PURH;Phosphoribosylaminoimidazolecarboxamide formyltransferase;IMP cyclohydrolase	ATIC	7016700
G3V438;O95433;H0YJU2;H0YJG7;O95433-2	Activator of 90 kDa heat shock protein ATPase homolog 1	AHSA1	7240300
G3XAI2;P07942;E7EPA6	Laminin subunit beta-1	LAMB1	46520000
G3XAM7;P35221;P35221-2;P26232-3;P26232-2;P26232-5;P26232;H0YBB8;E5RGY6;E5RG03;E5RJ41;E5RIB1	Catenin alpha-1;Catenin alpha-2	CTNNA1;CTNNA2	13768000
H0Y4R1;P12268;E7ETK5	Inosine-5-monophosphate dehydrogenase 2	IMPDH2	7666600
H0Y5H9;P29508-2;P48594;P29508	Serpin B3;Serpin B4	SERPINB4;SERPINB3	16296000
H0Y6E7;H3BT71;P38159;H3BR27;P38159-3;P38159-2;O75526	RNA-binding motif protein, X chromosome;RNA-binding motif protein, X chromosome, N-terminally processed;RNA-binding motif protein, X-linked-like-2	RBMX;RBMXL2	4385300
H0Y8C6;O00410-2;O00410;O00410-3;E7EV12;E7EQT5;H0Y3V4;E7ETV3	Importin-5	IPO5	25557000
H0YDB7;P57729	Ras-related protein Rab-38	RAB38	25359000
H0YIZ0;P34897-3;P34897-2;P34897	Serine hydroxymethyltransferase;Serine hydroxymethyltransferase, mitochondrial	SHMT2	9847400
H0YKD8;P46779;P46779-2;P46779-3;H0YLP6;H0YMF4;P46779-4;P46779-5	60S ribosomal protein L28	RPL28	66048000
H0YLA2;P37108	Signal recognition particle 14 kDa protein	SRP14	5529400
H0YNE9;Q92930;H0YMN7;P61006-2;P61006	Ras-related protein Rab-8B;Ras-related protein Rab-8A	RAB8B;RAB8A	2136900
H3BQF7;H3BMU1;H3BUI0;J3KR23;P53990-2;P53990-3;P53990;P53990-4;P53990-5;F5GXM3;P53990-6	IST1 homolog	IST1	53832000
I3L3P7;I3L246;H3BN98;P62244;H3BV27;H3BT37;I3L303	40S ribosomal protein S15a	RPS15A	45831000
H3BPE1;H3BQK9;Q9UPN3-5;Q9UPN3;H0Y390;A0A590UJG2;Q9UPN3-4;Q9UPN3-3;Q9UPN3-2	Microtubule-actin cross-linking factor 1, isoforms 1/2/3/5	MACF1	1198300
H3BQN4;J3KPS3;P04075;P04075-2;H3BPS8;H3BUH7;H3BR04;H3BR68;H3BMQ8;H3BU78	Fructose-bisphosphate aldolase A	ALDOA	229630000
H3BR88;Q16666-3;Q16666-6;Q16666-2;Q16666	Gamma-interferon-inducible protein 16	IFI16	3514300
H7BZ94;P07237;I3NI03;I3L3U6;I3L398;H0Y3Z3	Protein disulfide-isomerase	P4HB	3758300
H7BZK2;Q9Y5S1	Transient receptor potential cation channel subfamily V member 2	TRPV2	4606000
H7C0X5;Q9H3G5;H7C218	Probable serine carboxypeptidase CPVL	CPVL	25536000
H9KV75;P12814-2;P12814;P12814-3;P12814-4;H7C5W8	Alpha-actinin-1	ACTN1	65296000
J3KP15;Q01130;J3QL05;Q01130-2	Serine/arginine-rich splicing factor 2	SRSF2	20931000
J3QR09;J3KTE4;P84098	Ribosomal protein L19;60S ribosomal protein L19	RPL19	69074000
K7EIR4;K7EKN4;K7EN52;K7ENQ5;K7EJZ2;K7ELJ9;K7ER52;K7EIE4;K7EQD7;K7EK18;K7EL40;Q9UHD8-4;K7EQ08;K7ER14;Q9UHD8-9;Q9UHD8-3;Q9UHD8-8;Q9UHD8-7;Q9UHD8-2;Q9UHD8-5;Q9UHD8	Septin-9	2023-09-09	11412000
K7ELW0;Q99497;K7EN27	Protein DJ-1	PARK7	17232000
K7EMN2;K7EM49;K7EPF6;P52209-2;P52209	6-phosphogluconate dehydrogenase, decarboxylating	PGD	12670000
K7EPS6;K7ERA4;Q7Z4V5-2;Q7Z4V5;Q7Z4V5-4;Q7Z4V5-3	Hepatoma-derived growth factor-related protein 2	HDGFRP2	5701100
M0QY43;Q7Z406-5;Q7Z406-4;Q7Z406;Q7Z406-6;Q7Z406-2	Myosin-14	MYH14	3597000
M0QZC5;P62280;M0R1H6	40S ribosomal protein S11	RPS11	39674000
M0R0F0;M0R0R2;P46782;M0QZN2	40S ribosomal protein S5;40S ribosomal protein S5, N-terminally processed	RPS5	20569000
M0R1L7;O43633;M0R1T5;M0QXX8	Charged multivesicular body protein 2a	CHMP2A	96306000
M0R1M5;M0R3H0;Q6IPX4;P62249;M0QX76;M0R210	40S ribosomal protein S16	RPS16	7886300
O00154-6;O00154-4;O00154-7;O00154;O00154-2;O00154-3;O00154-5	Cytosolic acyl coenzyme A thioester hydrolase	ACOT7	18237000
O00203-3;O00203;A0A590UK64;A0A590UKD3;A0A590UJU7;A0A590UJU0;A0A590UJE5;A0A590UJ60;A0A590UK04;A0A5F9UJV3;A0A2R8Y2A8;A0A590UKC4;Q13367-3;Q13367;Q13367-4	AP-3 complex subunit beta-1	AP3B1	10987000
O00231;O00231-2	26S proteasome non-ATPase regulatory subunit 11	PSMD11	3135000
O00339-3;O00339-2;O00339;H0YBJ4;O00339-4;H0YBN2	Matrilin-2	MATN2	5463300
O00391-2;O00391;A8MXT8	Sulfhydryl oxidase 1	QSOX1	53671000
O00468-6;O00468-3;O00468-5;O00468-4;O00468-7;O00468;A0A087X208;A0A494C0G5;A0A494C1I6;O00468-2	Agrin;Agrin N-terminal 110 kDa subunit;Agrin C-terminal 110 kDa subunit;Agrin C-terminal 90 kDa fragment;Agrin C-terminal 22 kDa fragment	AGRN	23225000
O00560;O00560-3;B4DHN5;E9PBU7	Syntenin-1	SDCBP	2199100000
O00560-2;G5EA09	Syntenin-1	SDCBP	29035000
O00629	Importin subunit alpha-3	KPNA4	6014100
O14578;O14578-4;H7BYJ3;O14578-2;O14578-3	Citron Rho-interacting kinase	CIT	7897000
O14732-2;O14732;K7EL65;K7ELF8	Inositol monophosphatase 2	IMPA2	1761000
O14966-2;O14966;E9PL56;O14966-3	Ras-related protein Rab-7L1	RAB29	10876000
O15240;Q05BJ3	Neurosecretory protein VGF;Neuroendocrine regulatory peptide-1;Neuroendocrine regulatory peptide-2;Antimicrobial peptide VGF[554-577]	VGF	3338800
O15355	Protein phosphatase 1G	PPM1G	2377900
O15400-2;O15400	Syntaxin-7	STX7	7765800
O15440-5;O15440;Q92887	Multidrug resistance-associated protein 5;Canalicular multispecific organic anion transporter 1	ABCC5;ABCC2	2960500
O43143	Putative pre-mRNA-splicing factor ATP-dependent RNA helicase DHX15	DHX15	10759000
O43707;O43707-2;G3V2W4;G3V2N5;H7C144;F5GXS2;A0A087WSZ2;O43707-3;Q08043;G3V2E8;G3V5M4;G3V2X9;K7EJH8;H0YJ11;H0YJW3;F6THM6;A0A494C1A0;P35609-2;P35609	Alpha-actinin-4	ACTN4	2585800
O43747;O43747-2;B4DGE1;H3BR36;H3BUN9;H3BNR4	AP-1 complex subunit gamma-1	AP1G1	9847800
O43776;K7EMQ6;K7EJ19;K7EIU7;K7EPK2;O43776-2	Asparagine--tRNA ligase, cytoplasmic	NARS	4443000
O43865-2;O43865;H0Y8B3;Q96HN2-4;Q96HN2-3;Q96HN2-2;Q96HN2;C9K0S0	Putative adenosylhomocysteinase 2;Adenosylhomocysteinase;Putative adenosylhomocysteinase 3	AHCYL1;AHCYL2	25504000
O60293-2;O60293;G3V1X1;O60293-4	Zinc finger C3H1 domain-containing protein	ZFC3H1	8117500
O60568;H7C2S8;H7C0B8;H7C2V1;H7C2A8;C9JU11	Procollagen-lysine,2-oxoglutarate 5-dioxygenase 3	PLOD3	104350000
O60749-2;O60749	Sorting nexin-2	SNX2	5253500
U3KQK0;Q99880;Q99879;Q99877;Q93079;Q8N257;Q5QNW6;Q16778;P62807;P58876;P57053;P33778;P23527;P06899;O60814;Q5QNW6-2;Q96A08;A0A2R8Y619	Histone H2B;Histone H2B type 1-L;Histone H2B type 1-M;Histone H2B type 1-N;Histone H2B type 1-H;Histone H2B type 3-B;Histone H2B type 2-F;Histone H2B type 2-E;Histone H2B type 1-C/E/F/G/I;Histone H2B type 1-D;Histone H2B type F-S;Histone H2B type 1-B;Histone H2B type 1-O;Histone H2B type 1-J;Histone H2B type 1-K;Histone H2B type 1-A	HIST1H2BN;HIST1H2BL;HIST1H2BM;HIST1H2BH;HIST3H2BB;HIST2H2BF;HIST2H2BE;HIST1H2BC;HIST1H2BD;H2BFS;HIST1H2BB;HIST1H2BO;HIST1H2BJ;HIST1H2BK;HIST1H2BA	73750000
O60826	Coiled-coil domain-containing protein 22	CCDC22	5079700
O60832;O60832-2;H7C0M1;C9IYT0;H7BZF2;H7C2Q2	H/ACA ribonucleoprotein complex subunit 4	DKC1	14395000
O60884	DnaJ homolog subfamily A member 2	DNAJA2	15467000
O75054;O75054-2	Immunoglobulin superfamily member 3	IGSF3	48647000
O75131;E7ENV7;Q86YQ8-2;Q9HCH3-2;Q8IYJ1;Q96A23;O95741;Q9UBL6-2;Q86YQ8;Q96A23-2;Q9HCH3;O95741-2;Q9UBL6	Copine-3;Copine-8;Copine-5;Copine-9;Copine-4;Copine-6;Copine-7	CPNE3;CPNE8;CPNE5;CPNE9;CPNE4;CPNE6;CPNE7	7475700
O75165	DnaJ homolog subfamily C member 13	DNAJC13	6676800
O75340;A0A024QZ42;O75340-2;H0Y9X3;A0A087WZ38	Programmed cell death protein 6	PDCD6;hCG_1985580	29660000
O75351;K7EL71;K7EKZ3	Vacuolar protein sorting-associated protein 4B	VPS4B	23075000
O75533;H7C341	Splicing factor 3B subunit 1	SF3B1	25624000
O75874;C9J4N6	Isocitrate dehydrogenase [NADP] cytoplasmic	IDH1	12148000
O75955-2;O75955;A0A140T9X0;A2AB09;A0A140T9R1;A0A140T907;A2AB13;A0A140T9W4;A2AB11;A0A0G2JJQ6;A2AB12;A2AB10;A0A140T9B1;A0A140T957;A0A140T910;A0A140T9C3;A0A140T959	Flotillin-1	FLOT1	17960000
O94776-2;O94776;E9PCS8;E7EQY4;F6RRE2;E7EV10;Q9BTC8-2;Q9BTC8	Metastasis-associated protein MTA2;Metastasis-associated protein MTA3	MTA2;MTA3	5570700
O94832;J3QRN6;K7EIG7;J3KRL0	Unconventional myosin-Id	MYO1D	31593000
O94906-2;O94906	Pre-mRNA-processing factor 6	PRPF6	2474900
Q5SR54;O94985-2;O94985;A0A3B3ITY6	Calsyntenin-1;Soluble Alc-alpha;CTF1-alpha	CLSTN1	44097000
O95831-6;O95831-4;O95831-3;O95831	Apoptosis-inducing factor 1, mitochondrial	AIFM1	2857100
P00338;P00338-3;P00338-5;P00338-2;F5GXH2;F5GYU2;F5GXY2;P00338-4;F5H5J4;F5H6W8;A0A087WUM2;Q6ZMR3	L-lactate dehydrogenase A chain	LDHA	194650000
P00558;P00558-2	Phosphoglycerate kinase 1	PGK1	185460000
P01023;H0YFH1;P20742-2;P20742	Alpha-2-macroglobulin	A2M	25358000
Q3BDU5;P02545-2;P02545-6;P02545-3;P02545;Q5TCI8;P02545-5;P02545-4;H0YAB0;A0A0C4DGC5	Prelamin-A/C;Lamin-A/C	LMNA	55503000
P02649;E9PEV4;E7ERP7;H0Y7L5;CON__Q03247	Apolipoprotein E	APOE	58665000
P02751-4;P02751-6;P02751-5;P02751-17;P02751-3;P02751-11;P02751-1;P02751-7;P02751;P02751-10;P02751-9;P02751-14;P02751-13;P02751-8;P02751-12;H0Y7Z1;H0Y4K8;P02751-2;P02751-16	Fibronectin;Anastellin;Ugl-Y1;Ugl-Y2;Ugl-Y3	FN1	3482400000
P02786;G3V0E5;F8WBE5;H7C3V5;Q9UP52-2;Q9UP52-3;Q9UP52	Transferrin receptor protein 1;Transferrin receptor protein 1, serum form	TFRC	51949000
P04040	Catalase	CAT	11660000
P04264;CON__P04264;CON__Q6IFZ6	Keratin, type II cytoskeletal 1	KRT1	7809500000
P04406;E7EUT5;P04406-2;O14556	Glyceraldehyde-3-phosphate dehydrogenase	GAPDH	1697700000
P04792;F8WE04;C9J3N8	Heat shock protein beta-1	HSPB1	22759000
Q93077;Q7L7L0;P04908	Histone H2A type 1-C;Histone H2A type 3;Histone H2A type 1-B/E	HIST1H2AC;HIST3H2A;HIST1H2AB	201430000
P06241;J3QRU1;P06241-3;P06241-2;P07947;P12931;P12931-2	Tyrosine-protein kinase Fyn;Tyrosine-protein kinase Yes	FYN;YES1	25989000
R4GN98;P06703	Protein S100;Protein S100-A6	S100A6	50866000
P06733;A0A2R8Y6G6;P06733-2;A0A2R8YEM5;K7EM90;A0A2R8Y879;K7ERS8;A0A2R8Y6I8;A0A2R8Y798;A0A2R8YEG5	Alpha-enolase;Enolase	ENO1	193870000
P06748-3;P06748;P06748-2;E5RGW4;E5RI98	Nucleophosmin	NPM1	53159000
P06858;E5RHN7;E7EW14;E5RJI0	Lipoprotein lipase	LPL	4887800
P07093-2;P07093;P07093-3;C9JN98;C9K031	Glia-derived nexin	SERPINE2	282300000
P07305-2;P07305	Histone H1.0;Histone H1.0, N-terminally processed	H1F0	29803000
P07355;P07355-2;H0YMD0;H0YMU9;H0YN42;H0YKS4;A6NMY6;H0YMM1;H0YNP5;H0YM50;H0YKZ7;H0YLV6;H0YMT9;H0YKX9;H0YN28;H0YL33;H0YN52;H0YMD9;H0YNA0;H0YKV8;H0YKL9;H0YMW4;H0YLE2;H0YKN4	Annexin A2;Annexin;Putative annexin A2-like protein	ANXA2;ANXA2P2	165040000
Q5ST81;Q5JP53;P07437	Tubulin beta chain	TUBB	163180000
V9GYZ6;P07814	Bifunctional glutamate/proline--tRNA ligase;Glutamate--tRNA ligase;Proline--tRNA ligase	EPRS	42918000
P07900;P07900-2	Heat shock protein HSP 90-alpha	HSP90AA1	47874000
P07954-2;P07954	Fumarate hydratase, mitochondrial	FH	15567000
P08238;Q58FF7;G3V2J8;Q58FF8;Q58FG1;Q14568;Q58FF6	Heat shock protein HSP 90-beta;Putative heat shock protein HSP 90-beta-3	HSP90AB1;HSP90AB3P	242640000
P08581;P08581-2;H7C174;P08581-3	Hepatocyte growth factor receptor	MET	18289000
P08670;B0YJC4;A0A1B0GTT5;A0A1B0GVG8;B0YJC5	Vimentin	VIM	15868000
P08754;A0A3B3ITM0;P63096-2;P04899-6;P04899-3;P04899-5;P04899-2;P63096;P04899;P04899-4;P38405-3;H3BTM2;A0A1W2PP38;P11488;P09471-2;P09471;P19087;A8MTJ3	Guanine nucleotide-binding protein G(k) subunit alpha;Guanine nucleotide-binding protein G(i) subunit alpha-1;Guanine nucleotide-binding protein G(i) subunit alpha-2	GNAI3;GNAI1;GNAI2	36033000
P09543-2;P09543;K7EN66;C9K0L8;K7ERZ0;K7ERC4	2,3-cyclic-nucleotide 3-phosphodiesterase	CNP	25394000
P09874	Poly [ADP-ribose] polymerase 1	PARP1	13092000
P16403;P10412;P16402;P22492;Q02539	Histone H1.2;Histone H1.4;Histone H1.3	HIST1H1C;HIST1H1E;HIST1H1D	55157000
P10644;K7EKR1;K7EM13;H7BYW5;K7EPB2;C9JSK5;P10644-2;P31321	cAMP-dependent protein kinase type I-alpha regulatory subunit;cAMP-dependent protein kinase type I-alpha regulatory subunit, N-terminally processed;cAMP-dependent protein kinase type I-beta regulatory subunit	PRKAR1A;PRKAR1B	5348300
P10721-2;P10721;E9PEK4;P10721-3;P07333	Mast/stem cell growth factor receptor Kit	KIT	9849600
P10809;E7EXB4;E7ESH4;P10809-2;C9JL25	60 kDa heat shock protein, mitochondrial	HSPD1	191590000
P11047	Laminin subunit gamma-1	LAMC1	39164000
P11142;E9PKE3;E9PNE6;A8K7Q2;P11142-2;E9PQQ4;E9PQK7;E9PK54;E9PLF4;E9PS65;P54652;E9PN25;E9PPY6;E9PM13;E9PI65	Heat shock cognate 71 kDa protein	HSPA8	295450000
P11216	Glycogen phosphorylase, brain form	PYGB	1813400
P11388;P11388-2;P11388-3;P11388-4	DNA topoisomerase 2-alpha	TOP2A	15888000
P11717	Cation-independent mannose-6-phosphate receptor	IGF2R	19145000
P13010;H7C0H9;C9JZ81	X-ray repair cross-complementing protein 5	XRCC5	5023900
P13497-5;P13497-2;P13497-6;P13497;Q9Y6L7;P13497-4	Bone morphogenetic protein 1;Tolloid-like protein 2	BMP1;TLL2	4003800
P13639;K7EJ74;K7EP67	Elongation factor 2	EEF2	452160000
P14618-2;P14618;H3BTN5;P14618-3;B4DNK4;H3BQ34;H3BR70;H3BT25;H3BUW1;H3BTJ2;H3BU13	Pyruvate kinase PKM;Pyruvate kinase	PKM	1092000000
P14923;C9JK18;C9JKY1;C9J826;C9JTX4	Junction plakoglobin	JUP	129560000
P63000;P60763;P15153;P63000-2;A0A3B3IRV0;F8WET9;B1AH79;A0A494C1M1;J3KSC4;J3QLK0;Q5JYX0;B1AH77;G3V4H1;A0A494BZX6;B1AH78;A0A590UJK8;G3V476;B1AH80;P84095;P60953-1;P60953;Q9H4E5-2;P17081;Q9H4E5	Ras-related C3 botulinum toxin substrate 1;Ras-related C3 botulinum toxin substrate 3;Ras-related C3 botulinum toxin substrate 2;Rho-related GTP-binding protein RhoG;Cell division control protein 42 homolog;Rho-related GTP-binding protein RhoJ;Rho-related GTP-binding protein RhoQ	RAC1;RAC3;RAC2;RHOQ;CDC42;RHOJ;RHOG	22326000
P15880;H0YEN5;E9PQD7;I3L404;E9PPT0;E9PM36;E9PMM9	40S ribosomal protein S2	RPS2	44213000
P15924;P15924-3;P15924-2	Desmoplakin	DSP	5488900000
P17643;E7EQI3	5,6-dihydroxyindole-2-carboxylic acid oxidase	TYRP1	8915800
P17931;G3V3R6	Galectin-3;Galectin	LGALS3	49437000
P18077;F8WBS5;F8WB72;C9K025	60S ribosomal protein L35a	RPL35A	24905000
P18206-2;P18206	Vinculin	VCL	11061000
P19021-2;P19021-4;P19021-3;P19021-6;P19021;P19021-5;F8W8D9;H7BYD9	Peptidyl-glycine alpha-amidating monooxygenase;Peptidylglycine alpha-hydroxylating monooxygenase;Peptidyl-alpha-hydroxyglycine alpha-amidating lyase	PAM	12738000
P19338;H7BY16	Nucleolin	NCL	154930000
P19367-4;P19367-2;P19367;P19367-3;B1AR62;E9PB90;P52789	Hexokinase-1	HK1	9048900
P20042	Eukaryotic translation initiation factor 2 subunit 2	EIF2S2	12885000
P21281;H0YC04;C9JL73;P15313;H0YAT8;E5RGH6;C9JZ02;C9JNS9	V-type proton ATPase subunit B, brain isoform;V-type proton ATPase subunit B, kidney isoform	ATP6V1B2;ATP6V1B1	35017000
P21283;E7EV59	V-type proton ATPase subunit C 1	ATP6V1C1	11062000
Q60FE5;P21333-2;P21333;A0A087WWY3;F8WE98;Q14315-2;Q14315;H0Y5F3;H0Y5C6;O75369-5;O75369-4;O75369-6;O75369-3;O75369-2;O75369-9;O75369;O75369-8	Filamin-A	FLNA	111770000
P22102;A0A140TA71;C9JZG2;C9JKQ7;C9JBJ1;C9JTV6;F8WD69;P22102-2	Trifunctional purine biosynthetic protein adenosine-3;Phosphoribosylamine--glycine ligase;Phosphoribosylformylglycinamidine cyclo-ligase;Phosphoribosylglycinamide formyltransferase	GART	16763000
P22314-2;P22314;Q5JRR9;Q5JRS0;Q5JRR6	Ubiquitin-like modifier-activating enzyme 1	UBA1	44542000
P23246-2;P23246	Splicing factor, proline- and glutamine-rich	SFPQ	776540
P23284	Peptidyl-prolyl cis-trans isomerase B	PPIB	25086000
P23526-2;P23526	Adenosylhomocysteinase	AHCY	24402000
P24821-4;P24821;E9PC84;J3QSU6;F5H7V9;P24821-6;P24821-5;P24821-2;P24821-3;H0YGZ3	Tenascin	TNC	116840000
P25391	Laminin subunit alpha-1	LAMA1	86375000
P26038;V9GZ54	Moesin	MSN	16819000
P26196	Probable ATP-dependent RNA helicase DDX6	DDX6	6717200
P26641;P26641-2	Elongation factor 1-gamma	EEF1G	57524000
P27105	Erythrocyte band 7 integral membrane protein	STOM	3656700
P29401;P29401-2;A0A0B4J1R6;E9PFF2;F8WAX4;F8W888	Transketolase	TKT	124870000
P30101	Protein disulfide-isomerase A3	PDIA3	2804400
P30153;C9J9C1;B3KQV6;E9PH38	Serine/threonine-protein phosphatase 2A 65 kDa regulatory subunit A alpha isoform	PPP2R1A	18639000
P31150;G5E9U5	Rab GDP dissociation inhibitor alpha	GDI1	658080
P31689-2;P31689	DnaJ homolog subfamily A member 1	DNAJA1	28884000
P31944	Caspase-14;Caspase-14 subunit p19;Caspase-14 subunit p10	CASP14	3947100
P31946-2;Q4VY20;Q4VY19;A0A0J9YWE8;P31946;A0A0J9YWZ2	14-3-3 protein beta/alpha;14-3-3 protein beta/alpha, N-terminally processed	YWHAB	8238900
P31947-2;P31947	14-3-3 protein sigma	SFN	619610
P32004-3;P32004-2;P32004;E7EVM4;E7EPI4	Neural cell adhesion molecule L1	L1CAM	5166500
P32119;A6NIW5;P32119-2	Peroxiredoxin-2	PRDX2	28953000
P34932;A0A087WYC1;A0A087WTS8;P34932-2	Heat shock 70 kDa protein 4	HSPA4	14471000
P35579;P35579-2;B1AH99;Q5BKV1;A0A087X0T3;P12883;P13535;Q9UKX3;P35749-4;Q9Y623;P13533;P12882;P11055;Q9UKX2;P35749-3;P35749;P35749-2;A7E2Y1	Myosin-9	MYH9	59836000
P35580;P35580-5;P35580-2;P35580-3;P35580-4	Myosin-10	MYH10	3219600
P36578;H3BM89;H3BTP7;H3BU31	60S ribosomal protein L4	RPL4	142940000
P38646;D6RA73;D6RJI2;A0A3B3ITI4	Stress-70 protein, mitochondrial	HSPA9	39469000
P39023;G5E9G0;B5MCW2;H7C422;F8WCR1;H7C3M2;Q92901	60S ribosomal protein L3	RPL3	409090000
P40121-2;P40121;H7C0X8;E7ENU9;B8ZZL6	Macrophage-capping protein	CAPG	41383000
P40227-2;P40227;Q92526-2;Q92526-3;Q92526	T-complex protein 1 subunit zeta	CCT6A	74384000
P41091;H7BZU1;Q2VIR3-2;Q2VIR3	Eukaryotic translation initiation factor 2 subunit 3;Putative eukaryotic translation initiation factor 2 subunit 3-like protein	EIF2S3;EIF2S3L	12249000
P41250	Glycine--tRNA ligase	GARS	34264000
P42356-2;P42356	Phosphatidylinositol 4-kinase alpha	PI4KA	1562800
Q5QP40;P43235	Cathepsin K	CTSK	23563000
P45974-2;P45974	Ubiquitin carboxyl-terminal hydrolase 5	USP5	5433100
P46087-3;P46087-2;P46087;P46087-4;F5H5X6;F5GYR3	Probable 28S rRNA (cytosine(4447)-C(5))-methyltransferase	NOP2	9169600
P46940;H0YLE8;A0A0J9YXZ5;E7EWC2;F5H7S7;F2Z2E2;Q13576-3;Q13576-2;Q13576;Q86VI3	Ras GTPase-activating-like protein IQGAP1	IQGAP1	56188000
P49368-2;P49368;B4DUR8;E9PRC8;Q5SZX6;E9PM09;Q5SZX9;Q5SZW8;E9PQ35	T-complex protein 1 subunit gamma	CCT3	36320000
P49411	Elongation factor Tu, mitochondrial	TUFM	7363400
P49915-2;P49915	GMP synthase [glutamine-hydrolyzing]	GMPS	14063000
P50395;V9GYJ7;V9GYF8;Q5SX90;Q5SX86;Q5SX91;Q5SX87;P50395-2	Rab GDP dissociation inhibitor beta	GDI2	17002000
Q3KNR6;P50502;F8WAQ7;H7C3I1;F6VDH7;Q8IZP2;Q8NFI4	Hsc70-interacting protein;Putative protein FAM10A4;Putative protein FAM10A5	ST13;ST13P4;ST13P5	1819600
P50552;K7EM16;K7EIG8;K7ENR7;K7ENL7	Vasodilator-stimulated phosphoprotein	VASP	8969300
P50570-3;P50570-2;P50570-5;P50570-4;P50570;K7EPK9;K7EMQ3;E5RIK2;E5RHK8;Q9UQ16-5;Q9UQ16-2;Q9UQ16-3;Q9UQ16;Q9UQ16-4	Dynamin-2;Dynamin-3	DNM2;MUCL1;DNM3	14275000
P50990-3;P50990-2;P50990;H7C2U0;H7C4C8	T-complex protein 1 subunit theta	CCT8	77217000
P50991-2;P50991	T-complex protein 1 subunit delta	CCT4	73284000
P51153;A0A087WWB9;M0R257;P20337;O95716;P20336;Q96E17	Ras-related protein Rab-13	RAB13	95278000
P51159-2;P51159;H3BUD9;H3BS49;H3BVH7;H3BN55;O00194	Ras-related protein Rab-27A	RAB27A	18385000
P51798-2;P51798;H0Y2M6	H(+)/Cl(-) exchange transporter 7	CLCN7	30784000
P51809-3;P51809;P51809-2	Vesicle-associated membrane protein 7	VAMP7	23706000
P52597	Heterogeneous nuclear ribonucleoprotein F;Heterogeneous nuclear ribonucleoprotein F, N-terminally processed	HNRNPF	1087100
P53396-2;P53396;P53396-3;K7ESG8	ATP-citrate synthase	ACLY	65904000
P55060-4;P55060-3;P55060;P55060-2	Exportin-2	CSE1L	38185000
P55072	Transitional endoplasmic reticulum ATPase	VCP	20181000
P55268	Laminin subunit beta-2	LAMB2	6982800
P60709;P63261;A0A2R8Y793;G5E9R0;E7EVS6;A0A2R8YGF8;I3L3R2;J3KT65;I3L3I0;I3L1U9;A6NL76;P63267;P68133;P68032;P62736;C9JTX5;C9JUM1;C9JZR7;K7EM38;F8WB63;B8ZZJ2;C9JFL5;F6UVQ4;F6QUT6;I3L4N8;P63267-2;A0A2R8YFE2;Q562R1;F8WCH0;Q6S8J3;P0CG38;A5A3E0	Actin, cytoplasmic 1;Actin, cytoplasmic 1, N-terminally processed;Actin, cytoplasmic 2;Actin, cytoplasmic 2, N-terminally processed;Actin, gamma-enteric smooth muscle;Actin, alpha skeletal muscle;Actin, alpha cardiac muscle 1;Actin, aortic smooth muscle	ACTB;ACTG1;ACTA1;ACTG2;ACTC1;ACTA2	462340000
P60842;J3KT04;J3KS93;J3QQP0;E9PBH4;F8WE11;E7EMV8;J3KSN7;J3QKZ9;J3QLN6;J3KS25;J3QR64;J3KTB5;J3QL43;J3QS69;J3KT12;E7EQG2;I3L3H2;P60842-2;Q14240;Q14240-2;P38919	Eukaryotic initiation factor 4A-I	EIF4A1	30780000
P61026	Ras-related protein Rab-10	RAB10	9179100
P61353;K7ELC7;K7EQQ9;K7ERY7	60S ribosomal protein L27	RPL27	58239000
Q5T6W2;P61978-3;P61978;P61978-2;S4R457	Heterogeneous nuclear ribonucleoprotein K	HNRNPK	19389000
P61981	14-3-3 protein gamma;14-3-3 protein gamma, N-terminally processed	YWHAG	1639100
P62269;A0A0G2JQH2;Q5GGW2	40S ribosomal protein S18	RPS18	58365000
P62424;Q5T8U3;Q5T8U2	60S ribosomal protein L7a	RPL7A	55336000
P62701	40S ribosomal protein S4, X isoform	RPS4X	89333000
P62820;E7END7;P62820-3;P62820-2	Ras-related protein Rab-1A	RAB1A	30760000
P62917;E9PP36;G3V1A1;E9PKZ0;E9PKU4	60S ribosomal protein L8	RPL8	122490000
P62937;F8WE65;C9J5S7;P0DN26;A0A0H2UH34;A0A0B4J2A2;A0A075B767;A0A075B759;P62937-2;Q9Y536;F5H284;P0DN37	Peptidyl-prolyl cis-trans isomerase A;Peptidyl-prolyl cis-trans isomerase A, N-terminally processed;Peptidyl-prolyl cis-trans isomerase;Peptidyl-prolyl cis-trans isomerase A-like 4A/B/C;Peptidyl-prolyl cis-trans isomerase A-like 4D	PPIA;PPIAL4F;PPIAL4A;PPIAL4D	108570000
P62995-3;P62995;H7BXF3;H7C2L4;Q13595-2;Q13595-4;Q13595-3;Q13595	Transformer-2 protein homolog beta;Transformer-2 protein homolog alpha	TRA2B;TRA2A	20865000
Q5VTE0;P68104;A0A087WVQ9;P68104-2;A0A2U3TZH3;Q05639;A0A087WV01;A0A2R8Y488;A6PW80;A0A2R8YDN5;Q5JR01;A0A2R8Y660	Putative elongation factor 1-alpha-like 3;Elongation factor 1-alpha 1;Elongation factor 1-alpha 2	EEF1A1P5;EEF1A1;EEF1A2	689780000
P68371;P04350;Q9BVA1;Q13885;A0A075B736;Q5SQY0;A0A0B4J269;Q13509-2;Q3ZCM7;A6NNZ2;Q13509	Tubulin beta-4B chain;Tubulin beta-4A chain;Tubulin beta-2B chain;Tubulin beta-2A chain	TUBB4B;TUBB4A;TUBB2B;TUBB2A	17055000
P78371;F8VQ14;F5GWF6;P78371-2	T-complex protein 1 subunit beta	CCT2	66133000
P78527-2;P78527	DNA-dependent protein kinase catalytic subunit	PRKDC	19855000
P78539-3;P78539-5;P78539-2;P78539;P78539-4	Sushi repeat-containing protein SRPX	SRPX	19434000
P81605;P81605-2	Dermcidin;Survival-promoting peptide;DCD-1	DCD	30270000
P98160;A0A3B3IT11;H7BYA5	Basement membrane-specific heparan sulfate proteoglycan core protein;Endorepellin;LG3 peptide	HSPG2	282560000
Q02413	Desmoglein-1	DSG1	33008000
Q02809;Q02809-2;Q5JXB8;Q5JXB7	Procollagen-lysine,2-oxoglutarate 5-dioxygenase 1	PLOD1	96719000
Q02878;F8VZ45;U3KQR5;F8VZA3;F8VWR1;F8VU16;F8VR69	60S ribosomal protein L6	RPL6	146940000
Q04637-6;Q04637-5;Q04637-4;Q04637-3;Q04637;Q04637-9;C9J6B6;C9JF13;E7EX73;E9PGM1;E7EUU4;Q04637-7;Q04637-8	Eukaryotic translation initiation factor 4 gamma 1	EIF4G1	3326900
Q06124-3;Q06124;Q06124-1;H0YF12;A0A1W2PPU4	Tyrosine-protein phosphatase non-receptor type 11	PTPN11	6354700
Q08211;Q08211-2	ATP-dependent RNA helicase A	DHX9	21662000
Q08380;K7EP36;K7EJY8;K7ESM3;K7EKQ5	Galectin-3-binding protein	LGALS3BP	172290000
Q08752	Peptidyl-prolyl cis-trans isomerase D	PPID	4619200
Q09328	Alpha-1,6-mannosylglycoprotein 6-beta-N-acetylglucosaminyltransferase A	MGAT5	6118500
Q09666	Neuroblast differentiation-associated protein AHNAK	AHNAK	20872000
Q12906;Q12906-7;Q12906-5;Q12906-4;Q12906-2;Q12906-6;Q12906-3	Interleukin enhancer-binding factor 3	ILF3	11508000
Q13011;M0R248;M0QXS7;M0R1A2;M0QZW4;M0QYT0	Delta(3,5)-Delta(2,4)-dienoyl-CoA isomerase, mitochondrial	ECH1	8798200
Q13200;H7C1H2;Q13200-2;Q13200-3;H7C2Q3;C9JPC0	26S proteasome non-ATPase regulatory subunit 2	PSMD2	12882000
Q13263-2;Q13263;M0R3C0	Transcription intermediary factor 1-beta	TRIM28	5932300
Q13332-6;Q13332-3;Q13332-4;Q13332-2;Q13332;G8JL96;A0A0A0MR60;Q13332-7;Q13332-5	Receptor-type tyrosine-protein phosphatase S	PTPRS	22223000
Q13347	Eukaryotic translation initiation factor 3 subunit I	EIF3I	9860700
Q13393-4;Q13393-2;Q13393;F8WBV7;C9IY79;Q13393-3	Phospholipase D1	PLD1	4398500
Q13835-2;Q13835	Plakophilin-1	PKP1	1175200
Q14152;Q14152-2	Eukaryotic translation initiation factor 3 subunit A	EIF3A	41491000
Q14204;A0A2R8Y5T0;A0A2R8YFZ7;A0A2R8Y706;A0A2R8Y542;H0YJ21;A0A2R8Y6I5;A0A2R8YGC7;A0A2R8Y6H2	Cytoplasmic dynein 1 heavy chain 1	DYNC1H1	23046000
Q14247-3;Q14247;Q14247-2	Src substrate cortactin	CTTN	12744000
Q14258;A0A3B3IUA7	E3 ubiquitin/ISG15 ligase TRIM25	TRIM25	12202000
Q14566	DNA replication licensing factor MCM6	MCM6	7532000
Q14644-2;Q14644	Ras GTPase-activating protein 3	RASA3	2883300
Q14974;J3KTM9;Q14974-2;J3QR48;J3KS06;J3QKQ5	Importin subunit beta-1	KPNB1	75025000
Q15029-2;Q15029-3;Q15029	116 kDa U5 small nuclear ribonucleoprotein component	EFTUD2	21816000
Q15084-3;Q15084;Q15084-4;Q15084-5;Q15084-2	Protein disulfide-isomerase A6	PDIA6	10025000
Q15149-7;Q15149-8;Q15149-9;Q15149-5;Q15149-4;Q15149-6;Q15149-3;Q15149-2;Q15149;H0YDN1;E9PKG0;E9PMV1;A0A5F9ZGX0	Plectin	PLEC	32642000
Q15233-2;Q15233;H7C367;C9IZL7;C9JYS8	Non-POU domain-containing octamer-binding protein	NONO	22053000
Q15274	Nicotinate-nucleotide pyrophosphorylase [carboxylating]	QPRT	9247900
Q15365	Poly(rC)-binding protein 1	PCBP1	10565000
Q15393-2;Q15393;J3QL37;I3L4G7	Splicing factor 3B subunit 3	SF3B3	20674000
Q16629-4;Q16629;H7BZZ6;A0A0B4J1Z1;C9JAB2;Q16629-3;Q16629-2	Serine/arginine-rich splicing factor 7	SRSF7	2683700
Q16832;H0Y9F4;A0A0G2JI85;A0A0G2JNZ7;A0A0A0MSX3;Q08345-2;Q08345-6;Q08345;Q08345-5	Discoidin domain-containing receptor 2;Epithelial discoidin domain-containing receptor 1	DDR2;DDR1	6805900
Q53EZ4-2;Q53EZ4;H0Y432	Centrosomal protein of 55 kDa	CEP55	17362000
Q5T4S7-3;Q5T4S7-4;Q5T4S7;Q5T4S7-2;A0A0A0MSW0;Q5T4S7-5;X6R960;Q5T4S7-6	E3 ubiquitin-protein ligase UBR4	UBR4	5963300
Q5THR3-5;Q5THR3-2;Q5THR3;Q5THR3-6	EF-hand calcium-binding domain-containing protein 6	EFCAB6	16886000
Q5VZI3-2;Q5VZI3;Q5VZI3-3	Transmembrane protein C9orf91	C9orf91	1458700
Q68EM7-2;Q68EM7-6;Q68EM7-5;Q68EM7;I3L4P0;I3L1S9;J3KRS3;F5H6L3;E7ERK8;Q68EM7-4;Q68EM7-3;Q17R89-2;Q17R89-3;Q17R89	Rho GTPase-activating protein 17;Rho GTPase-activating protein 44	ARHGAP17;ARHGAP44	2278700
Q6P1N0-2;Q6P1N0;K7EJY5;K7EMP1	Coiled-coil and C2 domain-containing protein 1A	CC2D1A	1693000
Q6P2Q9;I3L0J9	Pre-mRNA-processing-splicing factor 8	PRPF8	336400
Q6UVK1	Chondroitin sulfate proteoglycan 4	CSPG4	38285000
Q6YHK3-3;Q6YHK3-2;Q6YHK3-4;Q6YHK3	CD109 antigen	CD109	3164400
Q7KZF4;H7C597	Staphylococcal nuclease domain-containing protein 1	SND1	83242000
Q7L576;Q7L576-3;Q7L576-2;A0A0G2JR96;A0A0G2JQT1;E7EW33;H7C229;E7EVJ5;Q96F07-2;Q96F07	Cytoplasmic FMR1-interacting protein 1	CYFIP1	20033000
Q7LBR1	Charged multivesicular body protein 1b	CHMP1B	212220000
Q86VP6;H0YH27;A0A0C4DGH5;Q86VP6-3;Q86VP6-2	Cullin-associated NEDD8-dissociated protein 1	CAND1	14315000
Q8IVM0;Q8IVM0-2	Coiled-coil domain-containing protein 50	CCDC50	2412700
Q8IYI6	Exocyst complex component 8	EXOC8	3817400
Q8N145-2;Q8N145	Leucine-rich repeat LGI family member 3	LGI3	16049000
Q8N1F7-2;Q8N1F7;H3BPA9;H3BVG0	Nuclear pore complex protein Nup93	NUP93	3812600
Q8N3U4;Q8N3U4-2;B1AMT4	Cohesin subunit SA-2	STAG2	4781300
Q8N4C8-5;Q8N4C8-2;Q8N4C8-3;Q8N4C8-4;Q8N4C8;A0A590UJE1	Misshapen-like kinase 1	MINK1	30574000
Q8WUM4;Q8WUM4-2;F8WDK9;A0A3B3IT07;Q8WUM4-3;C9IZF9;F8WEQ7;F8WBR8	Programmed cell death 6-interacting protein	PDCD6IP	822720000
Q92616	Translational activator GCN1	GCN1L1	2068300
Q92900-2;Q92900	Regulator of nonsense transcripts 1	UPF1	2751900
Q96FN4-2;Q96FN4;H3BUC8	Copine-2	CPNE2	2068900
Q96P70	Importin-9	IPO9	4905900
Q96PU5-3;Q96PU5-2;Q96PU5-6;Q96PU5-5;Q96PU5-7;Q96PU5;K7ERN1;A0A1B0GVY1;Q96PU5-9;Q96PU5-4;K7ENS6	E3 ubiquitin-protein ligase NEDD4-like	NEDD4L;ZNF227	26297000
Q99543-2;Q99543	DnaJ homolog subfamily C member 2;DnaJ homolog subfamily C member 2, N-terminally processed	DNAJC2	1419600
Q99615-2;Q99615;K7EJE9;K7EJL5;K7EN19;K7EJV7;K7EK03;K7ER44;K7ELJ8;K7EPP7;K7ESP1;K7EIH8	DnaJ homolog subfamily C member 7	DNAJC7	4801800
Q99698	Lysosomal-trafficking regulator	LYST	5578200
Q99832-4;Q99832-3;Q99832;Q99832-2;F8WAM2	T-complex protein 1 subunit eta	CCT7	23182000
Q99961;M0QYE0;M0R0I3;Q99961-3;Q99961-2;M0R2K6	Endophilin-A2	SH3GL1	105610000
Q9BRX2	Protein pelota homolog	PELO	2922000
Q9BS26	Endoplasmic reticulum resident protein 44	ERP44	6255700
Q9BXX0	EMILIN-2	EMILIN2	88430000
Q9C0H2-2;Q9C0H2;Q9C0H2-3;Q9C0H2-4;H7C3T6	Protein tweety homolog 3;Protein tweety homolog	TTYH3	114730000
Q9H0H5;F8VYH6;F8VUW9;F8VV39;F8VQZ5;F8VS54;F8VWX0;F8W0L1;F8VZ66;F8VV37;F8VV47;F8VWY4;F8VVE5;F8VRD2;F8VRL2	Rac GTPase-activating protein 1	RACGAP1	15030000
Q9H0U4;E9PLD0;Q92928	Ras-related protein Rab-1B	RAB1B	14370000
Q9H444;Q96CF2	Charged multivesicular body protein 4b	CHMP4B	65840000
Q9HB40;I3L4Z9;Q9HB40-2	Retinoid-inducible serine carboxypeptidase	SCPEP1	8503200
Q9HB71;Q9HB71-3;B2ZWH1;Q9HB71-2	Calcyclin-binding protein	CACYBP	11117000
Q9HCE0;Q9HCE0-2;K7ENS1;K7EM87;K7EPN4;K7ENK5	Ectopic P granules protein 5 homolog	EPG5	11895000
Q9HD42;F5H875;F8VUA2;F8VVT7;Q9HD42-2	Charged multivesicular body protein 1a	CHMP1A	11664000
Q9NPH3;H7C3W4;C9J9W1;Q9NPH3-2;Q9NPH3-5	Interleukin-1 receptor accessory protein	IL1RAP	15689000
Q9NRX5	Serine incorporator 1	SERINC1	2769700
Q9NSD9;Q9NSD9-2	Phenylalanine--tRNA ligase beta subunit	FARSB	18837000
Q9NTI5-2;Q9NTI5;Q9NTI5-3	Sister chromatid cohesion protein PDS5 homolog B	PDS5B	2191800
Q9NVJ2;Q9NVJ2-2	ADP-ribosylation factor-like protein 8B	ARL8B	2680900
Q9NXH9-2;Q9NXH9;K7EQQ8	tRNA (guanine(26)-N(2))-dimethyltransferase	TRMT1;SEMA4B	2487100
Q9NZZ3;Q9NZZ3-2	Charged multivesicular body protein 5	CHMP5	45218000
Q9P265;H0YIU5	Disco-interacting protein 2 homolog B	DIP2B	51723000
Q9P2J5-3;Q9P2J5-2;Q9P2J5	Leucine--tRNA ligase, cytoplasmic	LARS	3544500
Q9P2R3-4;Q9P2R3;Q9P2R3-2	Ankyrin repeat and FYVE domain-containing protein 1	ANKFY1	159750000
Q9UBF2-2;Q9UBF2	Coatomer subunit gamma-2	COPG2	3758100
Q9UHB9-4;Q9UHB9-2;Q9UHB9;Q9UHB9-3	Signal recognition particle subunit SRP68	SRP68	3640800
Q9UIW2;P51805;Q9HCM2;O75051;Q9HCM2-4	Plexin-A1;Plexin-A3	PLXNA1;PLXNA3	17640000
Q9UKE5-8;Q9UKE5-5;Q9UKE5-7;Q9UKE5-3;Q9UKE5-6;Q9UKE5-2;Q9UKE5-4;Q9UKE5	TRAF2 and NCK-interacting protein kinase	TNIK	7431900
Q9UKU9;Q9UKU9-2	Angiopoietin-related protein 2	ANGPTL2	33779000
Q9UMS4;H0YGF3;F5H2I0;F5GY56	Pre-mRNA-processing factor 19	PRPF19	5985000
Q9UN37;I3L4J1	Vacuolar protein sorting-associated protein 4A	VPS4A	76710000
Q9Y250-5;Q9Y250-4;Q9Y250-3;Q9Y250-2;Q9Y250	Leucine zipper putative tumor suppressor 1	LZTS1	4422800
Q9Y2A7;Q9Y2A7-2	Nck-associated protein 1	NCKAP1	29586000
Q9Y3I0	tRNA-splicing ligase RtcB homolog	RTCB	11063000
Q9Y490;A0A1B0GVU7;Q9Y4G6;H0YMT1	Talin-1	TLN1	38812000
Q9Y5B9	FACT complex subunit SPT16	SUPT16H	9442700
Q9Y5X1	Sorting nexin-9	SNX9	3576200

## Sheet: BXPC3
Protein IDs	Protein names	Gene names	avarage intensity_BXPC3_ins
U3KPR7;U3KQE2;K7EM73;K7EIV0;A0A075B7C0;K7EKD8;A0A0C4DGQ5;P04632	Calpain small subunit 1	CAPNS1	951630
A0A087WTA8;P08123	Collagen alpha-2(I) chain	COL1A2	2.22853e+07
M0R0I5;E9PEB5;A0A087WTP3;Q96I24-2;Q96I24;Q96AE4;Q96AE4-2;Q92945	Far upstream element-binding protein 3;Far upstream element-binding protein 1;Far upstream element-binding protein 2	KHSRP;FUBP1;FUBP3	958000
H3BNC6;A0A087WX17;A0A087WU43;A0A087WXI5;P12830-2;P12830;J3QKP1;H3BVI7	Cadherin-1;E-Cad/CTF1;E-Cad/CTF2;E-Cad/CTF3	CDH1	2.38978e+06
A0A087WUW5;A0A0D9SF20;A6NLN1;A0A0U1RRM4;O95758-7;O95758-1;O95758-6;P26599;O95758-2;P26599-2;O95758;O95758-5;P26599-3;O95758-4	Polypyrimidine tract-binding protein 3;Polypyrimidine tract-binding protein 1	PTBP1;PTBP3	1.38857e+06
A0A087WUZ3;Q01082-3;Q01082-2;Q01082;F8W6C1	Spectrin beta chain, non-erythrocytic 1	SPTBN1	654020
A0A087WVN5;A0A087WWX0;A0A087WVZ9;A0A0A0MQR7;P19388	DNA-directed RNA polymerases I, II, and III subunit RPABC1	POLR2E	683273
A0A087WVP1;Q14517	Protocadherin Fat 1;Protocadherin Fat 1, nuclear form	FAT1	925730
J3KRF5;K7EJJ5;J3KS13;A0A087WVQ6;Q00610-2;Q00610	Clathrin heavy chain;Clathrin heavy chain 1	CLTC	2.40539e+06
A0A0B4J281;H0YMG3;H0YKK3;H0YN74;H0YMR9;H0YMV5;H0YNH0;H0YMB3;H0YLV5;A0A087WWM4;F8WAN9;H0YNJ6;Q9P2T1-3;Q9P2T1;Q9P2T1-2	GMP reductase;GMP reductase 2	GMPR2	2.98527e+06
A0A494C0P6;A0A087WWU8;P06753-3;P06753-6;P06753-2;J3KN67;A0A2R2Y2Q3		TPM3	3.16387e+06
A0A087WXM6;J3QQT2;J3QLC8;J3KRX5;A0A0A0MRF8;A0A0A6YYL6;P18621-2;P18621;P18621-3;J3KRB3;A0A087WWH0;J3QS96	60S ribosomal protein L17	RPL17;RPL17-C18orf32	6203600
K7ENU8;A0A087WXM8;P50895	Basal cell adhesion molecule	BCAM	2200800
A0A3B3ITZ0;A0A087WXX2;A0A3B3IS80;P05062	Fructose-bisphosphate aldolase;Fructose-bisphosphate aldolase B	ALDOB	257243
A0A087WY00;G3V394;F8WE88;F8W6H6;Q9Y4I1-2;Q9Y4I1;Q9Y4I1-3	Unconventional myosin-Va	MYO5A	7.46573e+07
A0A087WY61;Q14980-4;Q14980-3;Q14980-2;Q14980	Nuclear mitotic apparatus protein 1	NUMA1	543370
H0YJV3;A0A087WZP6;Q14112-2;Q14112	Nidogen-2	NID2	1637530
A0A087X084;E9PBP8;P16662	UDP-glucuronosyltransferase 2B7	UGT2B7	2.07683e+06
A0A087X090;P14324-2;P14324	Farnesyl pyrophosphate synthase	FDPS	1.22877e+07
M0QY96;M0R2I7;M0QZM1;A0A087X0X3;P52272-2;P52272	Heterogeneous nuclear ribonucleoprotein M	HNRNPM	1.04463e+06
A0A096LP37;A0A096LNI2;A0A096LNX2;Q9Y5E7	Protocadherin beta-2	PCDHB2	192813
H7C0V9;A0A0A0MRG2;E9PG40;P05067-10;P05067-3;P05067-4;P05067-5;Q06481-5;P05067-6;P05067-7;P05067-11;P05067-8;P05067-9;P05067	Amyloid beta A4 protein;N-APP;Soluble APP-alpha;Soluble APP-beta;C99;Beta-amyloid protein 42;Beta-amyloid protein 40;C83;P3(42);P3(40);C80;Gamma-secretase C-terminal fragment 59;Gamma-secretase C-terminal fragment 57;Gamma-secretase C-terminal fragment 50;C31	APP	3.11847e+06
G3V2U1;H0YJF8;G3V4Z5;G3V5X9;Q5QPE4;Q5QPE5;A0A0A0MRI2;Q9Y5X3;Q9UNH7	Sorting nexin-5;Sorting nexin-6;Sorting nexin-6, N-terminally processed	SNX6;SNX5	1830750
X6RA56;A0A0A0MRV8;X6RLR1;O75935-3;O75935-2;O75935	Dynactin subunit 3	DCTN3	127987
E7EW15;E7EMV7;A0A0A0MRZ4;Q15025-7;Q15025-8;Q15025-5;Q15025-6;Q15025-4;Q15025-3;Q15025-2;Q15025	TNFAIP3-interacting protein 1	TNIP1	97043.3
K7EIP4;A0A0A0MTS5;A0A0A6YYF2;A0A3B3ITG1;A0A0A0MSA0;Q16787-4;Q16787-1;Q16787-3;Q16787	Laminin subunit alpha-3	LAMA3	3.46383e+07
A0A0A0MSI0;Q06830;A0A0A0MRQ5;H7C3T4;Q13162	Peroxiredoxin-1;Peroxiredoxin-4	PRDX1;PRDX4	3.6322e+07
A0A0A0MSJ8;T1ECW5;O75170-6;O75170-2;O75170-4;O75170-3;O75170-5;O75170	Serine/threonine-protein phosphatase 6 regulatory subunit 2	PPP6R2	2.76133e+07
Q5TC05;H0Y7C1;M0R116;B1AKY9;A0A2R8YEY8;A0A0A0MT26;P05023-3;P13637;P50993;P05023-4;P05023;P13637-2;P13637-3	Sodium/potassium-transporting ATPase subunit alpha-1;Sodium/potassium-transporting ATPase subunit alpha-3;Sodium/potassium-transporting ATPase subunit alpha-2	ATP1A1;ATP1A2;ATP1A3	268133
A0A0B4J1R2;Q9H6R3;H0YII9;F8VZB4;Q9H6R3-2	Acyl-CoA synthetase short-chain family member 3, mitochondrial	ACSS3	7.97567e+06
A0A0B4J1R4;P32754-2;P32754	4-hydroxyphenylpyruvate dioxygenase	HPD	1.25464e+06
A0A0B4J1R6;P29401;P29401-2	Transketolase	TKT	6.71117e+06
K7EME0;A0A0B4J2A4;P42765;K7ER88;K7EJB1;K7EJ68	3-ketoacyl-CoA thiolase, mitochondrial	ACAA2	9.68433e+06
A0A0C4DGB6;CON__P02768-1;P02768;H7C013;A0A087WWT3;C9JKR2;H0YA55;D6RHD5;B7WNR0;P02768-3;P02768-2	Serum albumin	ALB	5.45118e+06
A0A590UJ56;A0A590UJC4;A0A590UK34;A0A590UJR3;A0A590UJ21;A0A0C4DGX4;A0A590UJ50;Q13616	Cullin-1	CUL1	1.97277e+06
H0Y482;X6RC15;H7C2K6;A0A0C4DH22;A0A1B0GTW6;Q9H4G0-4;Q9H4G0-3;Q9H4G0-2;Q9H4G0	Band 4.1-like protein 1	EPB41L1	5.39447e+06
A0A0D9SEM4;Q08170	Serine/arginine-rich splicing factor 4	SRSF4	2251100
A0A0D9SF54;A0A0D9SGF6;Q13813-3;Q13813;Q13813-2;A0A0D9SFF6	Spectrin alpha chain, non-erythrocytic 1	SPTAN1	1.54521e+07
A0A0D9SFD2;Q8N1K5-3;Q8N1K5-2;Q8N1K5;Q8N1K5-4	Protein THEMIS	THEMIS	85633.3
V9GZ37;A0A0G2JIW1;P0DMV8-2;P0DMV9;P0DMV8;Q53FA3;P34931	Heat shock 70 kDa protein 1A;Heat shock 70 kDa protein 1B;Heat shock 70 kDa protein 1-like	HSPA1A;HSPA1B;HSPA1L	1.33378e+08
C9K0U8;A0A0G2JLD8;E7EUY5;Q04837	Single-stranded DNA-binding protein, mitochondrial	SSBP1	6589800
A0A376A9V2;A0A0G2JQ47;K7RE56;B1N8M6;A0A191URI9;A0A5F9ZHS4;A0A376A986;A0A0G2JNJ6;Q14954;Q14952	Killer cell immunoglobulin-like receptor 2DS1;Killer cell immunoglobulin-like receptor 2DS3	KIR2DS3;KIR2DS1	9665500
A0A0G2JRP8;A0A0G2JP21;Q8N7Z2	Golgin subfamily A member 6-like protein 1	GOLGA6L1	2.72457e+06
O60812;B7ZW38;B2RXH8;P0DMR1;A0A0G2JPF8;P07910;G3V575;G3V2Q1;A0A0G2JNQ3;G3V4C1;B2R5W2;B4DY08;G3V576;G3V555;G3V4W0;B4DSU6;G3V251;G3V3K6;G3V5X6;P07910-4;P07910-2;G3V4M8;G3V2H6	Heterogeneous nuclear ribonucleoprotein C-like 1;Heterogeneous nuclear ribonucleoprotein C-like 3;Heterogeneous nuclear ribonucleoprotein C-like 2;Heterogeneous nuclear ribonucleoprotein C-like 4;Heterogeneous nuclear ribonucleoproteins C1/C2	HNRNPCL1;HNRNPCL3;HNRNPCL2;HNRNPCL4;HNRNPC	958807
A0A0G2JS82;O94973;O94973-2;A0A0G2JQM1;O94973-3;O95782-2;O95782	AP-2 complex subunit alpha-2;AP-2 complex subunit alpha-1	AP2A2;AP2A1	2441800
A0A0J9YWI0;Q4VXZ8;Q9NUI1-3;Q9NUI1	Peroxisomal 2,4-dienoyl-CoA reductase	DECR2	1.19803e+07
B0QYG7;B0QYG8;A0A0U1RR22;Q9UNF0-2;Q9UNF0	Protein kinase C and casein kinase substrate in neurons protein 2	PACSIN2	1.48427e+06
P04908;Q7L7L0;A0A0U1RR32;A0A0U1RRH7;A0A3B3IS11;Q96QV6;P16104;Q93077;P0C0S8;P20671;Q9BTM1-2;Q6FI13;Q16777;Q9BTM1;Q99878;Q96KK5;Q8IUE6;REV__H0YBA5;H0YFX9;REV__H0Y672;Q71UI9-2;Q71UI9;REV__E7EQ67;REV__H7BY63;A0A494C189;REV__Q8NB25-2;REV__A0A087X2A7;C9J0D1;REV__Q8NB25-3;P0C0S5;REV__Q8NB25-4;Q71UI9-5;REV__Q8NB25	Histone H2A type 1-B/E;Histone H2A type 3;Histone H2A type 1-A;Histone H2AX;Histone H2A type 1-C;Histone H2A type 1;Histone H2A type 1-D;Histone H2A.J;Histone H2A type 2-A;Histone H2A type 2-C;Histone H2A type 1-J;Histone H2A type 1-H;Histone H2A type 2-B;Histone H2A;Histone H2A.V;Histone H2A.Z	HIST1H2AB;HIST3H2A;HIST1H2AA;H2AFX;HIST1H2AC;HIST1H2AG;HIST1H2AD;H2AFJ;HIST2H2AA3;HIST2H2AC;HIST1H2AJ;HIST1H2AH;HIST2H2AB;H2AFV;H2AFZ	7512300
A0A1B0GVA3;A0A1B0GW66;A0A1B0GUH5;A0A1B0GTZ5;A0A1B0GTM3;A0A1B0GUA4;A0A1B0GW68;E7EMM4;A0A1B0GUW4;A0A1B0GVG2;A0A1B0GUE3;A0A1B0GTP7;A0A1B0GUB3;A0A1B0GU06;A0A1B0GU62;A0A1B0GVE7;A0A1B0GVJ1;A0A1B0GW48;A0A1B0GUJ3;A0A1B0GV95;Q13510;Q13510-2	Acid ceramidase;Acid ceramidase subunit alpha;Acid ceramidase subunit beta	ASAH1	206283
A0A1B0GW44;A0A1B0GVP3;A0A1B0GV23;A0A1B0GVD5;A0A1B0GWE8;P07339;H7C1V0;A0A1B0GU92;A0A1B0GU03;A0A1B0GVF1;F8W787;F8WD96;C9JH19;H7C469	Cathepsin D;Cathepsin D light chain;Cathepsin D heavy chain	CTSD	11288800
A0A1W2PRB1;A0A1W2PR88;O60687	Sushi repeat-containing protein SRPX2	SRPX2	1.63021e+07
Q96GW1;A0A1W2PRR1;P14625;F8W026	Endoplasmin	HSP90B1	1057500
A0A286YF15;Q9UMR7-2;Q9UMR7	C-type lectin domain family 4 member A	CLEC4A	1.40337e+06
J3QSA3;M0R2S1;Q96C32;Q5PY61;J3QKN0;F5GXK7;F5H747;A0A2R8Y422;F5H388;B4DV12;F5GZ39;F5H265;F5H2Z3;F5GYU3;F5H6Q2;M0R1M6;J3QTR3;Q49A90;J3QS39;M0R1V7;P62987;P62979;P0CG47;P0CG48	Ubiquitin-60S ribosomal protein L40;Ubiquitin;60S ribosomal protein L40;Ubiquitin-40S ribosomal protein S27a;Ubiquitin;40S ribosomal protein S27a;Polyubiquitin-B;Ubiquitin;Polyubiquitin-C;Ubiquitin	UBB;UBA52;UBC;RPS27A	4.64577e+06
A0A2R8Y5T7;A0A2R8Y430;P48637;A0A2R8Y7I7;A0A2R8Y6Q7;P48637-2	Glutathione synthetase	GSS	4.61933e+06
A0A2R8Y804;A0A2R8Y543;A0A2R8Y5C3;A0A2R8Y750;A0A2R8Y5Z1;B4DGU4;A0A2R8YCH5;A0A2R8Y7Z0;A0A2R8Y5A3;P35222;A0A2R8Y815;A0A2R8Y6G0	Catenin beta-1	CTNNB1	2.89259e+06
E7EX53;A0A2R8Y738;A0A2R8YEM3;E7EQV9;P61313-2;P61313	Ribosomal protein L15;60S ribosomal protein L15	RPL15	1.39205e+06
E7ETK0;A0A2R8Y849;A0A2R8YD14;P62847-2;P62847-3;P62847;P62847-4	40S ribosomal protein S24	RPS24	299073
A0A2R8YGD3			4973900
F5H793;C9J7H8;A8MW50;A0A3B3IS95;A0A5F9ZHM4;P07195	L-lactate dehydrogenase;L-lactate dehydrogenase B chain	LDHB	1.792e+06
A0A3B3ITK7;P36871;P36871-3;P36871-2	Phosphoglucomutase-1	PGM1	5806700
A0A3B3ITM0;P38405-3;P63096-2;P04899-6;P04899-3;P04899-5;P04899-2;P11488;P63096;P19087;P08754;A8MTJ3;P04899;P04899-4	Guanine nucleotide-binding protein G(i) subunit alpha-1;Guanine nucleotide-binding protein G(i) subunit alpha-2;Guanine nucleotide-binding protein G(t) subunit alpha-1;Guanine nucleotide-binding protein G(t) subunit alpha-2;Guanine nucleotide-binding protein G(k) subunit alpha;Guanine nucleotide-binding protein G(t) subunit alpha-3	GNAI1;GNAI2;GNAT1;GNAT2;GNAI3;GNAT3	311403
A0A3B3ITY6;O94985-2;O94985;Q5SR54	Calsyntenin-1;Soluble Alc-alpha;CTF1-alpha	CLSTN1	30543900
A0A494C0H6;Q00577	Transcriptional activator protein Pur-alpha	PURA	1.45876e+06
A0A494C0J7;Q08188	Protein-glutamine gamma-glutamyltransferase E;Protein-glutamine gamma-glutamyltransferase E 50 kDa catalytic chain;Protein-glutamine gamma-glutamyltransferase E 27 kDa non-catalytic chain	TGM3	1.74622e+06
A0A494C1M4;O75891-2;O75891;O75891-3;Q3SY69	Cytosolic 10-formyltetrahydrofolate dehydrogenase;Mitochondrial 10-formyltetrahydrofolate dehydrogenase	ALDH1L1;ALDH1L2	1.91237e+06
R4GN49;A0A590UJ49;P29034	Protein S100-A2	S100A2	5.60347e+06
K7EMV3;A0A590UJJ6;B4DEB1;K7EK07;K7ES00;Q71DI3;Q16695;P84243;P68431;K7EP01;Q5TEC6;Q6NXT2	Histone H3;Histone H3.2;Histone H3.1t;Histone H3.3;Histone H3.1;Histone H3.3C	H3F3B;H3F3A;HIST2H3A;HIST3H3;HIST1H3A;HIST2H3PS2;H3F3C	9.36637e+07
F8WBR5;M0QZ52;G3V479;P0DP25;P0DP24;P0DP23;A0A590UK56;E7EMB3		CALM2;CALM3;CALM1	3.75483e+06
M0R054;M0QX65;A0A590UK93;A0A590UKC5;B3KNJ4;Q9UBE0-2;Q9UBE0-3;Q9UBE0	SUMO-activating enzyme subunit 1;SUMO-activating enzyme subunit 1, N-terminally processed	SAE1	388410
G3V1E2;A0A5F9UJX7;A0A5F9UP49;Q9BRK5-4;Q9BRK5-3;Q9BRK5-6;Q9BRK5	45 kDa calcium-binding protein	SDF4	419963
A0A5F9ZH78;P05089;P05089-2;A0A5F9ZGN6;P05089-3	Arginase-1	ARG1	55487100
H0YEL7;A0A5F9ZHH9;A0A5F9ZHD4;A0A5F9ZHJ7;A0A5F9ZI66;A0A5F9ZHJ0;A0A5F9ZHL1;P24752	Acetyl-CoA acetyltransferase, mitochondrial	ACAT1	3357680
A0A669KBG0;Q8NBP7-2;Q8NBP7	Proprotein convertase subtilisin/kexin type 9	PCSK9	1.49531e+06
A2A2Y4-5;A2A2Y4-2;A2A2Y4	FERM domain-containing protein 3	FRMD3	7654.67
K7EPA7;A2RUB1-2;A2RUB1	Uncharacterized protein C17orf104	C17orf104	15167
A6NDG6	Phosphoglycolate phosphatase	PGP	2.83103e+06
F5H823;B7ZB78;F5GZG1;F5GX62;E7ESV4;F5H7Y6;P61224-2;P61224-4;P61224-3;P62834;P61224;A6NIZ1	Ras-related protein Rap-1b;Ras-related protein Rap-1A;Ras-related protein Rap-1b-like protein	RAP1B;RAP1A	4195500
P07355-2;A6NMY6;P07355;H0YMM1;H0YN42;H0YM50;H0YMU9;H0YMD0;H0YKS4;H0YNP5;H0YN52;H0YLE2;H0YMW4;H0YN28;H0YKX9;H0YMT9;H0YLV6;H0YKZ7;H0YNA0;H0YL33	Annexin A2;Putative annexin A2-like protein;Annexin	ANXA2;ANXA2P2	6898000
C9JH92;A6NP24;Q08257-2;Q08257-3;Q08257	Quinone oxidoreductase	CRYZ	766080
Q5JX55;Q5JX56;Q5JX58;Q5JX59;Q5JX60;Q5JX44;E7ENH5;A6PVH9;F2Z2V0;B0QZ18;Q99829	Copine-1	CPNE1	1019930
A6XGL3;CON__P07477;E7EQ64;P07477;H0Y8D1;CON__P00761;Q9BYE2-3;Q9BYE2-2;Q9BYE2-6;Q9BYE2	Trypsin-1;Alpha-trypsin chain 1;Alpha-trypsin chain 2;Transmembrane protease serine 13	PRSS1;TMPRSS13	663180000
X6RJF9;F8WBU4;E5RJU6;D3YTJ2;A8K8P3-5;A8K8P3-4;A8K8P3-10;A8K8P3-3;A8K8P3-9;A8K8P3-2;A8K8P3	Protein SFI1 homolog	SFI1	76040
D6RC18;A8MVI5;Q9ULR0;Q9ULR0-2;Q9ULR0-1	Pre-mRNA-splicing factor ISY1 homolog	ISY1	8.23163e+06
M0R088;E9PCT1;A9Z1X7;Q8IYB3-2;Q8IYB3	Serine/arginine repetitive matrix protein 1	SRRM1	231030
CON__ENSEMBL:ENSBTAP00000016046;B1AHL2;P23142-2;P23142-3;P23142-4;P23142	Fibulin-1	FBLN1	1.32838e+06
B1AK87;B1AK88;P47756-2;P47756	F-actin-capping protein subunit beta	CAPZB	6.82113e+06
B4DNJ1;B4DN26;E7ESF4;P00750-4;P00750-3;P00750	Tissue-type plasminogen activator;Tissue-type plasminogen activator chain A;Tissue-type plasminogen activator chain B	PLAT	2.87693e+06
B7Z9I1;Q5T4U5;P11310;P11310-2	Medium-chain specific acyl-CoA dehydrogenase, mitochondrial	ACADM	497233
B8ZZL8;P61604;B8ZZ54;S4R3N1	10 kDa heat shock protein, mitochondrial	HSPE1;HSPE1-MOB4	500167
C9J0E4;P01040	Cystatin-A;Cystatin-A, N-terminally processed	CSTA	1.94833e+06
Q99424;C9J0G0;C9JY29	Peroxisomal acyl-coenzyme A oxidase 2;Acyl-coenzyme A oxidase	ACOX2	9.80933e+06
C9J3D7;Q9UKG9;Q9UKG9-3	Peroxisomal carnitine O-octanoyltransferase	CROT	4470000
F8WCJ1;C9J7B5;C9J4W5;I3L397;I3L504;Q9GZV4;P63241;P63241-2	Eukaryotic translation initiation factor 5A;Eukaryotic translation initiation factor 5A-2;Eukaryotic translation initiation factor 5A-1	EIF5A2;EIF5A	6011800
C9J9S3;C9JP48;P62140	Serine/threonine-protein phosphatase;Serine/threonine-protein phosphatase PP1-beta catalytic subunit	PPP1CB	339857
C9JAW3;C9JVW9;H7C5C9;C9JVY9;E7ENC1;F8WBI9;E7ETT4;E7EUY3;E7ETT1;E9PDR0;C9JQS9;E7EX59;P05166;P05166-2	Propionyl-CoA carboxylase beta chain, mitochondrial	PCCB	1361100
H7C366;C9JBJ1;C9JTV6;F8WD69;P22102-2;P22102	Trifunctional purine biosynthetic protein adenosine-3;Phosphoribosylamine--glycine ligase;Phosphoribosylformylglycinamidine cyclo-ligase;Phosphoribosylglycinamide formyltransferase	GART	472970
C9JDE9;H0Y4D4;P09110	3-ketoacyl-CoA thiolase, peroxisomal	ACAA1	3.29597e+06
C9JKA9;Q9NS87-4;Q9NS87-2;Q9NS87;H7C1K7;D6RCT7;Q9NS87-3	Kinesin-like protein KIF15;Kinesin-like protein	KIF15	2.36666e+06
C9JLU1;P52434-3;P52434;P52434-4	DNA-directed RNA polymerases I, II, and III subunit RPABC3	POLR2H	257323
C9JMC5;I3L3I9;E9PNN6;P30838	Aldehyde dehydrogenase, dimeric NADP-preferring	ALDH3A1	2.63527e+06
C9JP35;C9JMN4;Q92520	Protein FAM3C	FAM3C	1367040
CON__ENSEMBL:ENSBTAP00000024146;F8W7L3;P01023			10468790
H7C5R1;E9PFZ2;CON__ENSEMBL:ENSBTAP00000031900;P00450;H7C5N5	Ceruloplasmin	CP	853233
CON__P01045-1;CON__Q2KJ62;CON__P01044-1			131953
CON__P02533;P02533;CON__A2A4G1;K7ENV3;K7ESE1;A0A3B3IS58;CON__P35900;CON__O76014;CON__Q7Z3Y9;CON__O76013;CON__O76015;CON__A2AB72;CON__Q14532;CON__Q9D312;CON__REFSEQ:XP_986630;CON__Q9UE12;CON__Q15323;CON__A2A5Y0;CON__Q14525;CON__Q8N1A0;O76013;Q8N1A0-2;Q8N1A0;Q7Z3Y9;O76013-2;Q15323;O76015;O76014;Q14532;P35900;Q14525	Keratin, type I cytoskeletal 14	KRT14	2.00853e+07
CON__P02538;P02538	Keratin, type II cytoskeletal 6A	KRT6A	309810
CON__P02672			1.23767e+07
CON__P02676;D6REL8;P02675			5.17833e+07
CON__P02769			23352900
CON__P05784			1.22237e+06
CON__P05787;P05787;P05787-2;F8VUG2;F8W1U3;CON__Q9H552;F8VP67;CON__H-INV:HIT000292931;Q8IWY7	Keratin, type II cytoskeletal 8	KRT8	3.14883e+07
CON__P08727;P08727;K7EMS3;C9JM50;CON__P19001	Keratin, type I cytoskeletal 19	KRT19	8174900
CON__P08779;P08779;K7ENW6;CON__Q9Z2K1;CON__Q3ZAW8	Keratin, type I cytoskeletal 16	KRT16	1.0888e+09
CON__P12763;P02765;C9JV77	Alpha-2-HS-glycoprotein;Alpha-2-HS-glycoprotein chain A;Alpha-2-HS-glycoprotein chain B	AHSG	5.10763e+07
CON__P13645;P13645;CON__P02535-1;CON__Q148H6;CON__Q7Z3Y7;Q7Z3Y7;CON__Q7Z3Z0;CON__Q7Z3Y8;CON__Q2M2I5;Q7Z3Z0;Q7Z3Y8;Q2M2I5;A0A1B0GVI3	Keratin, type I cytoskeletal 10	KRT10	2.17253e+08
CON__P13647;P13647;F8W0C6;H0YIN9;H0YI76;CON__Q8VED5;CON__H-INV:HIT000016045;F8VU69;F8VV57;CON__P07744;CON__Q61726;K7ELP4;A0A1X7SCE1;CON__O43790;K7EKH9;CON__P78385;A0A1W2PR46;CON__Q14533;CON__P78386;A0A087X106;U3KPR1;CON__Q6NT21;A0A1X7SBR3;P12036-2;P14136-3;O43790;P78385;P14136-2;Q14533;P14136;K7EJU1;P78386;B4DIR1;A0A1B0GTT5;P12036	Keratin, type II cytoskeletal 5	KRT5	119495000
CON__P17697			2.22854e+06
CON__P19013;P19013	Keratin, type II cytoskeletal 4	KRT4	2.89017e+06
CON__P20930;P20930	Filaggrin	FLG	677450
CON__P34955			6303600
CON__P35908;CON__P35908v2;P35908	Keratin, type II cytoskeletal 2 epidermal	KRT2	3.15523e+08
P48668;CON__P48668;CON__P04259	Keratin, type II cytoskeletal 6C	KRT6C	364773
CON__Q04695;Q04695;F5GWP8;CON__Q9QWL7;K7EPJ9;J3QR55;CON__Q9C075;CON__Q99PS0;Q9C075	Keratin, type I cytoskeletal 17	KRT17	62293000
CON__Q1RMK2			5.14197e+06
CON__Q1RMN8			7135000
CON__Q2UVX4			1.26007e+07
CON__Q3KNV1;P08729;CON__P08729;A0A1W2PRP1;CON__Q9DCV7;B0YJC4;CON__Q9NSB2;CON__Q6ISB0;P08670;Q9NSB2;H7C5W5;B0YJC5;P41219;P17661;P41219-2	Keratin, type II cytoskeletal 7	KRT7	17890000
CON__Q3ZBD7			804067
CON__Q5D862;Q5D862	Filaggrin-2	FLG2	4.73103e+06
CON__Q5XQN5;CON__Q922U2			4.63397e+06
CON__Q8N1N4-2;CON__Q7RTT2;Q8N1N4;Q8N1N4-2;H0YIC5;CON__Q7RTS7;CON__Q32MB2;F8W1S1;Q7RTS7;Q86Y46;CON__Q3SY84;Q86Y46-2;Q3SY84	Keratin, type II cytoskeletal 78	KRT78	4916200
Q7Z794;CON__Q7Z794;F8VS61	Keratin, type II cytoskeletal 1b	KRT77	1.2991e+06
CON__Q86YZ3;Q86YZ3	Hornerin	HRNR	7.32447e+06
CON__Q9TRI1;Q5T987;Q5T985;P19823	Inter-alpha-trypsin inhibitor heavy chain H2	ITIH2	2316910
P63244;D6REE5;D6RHJ5;J3KPE3;D6RAC2;D6RFZ9;H0Y8W2;H0YAM7;D6RHH4;H0YAF8;D6RDI0;D6RGK8;E9PD14;D6RAU2;D6R909;D6RF23;H0Y9P0;D6RBD0	Guanine nucleotide-binding protein subunit beta-2-like 1;Guanine nucleotide-binding protein subunit beta-2-like 1, N-terminally processed	GNB2L1	3.58807e+06
D6RD83;D6RAF8;Q14103-3;Q14103	Heterogeneous nuclear ribonucleoprotein D0	HNRNPD	111127
H0Y8L7;D6RB09;E9PFI5;D6RG13;D6RAT0;P61247;D6RGE0;D6RED7;D6RAS7;D6R9B6;H0Y9Y4	40S ribosomal protein S3a	RPS3A	4068860
D6RC46;E9PKK7;Q96EM0	Trans-3-hydroxy-L-proline dehydratase	L3HYPDH	2643800
D6RGG3;Q99715-4;Q99715;H0Y4P7;A0A087X0A8;Q99715-2	Collagen alpha-1(XII) chain	COL12A1	6.46541e+06
E5RJH0;Q93088;Q9H2M3-2;Q9H2M3	Betaine--homocysteine S-methyltransferase 1;S-methylmethionine--homocysteine S-methyltransferase BHMT2	BHMT;BHMT2	39322050
K7EKW9;J3QLD9;E7EMK3;Q14254	Flotillin-2	FLOT2	3675000
E7END7;P62820-2;P62820;E9PLD0;P62820-3;Q9H0U4	Ras-related protein Rab-1A;Ras-related protein Rab-1B	RAB1A;RAB1B	1585460
P62873;P62879;Q9HAV0;P62873-2;E7EP32;F5H8J8;E9PCP0;F5H0S8;B1AKQ8;B3KVK2;C9JXA5;C9JD14;C9JIS1;F5H100;F6X3N5;C9JZN1;P62879-2;P16520-2;P16520;F6UT28	Guanine nucleotide-binding protein G(I)/G(S)/G(T) subunit beta-1;Guanine nucleotide-binding protein G(I)/G(S)/G(T) subunit beta-2;Guanine nucleotide-binding protein subunit beta-4;Guanine nucleotide-binding protein G(I)/G(S)/G(T) subunit beta-3	GNB1;GNB2;GNB4;GNB3	6.89383e+06
E7EPT4;P19404	NADH dehydrogenase [ubiquinone] flavoprotein 2, mitochondrial	NDUFV2	1361800
Q14240-2;J3KSN7;E7EQG2;J3KT12;J3QL43;J3KTB5;J3QR64;J3QLN6;J3KS25;J3QKZ9;P60842-2;P60842;Q14240;E7EMV8;F8WE11;E9PBH4;J3KS93;J3QQP0;J3QS69;J3KT04	Eukaryotic initiation factor 4A-II;Eukaryotic initiation factor 4A-II, N-terminally processed;Eukaryotic initiation factor 4A-I	EIF4A2;EIF4A1	5.42277e+06
E7EQR4;P15311	Ezrin	EZR	2.48955e+07
E7ESG8;P67775-2;P67775;P62714	Serine/threonine-protein phosphatase;Serine/threonine-protein phosphatase 2A catalytic subunit alpha isoform;Serine/threonine-protein phosphatase 2A catalytic subunit beta isoform	PPP2CA;PPP2CB	1.87867e+06
E7EX29;P63104;E5RIR4;E9PD24;E7EVZ2;E7ESK7;E5RGE1	14-3-3 protein zeta/delta	YWHAZ	9.20523e+06
Q5JP01;E9PC52;Q09028-4;Q09028-3;Q09028-2;Q16576;Q09028;Q16576-2	Histone-binding protein RBBP4;Histone-binding protein RBBP7	RBBP7;RBBP4	2.04897e+06
E9PCT5;Q03135;C9JKI3;Q03135-2	Caveolin;Caveolin-1	CAV1	2770700
E9PEX6;P09622-2;P09622-3;P09622	Dihydrolipoyl dehydrogenase;Dihydrolipoyl dehydrogenase, mitochondrial	DLD	487367
E9PQ34;E9PJH8;E9PIG2;E9PRS3;E9PNX1;E9PK86;E9PMI5;E9PR70;E9PPV6;P50454	Serpin H1	SERPINH1	862067
G3V1A4;E9PP50;E9PK25;P23528;E9PQB7;E9PLJ3;E9PS23;F6RFD5;P60981-2;Q9Y281-3;P60981;Q9Y281	Cofilin-1	CFL1	2.73323e+07
E9PLG2;E9PN50;E9PMD8;E9PKD5;R4GNH3;P17980;E9PM69	26S protease regulatory subunit 6A	PSMC3	1.02881e+06
E9PKE3;P11142;E9PNE6;E9PM13;E9PS65;A8K7Q2;P11142-2;E9PPY6;E9PQQ4;E9PQK7;E9PK54;E9PLF4;E9PN89;P54652;E9PN25;E9PI65	Heat shock cognate 71 kDa protein	HSPA8	18961200
E9PNH1;F5H6X6;E9PKU7;Q14697;Q14697-2	Neutral alpha-glucosidase AB	GANAB	328633
E9PL09;P23396;P23396-2;E9PQ96;E9PJH4;F2Z2S8;H0YF32;E9PK82;H0YCJ7;E9PPU1;H0YEU2	40S ribosomal protein S3	RPS3	1.31547e+06
E9PPJ5;E9PLM6;P21741-2;P21741	Midkine	MDK	1.50476e+06
E9PM09;Q5SZX9;Q5SZW8;E9PRC8;Q5SZX6;P49368-2;P49368	T-complex protein 1 subunit gamma	CCT3	2448830
E9PM90;Q9UK41;Q9UK41-2;E9PQR7	Vacuolar protein sorting-associated protein 28 homolog	VPS28	8.04607e+06
E9PNS3;F2Z2Y8;Q9H0E2	Toll-interacting protein	TOLLIP	2.48022e+06
H0YI89;E9PQI5;E9PQ80;E9PSI1;Q9BY43;Q9BY43-2	Charged multivesicular body protein 4a	CHMP4A	456120
F5GWF6;P78371-2;P78371;F8VQ14	T-complex protein 1 subunit beta	CCT2	6265900
F5GXM3;H3BQF7;H3BMU1;H3BUI0;J3KR23;P53990-2;P53990-3;P53990;P53990-4;P53990-5	IST1 homolog	IST1	119619
F5GY55;Q16531;Q16531-2	DNA damage-binding protein 1	DDB1	791533
F5H423;P61204-2;P84077;P61204	ADP-ribosylation factor 3;ADP-ribosylation factor 1	ARF3;ARF1	902823
F5H442;Q99816-2;Q99816	Tumor susceptibility gene 101 protein	TSG101	5148450
F5H5D3;P68366-2;Q9BQE3;P68363;Q71U36;P68366;Q71U36-2;P68363-2;P0DPH8;P0DPH7;C9JJQ8;C9J2C0;P0DPH7-2;F8VX09;A0A1W2PQM2;F8VVB9;C9K0S6;F8VRZ4;F8VWV9;C9JEV8;F8VS66;F8VQQ4;C9JDL2;C9JQ00;Q9NY65;A6NHL2;Q9NY65-2;A6NHL2-2	Tubulin alpha-4A chain;Tubulin alpha-1C chain;Tubulin alpha-1B chain;Tubulin alpha-1A chain;Tubulin alpha-8 chain;Tubulin alpha chain-like 3	TUBA1C;TUBA4A;TUBA1B;TUBA1A;TUBA8;TUBAL3	8.14003e+06
F5H875;Q9HD42;F8VVT7;F8VUA2;Q9HD42-2	Charged multivesicular body protein 1a	CHMP1A	9.12827e+06
F6SDV2;Q9GZM7-3;Q9GZM7	Tubulointerstitial nephritis antigen-like	TINAGL1	12506200
F6UXX1;O60506-4;O60506-3;O60506-2;O60506	Heterogeneous nuclear ribonucleoprotein Q	SYNCRIP	1241640
F8VNT9;F8VV56;F8W022;F8VWK8;P08962-3;P08962-2;P08962	Tetraspanin;CD63 antigen	CD63	2.79873e+06
F8VQQ8;P61088;Q5JXB2	Ubiquitin-conjugating enzyme E2 N;Putative ubiquitin-conjugating enzyme E2 N-like	UBE2N;UBE2NL	200337
F8VZY9;P05783;CON__Q92764;C4AM86;CON__Q497I4;Q92764	Keratin, type I cytoskeletal 18	KRT18	5425100
F8W079;H0YH81;P06576	ATP synthase subunit beta;ATP synthase subunit beta, mitochondrial	ATP5B	791300
F8WF69;P09496-2;P09496-4;P09496-3;P09496;C9J8P9;P09496-5	Clathrin light chain A	CLTA	1116630
G3V1B3;M0R181;P46778	60S ribosomal protein L21	RPL21	219283
G3XAI2;P07942	Laminin subunit beta-1	LAMB1	7424630
G3XAL0;P40926-2;P40926	Malate dehydrogenase;Malate dehydrogenase, mitochondrial	MDH2	464233
H0YKU1;H0YNJ8;G5EA42;Q9NZR1;Q9NYL9	Tropomodulin-2;Tropomodulin-3	TMOD3;TMOD2	267173
H0Y2X5;P47895	Aldehyde dehydrogenase family 1 member A3	ALDH1A3	722067
H0Y4U7;Q8IUA7-2;Q8IUA7-5;Q8IUA7-4;Q8IUA7-3;Q8IUA7	ATP-binding cassette sub-family A member 9	ABCA9	1.95447e+06
H0Y8H0		DDX60L	13141.3
H0Y8L3;Q15582;H0YAH8;H0Y9D7;S4R3C6	Transforming growth factor-beta-induced protein ig-h3	TGFBI	2.93003e+06
H0Y9I3;Q9HAV4	Exportin-5	XPO5	183347
H0YAG8;P11766	Alcohol dehydrogenase class-3	ADH5	2147300
H0YD14;Q9NZM1-5;Q9NZM1-2;Q9NZM1-6;Q9NZM1-3;Q9NZM1	Myoferlin	MYOF	543483
H0YDT6;O00303	Eukaryotic translation initiation factor 3 subunit F	EIF3F	2.46137e+06
H0YKJ9;O60637-3;O60637-2;O60637	Tetraspanin-3	TSPAN3	2.65187e+06
H0YLE8;P46940;A0A0J9YXZ5;A0A087X225	Ras GTPase-activating-like protein IQGAP1	IQGAP1	2.73283e+06
P36578;H3BM89;H3BU31	60S ribosomal protein L4	RPL4	1.40094e+06
H3BPK7;P49588;P49588-2	Alanine--tRNA ligase, cytoplasmic	AARS	1.55435e+06
H3BPR3;Q8WV41	Sorting nexin-33	SNX33	1070800
H3BR68;H3BQN4;J3KPS3;P04075;P04075-2	Fructose-bisphosphate aldolase;Fructose-bisphosphate aldolase A	ALDOA	4.82937e+06
H7BXF3;Q13595-2;Q13595-4;Q13595-3;P62995-3;Q13595;P62995	Transformer-2 protein homolog alpha;Transformer-2 protein homolog beta	TRA2B;TRA2A	939990
H7BZ94;P07237;I3L398;H0Y3Z3;I3L4M2;I3L0S0;I3NI03;I3L312	Protein disulfide-isomerase	P4HB	5097400
I3L327;I3L0M4;I3L2J6;I3L3J7;I3L2M4;I3L113;I3L1C8;I3L125;I3L526;I3L3C5;I3L4C2;Q9UQB8-3;Q9UQB8-5;Q9UQB8-4;Q9UQB8-6;Q9UQB8-2;Q9UQB8	Brain-specific angiogenesis inhibitor 1-associated protein 2	BAIAP2	757267
I3L3Y1;I3L325;Q14894	Ketimine reductase mu-crystallin	CRYM	543033
J3KTL2;Q07955-3;Q07955;Q07955-2;J3KSR8	Serine/arginine-rich splicing factor 1	SRSF1	2722700
J3QQM1;P62195-2;P62195;J3QRR3;J3QLH6;J3KRP2;J3QSA9	26S protease regulatory subunit 8	PSMC5	3.23397e+06
J3QRS3;P24844-2;P19105;P24844;O14950	Myosin regulatory light polypeptide 9;Myosin regulatory light chain 12A;Myosin regulatory light chain 12B	MYL12A;MYL9;MYL12B	1.29306e+06
J3QSV6;O76021-2;O76021	Ribosomal L1 domain-containing protein 1	RSL1D1	291827
K7EIR4;K7EIE4;K7EL40;K7EKN4;K7EQD7;K7ER14;K7EK18;K7ER52;K7ELJ9;K7EJZ2;K7ENQ5;K7EN52;Q9UHD8-4;Q9UHD8-9;Q9UHD8-3;Q9UHD8-8;Q9UHD8-7;Q9UHD8-2;Q9UHD8-5;Q9UHD8	Septin-9	2023-09-09	1200830
K7EM16;P50552	Vasodilator-stimulated phosphoprotein	VASP	1.96711e+06
K7EMD9		KRT13	740070
K7EPB5;Q14576-2;Q14576	ELAV-like protein 3	ELAVL3	114890
K7ERE3;P13646-3;P13646;CON__ENSEMBL:ENSP00000377550;CON__P13646-1;P13646-2	Keratin, type I cytoskeletal 13	KRT13	8.84957e+06
K7ERG4;P62316	Small nuclear ribonucleoprotein Sm D2	SNRPD2	1.71221e+06
K7ESG8;P53396-2;P53396	ATP-citrate synthase	ACLY	421567
M0QXM4;Q15758-3;Q15758-2;Q15758	Amino acid transporter;Neutral amino acid transporter B(0)	SLC1A5	1.50735e+06
M0R151;M0QYW4;Q9UBX7-1;Q9UBX7-4;Q9UBX7;Q9UBX7-3	Kallikrein-11;Kallikrein-11 inactive chain 1;Kallikrein-11 inactive chain 2	KLK11	10865000
M0R1L7;M0R1T5;O43633	Charged multivesicular body protein 2a	CHMP2A	2598600
M0R248;Q13011	Delta(3,5)-Delta(2,4)-dienoyl-CoA isomerase, mitochondrial	ECH1	1.3829e+07
O00186	Syntaxin-binding protein 3	STXBP3	1.05514e+06
O00468-6;O00468-3;O00468-5;O00468-4;O00468-7;O00468;A0A087X208;A0A494C0G5;A0A494C1I6;O00468-2	Agrin;Agrin N-terminal 110 kDa subunit;Agrin C-terminal 110 kDa subunit;Agrin C-terminal 90 kDa fragment;Agrin C-terminal 22 kDa fragment	AGRN	3.67667e+07
O15145	Actin-related protein 2/3 complex subunit 3	ARPC3	817200
O15230	Laminin subunit alpha-5	LAMA5	5238600
O43707-2;O43707;F5GXS2;O43707-3;H7C144;K7EJH8;H9KV75;P12814-2;P12814;P12814-3;P12814-4	Alpha-actinin-4	ACTN4	1.22195e+07
O43865-2;O43865	Putative adenosylhomocysteinase 2	AHCYL1	4.75133e+06
O60701;O60701-3;O60701-2;E7ETF4;E7EV97;E7ER95;E7ER83	UDP-glucose 6-dehydrogenase	UGDH	44750000
U3KQK0;Q99880;Q5QNW6-2;Q96A08;Q99879;Q99877;Q93079;Q8N257;O60814;Q16778;P62807;P58876;P57053;P33778;P23527;P06899;Q5QNW6	Histone H2B;Histone H2B type 1-L;Histone H2B type 2-F;Histone H2B type 1-A;Histone H2B type 1-M;Histone H2B type 1-N;Histone H2B type 1-H;Histone H2B type 3-B;Histone H2B type 1-K;Histone H2B type 2-E;Histone H2B type 1-C/E/F/G/I;Histone H2B type 1-D;Histone H2B type F-S;Histone H2B type 1-B;Histone H2B type 1-O;Histone H2B type 1-J	HIST1H2BN;HIST1H2BL;HIST2H2BF;HIST1H2BA;HIST1H2BM;HIST1H2BH;HIST3H2BB;HIST1H2BK;HIST2H2BE;HIST1H2BC;HIST1H2BD;H2BFS;HIST1H2BB;HIST1H2BO;HIST1H2BJ	61225000
O60884	DnaJ homolog subfamily A member 2	DNAJA2	853707
O75600-2;O75600;H7BZ75	2-amino-3-ketobutyrate coenzyme A ligase, mitochondrial	GCAT	1.62913e+06
O75874;C9J4N6;P48735-2;P48735	Isocitrate dehydrogenase [NADP] cytoplasmic	IDH1	1.78352e+07
O95218-2;O95218	Zinc finger Ran-binding domain-containing protein 2	ZRANB2	536367
O95428-4;O95428-6;O95428-5;O95428;H0YMM2;G3V5P6;O95428-2;B5MDP7	Papilin	PAPLN	6.98143e+06
O95831-3;O95831;E9PMA0;O95831-5;O95831-2;O95831-6;O95831-4	Apoptosis-inducing factor 1, mitochondrial	AIFM1	4.26901e+07
P00352;Q5SYQ7;Q5SYQ9;Q5SYQ8;F8VP50	Retinal dehydrogenase 1	ALDH1A1	26270500
P00367;P49448;P00367-3;P00367-2	Glutamate dehydrogenase 1, mitochondrial;Glutamate dehydrogenase 2, mitochondrial	GLUD1;GLUD2	5.12342e+08
P00390-2;P00390-3;P00390	Glutathione reductase, mitochondrial	GSR	1.86772e+06
P00480;A0A2R8Y829	Ornithine carbamoyltransferase, mitochondrial	OTC	6033000
P00966;Q5T6L5;Q5T6L6	Argininosuccinate synthase	ASS1	1.30728e+07
P01024;M0QXZ3	Complement C3;Complement C3 beta chain;C3-beta-c;Complement C3 alpha chain;C3a anaphylatoxin;Acylation stimulating protein;Complement C3b alpha chain;Complement C3c alpha chain fragment 1;Complement C3dg fragment;Complement C3g fragment;Complement C3d fragment;Complement C3f fragment;Complement C3c alpha chain fragment 2	C3	1.39423e+06
Q5H9A7;P01033	Metalloproteinase inhibitor 1	TIMP1	548617
P02452	Collagen alpha-1(I) chain	COL1A1	38629000
P02545-2;P02545-6;P02545-3;P02545;Q3BDU5;Q5TCI8;P02545-5;P02545-4;A0A0C4DGC5;H0YAB0;E9PBF6;P20700;Q03252	Prelamin-A/C;Lamin-A/C	LMNA	12959600
P02730-2;P02730	Band 3 anion transport protein	SLC4A1	519833
P04040	Catalase	CAT	5.45595e+07
P04083	Annexin A1	ANXA1	4.67767e+06
P04259	Keratin, type II cytoskeletal 6B	KRT6B	5.66677e+07
P04264;CON__P04264	Keratin, type II cytoskeletal 1	KRT1	1.50518e+09
P04406;E7EUT5;P04406-2;O14556	Glyceraldehyde-3-phosphate dehydrogenase	GAPDH	2.931e+07
P04424-3;P04424-2;P04424;A0A5F9ZHM8;F8W943;A0A5F9ZHC6;H7C0S8;A0A5F9ZI35	Argininosuccinate lyase	ASL	14571000
P04792;F8WE04	Heat shock protein beta-1	HSPB1	11091788
P05091	Aldehyde dehydrogenase, mitochondrial	ALDH2	741900
P05091-2;S4R3S4;H0YMG7;O94788-4;O94788-2;O94788-3;P30837;O94788	Aldehyde dehydrogenase, mitochondrial	ALDH2	1.72713e+06
P05165-2;P05165;A0A1B0GWI4;A0A1B0GU58;P05165-3;Q5JVH2;A0A1B0GUX9;H0Y4B9;A0A1B0GWA1	Propionyl-CoA carboxylase alpha chain, mitochondrial	PCCA	3.49882e+07
P06396;A0A0A0MS51;A0A0A0MT01;P06396-2;P06396-4;P06396-3;CON__Q3SX14;Q5T0H8;Q5T0I0	Gelsolin	GSN	6.02513e+07
P06702	Protein S100-A9	S100A9	238943
R4GN98;P06703	Protein S100;Protein S100-A6	S100A6	9.57167e+06
P06733;A0A2R8Y879;A0A2R8YEM5;K7EM90;A0A2R8Y6I8;A0A2R8Y6G6;K7ERS8;P06733-2	Alpha-enolase;Enolase	ENO1	95530000
P06737-2;P06737;E9PK47;P11217-2;P11217;P11216	Glycogen phosphorylase, liver form;Alpha-1,4 glucan phosphorylase	PYGL	4.83733e+07
P06748-3;P06748-2;P06748;E5RGW4	Nucleophosmin	NPM1	2.91973e+07
P07093-2;P07093;P07093-3;C9JN98	Glia-derived nexin	SERPINE2	2.32073e+06
P07098-4;P07098-3			205840
P07305-2;P07305	Histone H1.0;Histone H1.0, N-terminally processed	H1F0	7042600
P07900;P07900-2;G3V2J8;Q14568;Q58FF8;Q58FF6	Heat shock protein HSP 90-alpha	HSP90AA1	19045600
P07954-2;P07954	Fumarate hydratase, mitochondrial	FH	2.28523e+06
P08238;Q58FF7	Heat shock protein HSP 90-beta;Putative heat shock protein HSP 90-beta-3	HSP90AB1;HSP90AB3P	4.80173e+06
P09467	Fructose-1,6-bisphosphatase 1	FBP1	1.45823e+06
P09497-2;P09497	Clathrin light chain B	CLTB	50300
P10253	Lysosomal alpha-glucosidase;76 kDa lysosomal alpha-glucosidase;70 kDa lysosomal alpha-glucosidase	GAA	1387400
P16403;P10412;P16402;Q02539;P22492	Histone H1.2;Histone H1.4;Histone H1.3;Histone H1.1	HIST1H1C;HIST1H1E;HIST1H1D;HIST1H1A	5.97277e+07
P10599-2;P10599	Thioredoxin	TXN	5.19547e+07
P10606	Cytochrome c oxidase subunit 5B, mitochondrial	COX5B	306573
P10809	60 kDa heat shock protein, mitochondrial	HSPD1	6.73239e+07
P10909-4;P10909-6;P10909;P10909-5;P10909-2;E7ETB4;H0YLK8;E7ERK6;E5RJZ5;E5RGB0;E5RH61;P10909-3;H0YC35;H0YAS8;E5RG36	Clusterin;Clusterin beta chain;Clusterin alpha chain	CLU	6.09497e+08
P11047	Laminin subunit gamma-1	LAMC1	5.94197e+06
P11413;P11413-3;P11413-2;E7EM57;E7EUI8	Glucose-6-phosphate 1-dehydrogenase	G6PD	5026800
P12004	Proliferating cell nuclear antigen	PCNA	4951100
P13010	X-ray repair cross-complementing protein 5	XRCC5	716527
P13639	Elongation factor 2	EEF2	9320400
P13716;P13716-2	Delta-aminolevulinic acid dehydratase	ALAD	1.00587e+06
P14543-2;P14543	Nidogen-1	NID1	457167
P14618-2;P14618;H3BTN5;P14618-3;B4DNK4;H3BQ34;H3BR70;H3BT25;H3BUW1;H3BTJ2;H3BU13;H3BN34;H3BQZ3	Pyruvate kinase PKM;Pyruvate kinase	PKM	5.94903e+07
P14923;C9J826;C9JK18;C9JKY1;C9JTX4;C9JPI2;K7ERP3	Junction plakoglobin	JUP	1.50207e+07
P15259;P18669	Phosphoglycerate mutase 2;Phosphoglycerate mutase 1	PGAM2;PGAM1	5247700
P15924;P15924-3;P15924-2	Desmoplakin	DSP	38832000
P16144-4;P16144-2;P16144-3;P16144;J3KSH9;J3QRK0;P16144-5	Integrin beta-4	ITGB4	7.28807e+06
P17066;P48741	Heat shock 70 kDa protein 6;Putative heat shock 70 kDa protein 7	HSPA6;HSPA7	9442900
P17096-2;P17096;P17096-3;A0A669KAX1;A0A1W2PRV2	High mobility group protein HMG-I/HMG-Y	HMGA1	2.29147e+06
P20073-2;P20073	Annexin A7	ANXA7	2.09668e+06
P22626-2;P22626	Heterogeneous nuclear ribonucleoproteins A2/B1	HNRNPA2B1	1249020
P23229-4;P23229-2;P23229-5;P23229-3;P23229-9;P23229-6;P23229;P23229-7	Integrin alpha-6;Integrin alpha-6 heavy chain;Integrin alpha-6 light chain;Processed integrin alpha-6	ITGA6	456300
P23246-2;P23246	Splicing factor, proline- and glutamine-rich	SFPQ	1.33492e+06
P23381-2;P23381	Tryptophan--tRNA ligase, cytoplasmic;T1-TrpRS;T2-TrpRS	WARS	856603
P23526;P23526-2	Adenosylhomocysteinase	AHCY	215387680
P23610	Factor VIII intron 22 protein	F8A1	5525.33
P24592	Insulin-like growth factor-binding protein 6	IGFBP6	2.6706e+06
P25815	Protein S100-P	S100P	17670800
P26038;V9GZ54	Moesin	MSN	1821070
P26232-3;P26232-2;P35221;P35221-2;P26232-5;P26232;H0YBB8;E5RGY7;A0A0A0MTJ6;A0A0A0MRI5;G3XAM7;P35221-3;P26232-4;P26232-6	Catenin alpha-2;Catenin alpha-1	CTNNA2;CTNNA1	1148200
P26373;P26373-2;J3KS98;J3QSB4	60S ribosomal protein L13	RPL13	2.53773e+06
P26447	Protein S100-A4	S100A4	1.50379e+06
P26639;P26639-2	Threonine--tRNA ligase, cytoplasmic	TARS	689710
P27105;P27105-2	Erythrocyte band 7 integral membrane protein	STOM	7.27523e+06
P27797;K7EL50;K7EJB9	Calreticulin	CALR	1.72126e+06
P28072;I3L3X7;A0A087X2I4	Proteasome subunit beta type-6;Proteasome subunit beta type	PSMB6	740307
P28838-2;P28838	Cytosol aminopeptidase	LAP3	1.25007e+06
Q5SYZ4;P29373	Cellular retinoic acid-binding protein 2	CRABP2	458433
P29966	Myristoylated alanine-rich C-kinase substrate	MARCKS	3517640
P30040	Endoplasmic reticulum resident protein 29	ERP29	561900
P30049	ATP synthase subunit delta, mitochondrial	ATP5D	846733
P30050	60S ribosomal protein L12	RPL12	3473100
P30084	Enoyl-CoA hydratase, mitochondrial	ECHS1	722467
P30613-2;P30613	Pyruvate kinase PKLR	PKLR	6.26567e+07
P31327;P31327-3;P31327-2;A0A669KBF2;Q5R211;F8VPD4;P27708	Carbamoyl-phosphate synthase [ammonia], mitochondrial	CPS1	402807300
P31944	Caspase-14;Caspase-14 subunit p17, mature form;Caspase-14 subunit p10, mature form;Caspase-14 subunit p20, intermediate form;Caspase-14 subunit p8, intermediate form	CASP14	3.04367e+06
P31946-2;P31946;Q4VY20;Q4VY19;A0A0J9YWE8;P27348;I3L0W5;F8WEB6;A2IDB1;A0A0J9YWZ2;B7Z2E6;H0YB80;E9PG15;B0AZS6;P63104-2;Q04917	14-3-3 protein beta/alpha;14-3-3 protein beta/alpha, N-terminally processed	YWHAB	1.75843e+06
P31947-2;P31947	14-3-3 protein sigma	SFN	24335000
P31948-3;P31948;P31948-2;H0YGI8;F5GXD8;F5H783	Stress-induced-phosphoprotein 1	STIP1	1.75847e+06
P31949	Protein S100-A11;Protein S100-A11, N-terminally processed	S100A11	27805000
P32119;A6NIW5;P32119-2	Peroxiredoxin-2	PRDX2	3.37563e+07
P35527;CON__P35527;K7EQQ3	Keratin, type I cytoskeletal 9	KRT9	5.29343e+08
P35573-2;P35573-3;P35573	Glycogen debranching enzyme;4-alpha-glucanotransferase;Amylo-alpha-1,6-glucosidase	AGL	1.96214e+07
P35579-2;P35579;P35749-4;P35749-3;P35749;P35749-2	Myosin-9	MYH9	3.28307e+06
P36952;C9JLM5;P36952-2	Serpin B5	SERPINB5	2.96622e+06
P37837;F2Z393	Transaldolase	TALDO1	688320
P38117-2;P38117;M0QY67	Electron transfer flavoprotein subunit beta	ETFB	2.32165e+06
P38646;A0A3B3ITN1;D6RJI2;H0YBG6;A0A3B3ITI4;D6RA73	Stress-70 protein, mitochondrial	HSPA9	17258000
P39023;G5E9G0;F8WCR1;H7C3M2;B5MCW2;H7C422	60S ribosomal protein L3	RPL3	6.64123e+06
P40121-2;P40121	Macrophage-capping protein	CAPG	509003
P40227-2;P40227;Q92526-2;Q92526-3;Q92526	T-complex protein 1 subunit zeta;T-complex protein 1 subunit zeta-2	CCT6A;CCT6B	1864800
P46939;P46939-2	Utrophin	UTRN	367000
P48594;C9JZ65;H0Y5H9;P29508-2;P29508	Serpin B4	SERPINB4	1.31298e+06
P49189-3;P49189;P49189-2	4-trimethylaminobutyraldehyde dehydrogenase	ALDH9A1	39670000
P49207	60S ribosomal protein L34	RPL34	415900
P49257	Protein ERGIC-53	LMAN1	141030
P50281	Matrix metalloproteinase-14	MMP14	12813000
P50440-3;P50440-2;P50440	Glycine amidinotransferase, mitochondrial	GATM	294677
P50990-3;P50990-2;P50990;H7C2U0;H7C4C8	T-complex protein 1 subunit theta	CCT8	4.06397e+06
P50995-2;P50995;E5RIN3;P27216;P27216-2	Annexin A11;Annexin A13	ANXA11;ANXA13	1.83313e+06
P53999	Activated RNA polymerase II transcriptional coactivator p15	SUB1	253267
P54868-3;P54868-2;P54868	Hydroxymethylglutaryl-CoA synthase, mitochondrial	HMGCS2	5709000
P55072	Transitional endoplasmic reticulum ATPase	VCP	1.59146e+06
U3KPZ0;P60174-4;P60174-1;P60174	Triosephosphate isomerase	TPI1	2.73055e+06
P63261;P60709;I3L1U9;I3L3I0;A0A2R8Y793;P63267;P62736;P68032;P68133;A6NL76;A0A2R8YGF8;B8ZZJ2;C9JUM1;E7EVS6;F8WB63;J3KT65;F6UVQ4;C9JZR7;C9JFL5;K7EM38;G5E9R0;F6QUT6;C9JTX5;I3L3R2;I3L4N8;Q6S8J3;A0A2R8YEA7;P63267-2;Q562R1;P0CG39;A5A3E0;P0CG38;A0A2R8YFE2;Q9BYX7;F8WCH0	Actin, cytoplasmic 2;Actin, cytoplasmic 2, N-terminally processed;Actin, cytoplasmic 1;Actin, cytoplasmic 1, N-terminally processed;Actin, gamma-enteric smooth muscle;Actin, aortic smooth muscle;Actin, alpha cardiac muscle 1;Actin, alpha skeletal muscle	ACTG1;ACTB;ACTG2;ACTA2;ACTC1;ACTA1	2.92754e+08
P61106;X6RFL8	Ras-related protein Rab-14	RAB14	2152810
Q5T6W2;P61978-3;P61978;P61978-2;S4R457	Heterogeneous nuclear ribonucleoprotein K	HNRNPK	7.68423e+06
P61981	14-3-3 protein gamma;14-3-3 protein gamma, N-terminally processed	YWHAG	1.96316e+07
P62258;B4DJF2;I3L3T1;P62258-2;K7EIT4;K7EM20	14-3-3 protein epsilon	YWHAE	3289580
P62316-2	Small nuclear ribonucleoprotein Sm D2	SNRPD2	1.01427e+06
P62328	Thymosin beta-4;Hematopoietic system regulatory peptide	TMSB4X	4.23487e+06
P62753;A2A3R7;A2A3R5	40S ribosomal protein S6	RPS6	2.32213e+06
P62805	Histone H4	HIST1H4A	2.14779e+07
P62937-2;P62937;F8WE65;C9J5S7	Peptidyl-prolyl cis-trans isomerase A;Peptidyl-prolyl cis-trans isomerase A, N-terminally processed;Peptidyl-prolyl cis-trans isomerase	PPIA	3.38717e+06
P81605;P81605-2	Dermcidin;Survival-promoting peptide;DCD-1	DCD	1.84833e+08
P98160;H7BYA5	Basement membrane-specific heparan sulfate proteoglycan core protein;Endorepellin;LG3 peptide	HSPG2	5.30087e+07
Q01469;I6L8B7	Fatty acid-binding protein, epidermal	FABP5	6.62973e+06
Q02413;Q02413-2	Desmoglein-1	DSG1	13620000
Q02790	Peptidyl-prolyl cis-trans isomerase FKBP4;Peptidyl-prolyl cis-trans isomerase FKBP4, N-terminally processed	FKBP4	2.99663e+06
Q06278	Aldehyde oxidase	AOX1	4.56767e+07
Q07954	Prolow-density lipoprotein receptor-related protein 1;Low-density lipoprotein receptor-related protein 1 85 kDa subunit;Low-density lipoprotein receptor-related protein 1 515 kDa subunit;Low-density lipoprotein receptor-related protein 1 intracellular domain	LRP1	2.11525e+06
Q08211	ATP-dependent RNA helicase A	DHX9	887860
Q08380;K7EP36;K7ESM3;K7EKQ5;K7EJY8;K7EQT9;K7ES75;K7EN99;K7ERZ6;K7EJD3	Galectin-3-binding protein	LGALS3BP	34074300
Q09666	Neuroblast differentiation-associated protein AHNAK	AHNAK	630987
Q12882-2;Q12882	Dihydropyrimidine dehydrogenase [NADP(+)]	DPYD	418933
Q12981;Q12981-1	Vesicle transport protein SEC20	BNIP1	5.70033e+06
Q13263-2;Q13263	Transcription intermediary factor 1-beta	TRIM28	2057700
Q13751;X1WI29;Q5THA1	Laminin subunit beta-3	LAMB3	6.22413e+06
Q13753-2;Q13753	Laminin subunit gamma-2	LAMC2	11814800
Q14019	Coactosin-like protein	COTL1	1.2911e+06
Q14117	Dihydropyrimidinase	DPYS	4.06333e+06
Q14126	Desmoglein-2	DSG2	7.07593e+06
Q14134-2;Q14134	Tripartite motif-containing protein 29	TRIM29	365010
Q14204;H0YJ21;A0A2R8Y6H2;A0A2R8Y5T0;A0A2R8YFZ7;A0A2R8Y706	Cytoplasmic dynein 1 heavy chain 1	DYNC1H1	46418818
Q14289-2;Q14289	Protein-tyrosine kinase 2-beta	PTK2B	888440
Q14512	Fibroblast growth factor-binding protein 1	FGFBP1	1.03903e+07
Q14764;H3BRL2;H3BQK6	Major vault protein	MVP	30981000
Q15075	Early endosome antigen 1	EEA1	681637
Q15149-7;Q15149-8;Q15149-9;Q15149-5;Q15149-4;Q15149-6;Q15149-3;Q15149-2;Q15149;H0YDN1;A0A075B730;P58107	Plectin	PLEC	14232400
Q16610-2;Q16610;Q16610-4	Extracellular matrix protein 1	ECM1	483330
Q16658;C9JFC0;A0A0A0MSB2	Fascin	FSCN1	6.20297e+06
Q16698-2;Q16698;E5RJD2;E5RJG7;E5RFV2	2,4-dienoyl-CoA reductase, mitochondrial	DECR1	1.17547e+06
Q3LXA3;E9PQR1;E9PJG8;H0YCY6;Q3LXA3-2	Bifunctional ATP-dependent dihydroxyacetone kinase/FAD-AMP lyase (cyclizing);ATP-dependent dihydroxyacetone kinase;FAD-AMP lyase (cyclizing)	DAK;TKFC	2.58988e+06
Q5H928;Q99714-2;Q99714	3-hydroxyacyl-CoA dehydrogenase type-2	HSD17B10	5.56033e+06
Q5QPM0;Q5QPL9;Q9UKM9-2;Q9UKM9;Q5QPM1;Q5QPM2	RNA-binding protein Raly	RALY	4.50833e+06
Q5TBG5;Q99436-2;Q99436	Proteasome subunit beta type;Proteasome subunit beta type-7	PSMB7	2276010
Q6UX72	UDP-GlcNAc:betaGal beta-1,3-N-acetylglucosaminyltransferase 9	B3GNT9	115307
Q6XZB0-6			45363.3
Q7L576;A0A0G2JR96;A0A0G2JQT1;Q7L576-3;Q7L576-2	Cytoplasmic FMR1-interacting protein 1	CYFIP1	651077
Q7LBR1	Charged multivesicular body protein 1b	CHMP1B	6.12543e+06
Q7Z406;Q7Z406-6;Q7Z406-2;A1L2Z2;Q7Z406-4;Q7Z406-5;A0A0C4DFM8;M0QY43	Myosin-14	MYH14	1.60654e+07
S4R3V8;Q86X29-6;Q86X29-5;Q86X29-4;Q86X29;Q86X29-2;Q86X29-3	Lipolysis-stimulated lipoprotein receptor	LSR	7.26093e+06
Q86X76-5;Q86X76-2;Q86X76-4;Q86X76;Q86X76-3	Nitrilase homolog 1	NIT1	781933
Q8IWW8-2;Q8IWW8	Hydroxyacid-oxoacid transhydrogenase, mitochondrial	ADHFE1	6.10733e+06
Q8N6G6	ADAMTS-like protein 1	ADAMTSL1	8.69033e+06
Q8N9C0;Q8N9C0-2	Immunoglobulin superfamily member 22	IGSF22	9.52873e+06
Q8NC51-4;Q8NC51-3;Q8NC51-2;Q8NC51	Plasminogen activator inhibitor 1 RNA-binding protein	SERBP1	605127
Q8WUM4;Q8WUM4-2;C9IZF9;A0A3B3IT07;Q8WUM4-3;F8WEQ7;F8WBR8;F8WDK9	Programmed cell death 6-interacting protein	PDCD6IP	2.95995e+07
Q8WUW1;Q8WUW1-2	Protein BRICK1	BRK1	5207600
Q92743;H0Y7G9;A0A3B3IU24	Serine protease HTRA1	HTRA1	3.45487e+07
Q92905	COP9 signalosome complex subunit 5	COPS5	586323
Q92928	Putative Ras-related protein Rab-1C	RAB1C	280727
Q96JB6	Lysyl oxidase homolog 4	LOXL4	1263410
Q96N76;Q96N76-2	Urocanate hydratase	UROC1	8949000
Q96T23-3;Q96T23-2;Q96T23	Remodeling and spacing factor 1	RSF1	18169.7
Q99961-3;Q99961-2;Q99961	Endophilin-A2	SH3GL1	1993850
Q9BQG2-2;Q9BQG2	Peroxisomal NADH pyrophosphatase NUDT12	NUDT12	1.53817e+06
Q9BWD1;Q9BWD1-2	Acetyl-CoA acetyltransferase, cytosolic	ACAT2	8.40482e+06
Q9BYV1-2;Q9BYV1	Alanine--glyoxylate aminotransferase 2, mitochondrial	AGXT2	954500
Q9H444	Charged multivesicular body protein 4b	CHMP4B	4.41463e+06
Q9H477-2;Q9H477	Ribokinase	RBKS	650033
Q9H9H4;F5H1F6;F5H4M0	Vacuolar protein sorting-associated protein 37B	VPS37B	12442700
Q9HBR0-2			1.58553e+06
Q9NX24	H/ACA ribonucleoprotein complex subunit 2	NHP2	761280
Q9NYQ8	Protocadherin Fat 2	FAT2	1475580
Q9NZN4	EH domain-containing protein 2	EHD2	2.93577e+06
Q9NZT1	Calmodulin-like protein 5	CALML5	2.21547e+06
Q9P2R3-4			91380000
Q9UGI8-2;Q9UGI8	Testin	TES	861223
Q9UHR4	Brain-specific angiogenesis inhibitor 1-associated protein 2-like protein 1	BAIAP2L1	535507
Q9ULM6	CCR4-NOT transcription complex subunit 6	CNOT6	1398200
Q9UPX0;Q9UPX0-2	Protein turtle homolog B	IGSF9B	3.06734e+06
Q9UQ80;F8VR77;Q9UQ80-2	Proliferation-associated protein 2G4	PA2G4	1.45611e+06
Q9Y265;H7C4G5;Q9Y265-2	RuvB-like 1	RUVBL1	3.99907e+06
Q9Y490	Talin-1	TLN1	1.67048e+06
Q9Y6W5-2;Q9Y6W5	Wiskott-Aldrich syndrome protein family member 2	WASF2	189403
REV__A0A1B0GUW8			3849000
REV__B7Z332;REV__B7Z510;REV__Q00765-2;REV__H0Y8J8;REV__Q00765			2.00093e+06
REV__E5RHC6;REV__E5RI94;REV__E7EWW7;REV__E7ERK7;REV__Q96DN5-3;REV__Q96DN5-2;REV__Q96DN5			2.24933e+06
REV__Q2TB90-3;REV__Q2TB90-2;REV__Q2TB90			21711076
REV__Q8NE28			3.88267e+06
