# Supplementary material for: Unveiling the mechanistic link between extracellular amyloid fibrils, mechano-signaling and YAP activation in cancer
Source: Cell Death Dis. 2024 Jan 11;15(1):28. doi: 10.1038/s41419-024-06424-z (PMC10781709; doi:10.1038/s41419-024-06424-z)
Supplement: Supplementary file 4 — Table S3 [file 41419_2024_6424_MOESM4_ESM.xls]

## Sheet: Title_legend
Interactomics of recombinant PMEL amyloid fibrils
Proteins statistically significant in PMEL pull-down versus CTRL
Legend
Protein IDs	Uniprot IDs for protein
Protein names	Protein names
intensity CTRL1	intensity NiNTA alone
intensity CTRL2	intensity NiNTA alone
intensity CTRL3	intensity NiNTA alone
intensity CTRL4	intensity NiNTA alone
intensity PMEL1	intensity NiNTA+PMEL
intensity PMEL2	intensity NiNTA+PMEL
intensity PMEL3	intensity NiNTA+PMEL
intensity PMEL4	intensity NiNTA+PMEL
significant proteins Ttest p.value<0.05	if "+" then the hit was t-test significant
-Log p-value	minus log10 of the Student's t-test value
N: Student's T-test Log2 (PMEL/CTRL)	Log2 of ratio of CTRL vs PMEL

## Sheet: Suppl. Table3
Significant	= -LOG(P-value)	LOG2 (PMEL/CTRL)	Protein IDs	Gene Name	CTRL1	CTRL2	CTRL3	CTRL4	PMEL1	PMEL2	PMEL3	PMEL4
+	6.43106	8.36672	A0A0C4DH29	HV103	17.086	16.9813	18.2817	18.0613	26.1191	26.2103	25.6889	25.8588
+	4.25132	5.28675	P30046-2	DOPD	16.8014	16.6928	17.9806	17.7457	22.0167	22.0264	23.7687	22.5558
+	6.04926	7.52532	P07910	HNRPC	16.1773	16.06	17.3202	17.0535	23.8453	23.8747	24.3571	24.6351
+	1.31914	2.04391	F8VZJ2	F8W0W4	18.7769	21.0716	22.406	22.0071	22.7247	23.1508	23.1462	23.4156
+	4.92554	4.15029	O00115	DNS2A	21.5601	21.4962	22.2504	22.3035	25.9082	25.4735	26.4865	26.3431
+	5.38657	6.24949	H0Y400	H0Y400	16.9379	16.8312	18.125	17.8971	23.4594	23.2126	24.1785	23.9387
+	6.31449	7.46849	O00154-2	BACH	16.3978	16.2836	17.5536	17.2981	24.3126	24.3972	24.1434	24.5539
+	3.03948	5.8172	O00391	QSOX1	17.0907	16.9862	18.2867	18.0666	21.0552	22.9944	24.8596	24.7898
+	4.67227	5.5176	O00410-2	IPO5	16.8989	16.7916	18.0837	17.8538	22.1847	23.7633	22.7578	22.9925
+	5.04388	5.74538	A0A494C0G5	AGRIN	17.8557	17.7618	19.0962	18.915	23.6185	23.9254	24.4962	24.5702
+	4.05237	3.39119	O00487	A0A494C0G5	17.6566	17.56	18.8855	18.6942	21.2269	21.7481	21.7476	21.6386
+	4.63397	5.00079	A0A087X0M8	NCHL1	16.7398	16.6303	17.9154	17.6774	22.0257	21.6134	22.4222	22.9048
+	4.21318	8.09247	O00560-3	SDCB1	19.7023	19.8955	17.432	21.3557	27.6404	27.5125	27.6098	27.9928
+	5.71079	7.24385	O00560-2	SDCB1	16.2829	16.1671	17.5028	17.1707	23.4068	24.0206	24.5471	24.1245
+	5.80918	6.91686	O00625	PIR	16.3498	16.2349	17.3811	17.2449	24.1472	23.9495	23.6624	23.1191
+	4.62059	8.21799	O00754	MA2B1	16.2348	16.1183	18.3245	17.1174	24.5947	24.1069	26.1502	25.8152
+	5.04418	5.73381	X6RAC9	IF1AX	17.1265	17.0224	17.3331	18.1062	22.8122	22.3634	23.8645	23.4833
+	6.86009	8.09946	H3BS53	ADA10	16.1894	16.0723	17.0159	17.067	24.7768	24.7637	24.8653	24.3367
+	5.75795	8.84248	O14773	TPP1	15.8897	15.7684	17.6447	16.7346	25.3128	24.7839	25.5185	25.7922
+	2.53484	2.33946	O14818-2	PSA7	20.8861	21.2367	22.3514	22.5084	23.4669	23.8595	24.3038	24.7102
+	3.30301	6.06653	O14980	C9JF49	16.484	16.3709	18.2773	17.3937	23.4997	24.0458	20.9324	24.3141
+	6.73004	7.46546	C9JEY1	C9K057	17.0818	16.9771	17.5369	18.0567	24.9265	24.7299	24.624	25.234
+	2.47017	5.06186	O15144	ARPC2	16.3821	19.6509	21.0046	20.5895	24.0601	24.0205	24.6438	25.1502
+	4.85872	5.45165	F8VR50	F8VR50	16.563	16.2676	17.7283	17.2807	21.9652	21.9442	22.9185	22.8183
+	6.4605	9.00023	O15230	LAMA5	16.2025	16.4511	17.3469	17.4813	26.0301	26.2158	25.933	25.3039
+	1.88624	2.19551	O15240	VGF	23.462	23.5482	25.5678	25.5311	26.4087	26.3081	26.963	27.2114
+	3.23088	5.60943	O15511	ARPC5	16.3963	16.0856	17.5519	17.0816	22.2902	20.2057	23.6036	23.4535
+	4.51931	5.39342	O43143	DHX15	16.9515	16.282	18.1394	17.2964	22.1005	22.0285	23.017	23.097
+	3.54131	3.05918	O43242	PSMD3	16.5911	16.845	17.7581	17.9121	19.8421	20.261	20.9982	20.2418
+	1.16105	1.06303	A0A087WZ51	TPD54	18.9937	18.8522	20.585	19.314	20.1764	19.8968	21.0176	20.9062
+	3.72357	3.60658	O43707	ACTN4	22.8612	23.1118	24.2677	23.953	26.5951	26.7304	27.4852	27.8093
+	3.44101	4.00735	O43747	AP1G1	16.3047	16.4796	17.455	17.5125	19.8661	21.3221	21.9862	20.6068
+	2.92592	4.59891	O43776	SYNC	17.0589	16.1891	18.253	17.1948	20.2556	22.5403	21.073	23.2227
+	1.75366	2.00667	O43852	CALU	24.2022	23.7828	25.1893	26.2241	26.4758	26.2529	27.2039	27.4925
+	2.72086	4.20101	K7EJ52	K7EJ52	16.1557	16.9539	17.2974	18.0313	22.2747	19.6218	20.7263	22.6195
+	5.67015	9.36959	O60568	PLOD3	18.8396	18.8522	20.5534	20.2202	28.6121	28.417	29.2973	29.6174
+	3.54316	5.35501	U3KQK0	U3KQK0	20.252	22.017	20.8274	23.3707	26.5769	26.7867	27.2148	27.3087
+	6.31348	9.12764	O75054-2	IGSF3	16.1276	16.0381	17.2676	17.0296	25.3179	25.31	26.3214	26.0243
+	2.97713	2.7005	A0A0A0MSJ8	T1ECW5	16.7283	16.0096	17.9033	16.9984	19.1853	19.219	20.0873	19.9499
+	1.91575	-2.14742	O75223-3	GGCT	21.9194	22.1621	24.2797	23.8799	20.6762	20.9185	20.866	21.1906
+	2.64684	3.34732	H0Y9X3	A0A024QZ42	17.3222	16.6187	18.5316	17.6647	20.0149	20.045	22.1826	21.2839
+	1.7572	-1.50774	E5RIX8	E5RIW3	20.9355	20.9658	22.2803	21.7974	19.4259	19.4585	20.3132	20.7504
+	4.00908	4.80474	H3BR27	RBMX	16.0727	17.2208	17.2095	18.3232	21.581	21.555	22.5391	22.3701
+	3.01816	3.80817	O75531	BAF	17.0317	15.9539	18.2242	16.9375	20.1816	21.9939	21.0225	20.182
+	4.05012	5.31283	O75533	SF3B1	16.9838	16.9263	18.1735	18.001	22.0678	21.9759	23.6656	23.6267
+	6.12295	10.6782	O75787	RENR	15.6077	16.8777	16.7175	17.9479	27.0524	27.3973	27.5477	27.8663
+	4.74787	6.8255	O75828	CBR3	16.8251	15.4825	18.0056	16.4219	23.1192	23.2568	23.7483	23.9127
+	3.27228	5.00354	O75874	IDHC	20.6423	19.519	22.2802	22.3608	25.4443	26.1022	26.4458	26.8241
+	3.06512	4.77741	O75976-2	CBPD	16.7183	16.7168	17.8926	17.7719	19.9723	22.3467	23.0647	22.8255
+	3.85279	3.6861	O76003	GLRX3	17.41	16.6085	18.6246	17.6535	21.016	21.1303	21.5316	21.3632
+	6.32758	8.78604	O94985-2	CSTN1	16.9735	17.3099	18.1627	18.4207	26.0925	26.348	26.6777	26.8927
+	4.18454	4.95081	O95831-5	AIFM1	16.8211	16.8673	18.0014	17.9366	21.4176	23.2699	22.5767	22.1655
+	2.66282	2.96527	D6RHZ6	D6RHZ6	17.3535	16.7127	18.2432	18.146	19.7989	20.0026	21.8057	20.7093
+	2.0831	1.59003	P00338	LDHA	30.3759	30.5158	31.9004	31.8251	32.7134	32.7272	32.7358	32.801
+	2.45892	6.60883	P00441	SODC	15.9776	17.2526	20.1441	20.8213	22.7033	25.7266	26.2308	25.9703
+	3.29093	4.93724	P00492	HPRT	16.2796	15.8575	18.5647	17.7675	21.1856	21.7189	22.6933	22.6205
+	3.95472	5.90751	P00505-2	AATM	16.5821	16.1637	17.1089	18.3579	21.9238	22.9786	24.1612	22.7791
+	3.63961	3.9166	P00558	PGK1	24.0343	23.943	24.7694	25.8849	28.1	28.3059	29.0233	28.8687
+	3.61706	6.85752	P00750	TPA	20.8121	21.1416	24.1314	23.9041	29.5226	29.3743	29.3214	29.201
+	5.80378	7.21393	P01023	A2MG	26.222	25.9184	27.0988	27.4992	33.6837	33.6965	34.0969	34.117
+	3.52345	9.17739	P01033	TIMP1	17.7375	16.4704	20.3662	21.6705	27.7079	27.7651	29.0434	28.4377
+	2.88164	6.68498	P01034	CYTC	17.2622	17.4414	21.4752	21.1538	25.712	25.8548	25.6322	26.8735
+	0.808267	-1.29365	P01040	CYTA	25.5178	25.7655	28.24	28.4079	25.8809	26.0384	25.6056	25.2318
+	7.2989	6.58441	P01130-2	LDLR	17.5557	17.6419	17.4285	16.8321	23.794	23.9356	23.902	24.1641
+	2.83207	3.10129	P01861	IGHG4	17.8307	17.9625	17.7485	17.7135	19.3006	21.0416	21.6018	21.7164
+	2.34319	3.1713	P01876	IGHA1	17.3349	17.4576	18.9711	17.167	19.3735	22.0722	20.6632	21.5068
+	4.02679	5.66395	P02452	CO1A1	17.5731	17.2338	18.7787	17.5025	22.0939	23.1828	24.1526	24.3145
+	1.68656	1.51221	P02545-2	LMNA	26.2422	26.6838	27.626	27.684	28.0361	27.9961	28.9459	29.3068
+	3.37286	10.5183	P02649	APOE	15.8596	16.8079	21.881	20.9598	29.1447	29.0556	29.7001	29.6811
+	0.813483	1.26031	P02679-2	FIBG	16.9022	19.2895	19.888	19.69	19.2481	20.8254	20.1955	20.5419
+	4.94061	7.19028	P02751	FINC	20.2258	20.5593	22.1432	22.1849	28.1479	28.239	28.6078	28.8795
+	4.55591	8.9298	P02786	TFR1	19.5561	18.9078	21.5149	21.9019	28.8929	28.9127	29.8694	29.9249
+	3.93662	5.11759	A0A087WYF5	A0A0A0MT31	16.2968	17.4752	18.5451	18.7838	22.9375	22.7849	23.1603	22.6886
+	2.59918	5.08124	P04040	CATA	14.8336	15.7378	18.7971	18.5822	21.5906	22.0224	22.0713	22.5914
+	5.27812	8.36999	A0A0G2JNZ5	GLCM	17.9477	16.795	16.9841	18.3374	24.6628	26.313	26.3742	26.1942
+	3.67162	4.96621	P04066	FUCO	17.0603	16.1812	18.0873	18.6015	21.7439	22.086	22.9008	23.0643
+	2.95419	2.72341	H3BQN4	H3BQN4	24.3508	24.3846	25.4728	25.7252	27.0296	27.4002	28.3101	28.0873
+	0.623967	-1.59646	P04080	CYTB	19.0144	20.2566	23.6737	23.8166	20.2206	19.8299	20.264	20.0611
+	4.07389	6.15452	X6RKS3	X6RKS3	17.1006	14.6975	17.4467	16.7012	22.0584	22.4816	22.9763	23.0478
+	4.32071	5.82505	P04271	S100B	16.7349	17.8552	15.8984	17.8575	22.3297	22.52	23.6436	23.1529
+	5.7336	6.5117	P04406	G3P	24.2002	24.1707	25.4761	25.23	31.2771	31.2013	31.0452	31.6003
+	2.38413	2.97206	P04792	HSPB1	21.5272	20.8431	23.4977	23.2341	25.2815	25.2209	25.5768	24.911
+	2.34447	1.72253	P04844-2	RPN2	18.0153	18.0933	18.6253	17.1861	19.1986	19.3338	20.1463	20.1315
+	3.9754	5.8117	A0A0U1RRH7	H2A1H	19.932	20.9158	22.4384	22.5216	27.0159	26.9806	27.4397	27.6185
+	0.591538	1.42648	A0A087WXX2	A0A3B3IS80	20.4858	19.0707	18.5219	15.5634	18.8717	19.4064	21.0591	20.0105
+	4.91799	8.21264	E9PG40	A4	17.2395	16.9553	19.1936	19.017	25.8968	25.9505	26.6819	26.7268
+	0.847737	3.17424	P05109	S10A8	17.3838	16.9962	22.2866	22.9996	20.1719	23.2981	24.3226	24.5705
+	1.12473	1.44723	P05387	RLA2	21.5447	21.7632	23.9152	23.7565	23.8914	24.5385	23.7082	24.6304
+	4.45725	6.29797	F8VPE8	F8VPE8	16.0407	16.6254	18.2545	18.0328	23.7397	23.1825	24.0214	23.2016
+	5.20949	5.29929	P05455	LA	17.3156	17.2834	18.2972	18.0775	22.5861	22.6858	23.2552	23.6436
+	4.03785	-2.49399	F8VZY9	K1C18	22.4671	21.9421	22.1303	22.3234	19.6061	19.2322	20.4013	19.6472
+	3.37098	4.48937	A0A494C1D8	H0Y5R6	15.4683	15.9215	17.9102	17.6719	20.6841	21.4544	21.487	21.3039
+	4.37266	5.0106	P06280	A0A3B3IUC4	19.5303	19.7301	20.9014	21.2652	24.9232	25.1232	25.6412	25.7818
+	1.57536	-2.19837	B8ZZQ6	PTMA	21.0301	21.083	22.9424	23.1437	19.2129	18.9068	21.0134	20.2727
+	2.1339	1.56296	F8W079	ATPB	19.019	18.251	18.1823	18.471	19.4242	19.5521	20.297	20.9019
+	2.56348	3.04577	R4GN98	S10A6	23.4836	23.592	25.3338	25.6729	27.1962	27.1702	27.6879	28.211
+	3.26673	3.29601	P06733	A0A2R8Y6G6	25.8166	26.2539	27.363	27.5793	29.5705	29.6971	30.3343	30.595
+	5.45976	7.61792	A0A2U3TZU2	G6PI	19.5972	19.6944	18.4441	18.2315	26.2854	26.0062	27.0374	27.11
+	3.04941	2.87619	P06748-3	NPM	25.4039	25.4414	26.6251	26.7813	28.3529	28.5503	29.2618	29.5914
+	1.77557	1.85908	P06753-2	A0A087WWU8	23.1233	23.1275	24.7078	24.9736	25.1575	25.6688	26.3173	26.2249
+	5.81388	9.07858	H3BS10	HEXA	17.0063	17.5017	18.5969	18.3916	26.5861	26.2797	27.6039	27.3411
+	5.85366	5.64248	P07093-2	GDN	23.0487	22.5163	21.9639	22.9589	28.0219	27.9402	28.5674	28.5282
+	1.02455	1.71478	P07108	ACBP	21.289	21.5055	23.9601	24.2767	24.1608	23.6629	25.2622	24.8046
+	0.551963	-2.17341	P07148	PRD10	24.1652	24.2014	24.3038	16.9021	20.0297	20.2012	20.4822	20.1655
+	2.31088	1.25389	P07195	A0A5F9ZHM4	30.794	30.9766	31.7066	31.8262	32.3696	32.6971	32.8912	32.361
+	4.26273	9.26017	G5E9F8	A0A3B3ISJ1	14.7914	17.2142	17.1757	18.6304	25.4662	25.3882	27.0357	26.9621
+	4.25824	8.41334	H7BZ94	PDIA1	17.0006	15.3411	18.8247	18.3159	25.2037	25.3253	26.317	26.2897
+	3.93705	7.49252	A0A1B0GW44	A0A1B0GV23	22.1339	22.5636	25.1632	25.3289	31.0686	31.2187	31.4171	31.4553
+	3.82749	6.87946	P07355-2	ANXA2	19.8319	19.3676	19.0997	16.2673	25.4276	25.3335	25.8288	25.4942
+	6.21911	8.52502	Q5JP53	TBB5	17.3409	16.9005	18.5247	17.9729	25.8738	26.0198	26.3695	26.576
+	3.17824	4.11337	P07602	SAP	23.4211	23.855	25.3385	25.9425	28.3039	28.4277	29.1786	29.1005
+	5.95767	12.3077	P07686	Q5URX0	17.1801	14.6547	16.57	15.5166	27.767	27.856	28.7321	28.7972
+	5.42436	9.02676	P07711	Q5T8F0	16.0915	16.8948	18.1974	17.9666	25.8884	25.8292	26.539	27.0007
+	1.2439	1.86721	P07814		16.1897	17.2398	15.8538	18.344	17.1011	19.4415	19.1666	19.387
+	4.62273	6.53592	P07858	E9PKQ7	22.2574	22.5353	21.686	24.1398	28.6793	29.1065	29.5127	29.4636
+	2.12611	7.56404	P07900	HS90A	15.2042	17.0768	22.336	22.6621	26.8289	25.8715	27.3179	27.517
+	4.00853	7.11015	G3XAI2	LAMB1	15.3272	15.973	18.1914	18.1657	23.3746	24.2945	24.4734	23.9554
+	4.01102	3.55447	P07954-2	FUMH	19.9831	19.1828	20.1269	18.9374	22.9589	22.7137	22.9098	23.8658
+	1.94855	3.90889	A0A087WTA8	CO1A2	16.9123	16.0725	18.5514	16.9584	19.6367	19.6379	23.6693	21.1864
+	3.72536	4.04266	P08238	H90B3	24.5965	24.1661	26.0125	25.8469	28.8092	28.9072	29.473	29.6033
+	5.09018	10.2669	P08581	MET	17.606	15.0733	18.3813	17.0673	27.0905	26.896	27.4798	27.7292
+	2.7414	4.62692	P08582		17.6039	15.198	17.2294	15.9744	21.2792	19.2465	22.3997	21.5882
+	3.24078	2.3269	P08670	B0YJC4	25.1073	25.1768	26.1055	26.1385	27.5289	27.6851	28.228	28.3936
+	7.55051	9.95882	P08708	H3BNC9	16.6425	16.8052	17.3333	16.1108	26.372	26.7387	26.8304	26.7861
+	4.51623	5.91108	E9PHT9	D6RBL5	15.8105	17.5086	16.2906	17.8686	22.4915	22.4306	23.2964	22.9042
+	4.74833	4.66986	C9J9K3	RSSA	19.5205	19.6752	20.2399	20.1773	24.4359	23.6842	24.9968	25.1754
+	3.75196	5.60671	F8VV56	CD63	20.2306	20.6471	22.9284	22.3017	26.6741	26.838	27.5529	27.4696
+	1.67176	2.302	P09211	A8MX94	21.6635	22.3065	24.1273	24.1461	24.8637	24.5438	25.9228	26.1211
+	1.65061	3.43531	P09382	F8WEI7	19.2283	20.1067	23.4083	23.2317	24.3778	24.3647	25.1848	25.7889
+	1.08017	2.19687	Q5T7C4	HMGB1	20.5998	20.1836	23.9592	23.9666	23.7911	24.3303	24.8522	24.523
+	5.099	9.48243	H0Y6A4	H0Y4U4	16.6422	17.5065	16.4207	18.638	26.3707	25.7223	27.5719	27.4723
+	2.85012	8.09345	P09486	F5GY03	17.5158	16.5317	22.1014	21.7125	27.0678	27.1148	27.986	28.0666
+	3.42679	5.13876	F8VZ49	ROA1	18.198	18.9775	20.9421	20.3568	24.0191	24.7808	24.5434	25.6861
+	4.69957	8.31821	P09668	A0A087X0D5	18.031	15.6881	18.0979	18.6357	25.6137	25.6021	25.978	26.5316
+	1.37074	1.40633	P0CG48	B4DV12	22.001	23.2828	24.1743	24.1612	24.4319	24.6374	24.8339	25.3415
+	1.91203	3.54742	P0DMV8-2	HS71B	18.9323	22.0466	21.5259	23.5534	24.6874	24.4735	25.5009	25.5861
+	2.1978	2.0153	P0DP25	CALM2	23.2067	22.6746	24.2274	24.7097	25.4465	25.5092	26.1457	25.7782
+	3.48179	3.56126	P16403	H14	21.3394	21.8865	22.9029	23.1434	25.5275	25.7851	25.6365	26.5682
+	0.706323	1.32182	P10451-5	OSTP	21.736	21.6333	23.6298	24.074	22.7236	24.5103	25.7141	23.4123
+	2.06026	1.24112	P10599-2	THIO	25.2813	24.6999	25.6652	25.6168	26.2148	26.1558	27.1691	26.6879
+	4.82298	7.84008	P10619-2	PPGB	16.0384	16.5313	18.8319	17.5695	24.9571	25.0621	25.1865	25.1258
+	4.04839	5.71292	P10721	KIT	17.1727	17.4172	18.8298	16.6468	23.5437	22.4163	24.2107	22.7474
+	1.07037	1.28667	P10809	CH60	23.6066	23.8376	24.9182	25.848	24.8829	25.7811	26.4696	26.2235
+	3.99959	6.83125	P11021		20.9752	19.0861	22.4691	21.9475	27.9812	27.6611	28.1511	28.0095
+	4.88843	5.28523	P11047		18.384	17.9396	17.8125	17.5691	22.5738	22.653	24.1322	23.4871
+	2.9442	2.63201	P11142	E9PKE3	25.29	25.3627	26.7484	26.8535	28.516	28.3671	28.8896	29.01
+	2.57732	7.1509	P11279	LAMP1	15.5384	16.8266	21.5805	18.538	25.3371	23.5641	26.6192	25.5668
+	4.90068	10.6261	P11717		15.9778	15.9191	16.9321	19.1093	26.9032	27.1973	28.244	28.0981
+	1.1022	2.75267	A0A087WTT1	PABP1	16.4869	18.6627	20.7281	20.8366	19.5985	22.4508	22.4215	23.2541
+	5.83636	9.74189	A0A087X0S5	CO6A1	15.8098	17.0692	17.8121	16.8995	26.0907	26.1073	27.1721	27.1882
+	4.35021	3.64976	F5H485	F5GZD9	17.2982	18.2975	18.7365	18.1574	21.2585	21.991	21.8305	22.0087
+	1.16948	4.32226	P12273		17.8422	15.8577	23.3324	23.3471	24.3316	25.3284	24.0166	23.9918
+	2.65515	6.29786	P12814-2	ACTN1	14.5122	16.3739	19.2816	19.5008	23.0701	23.4666	24.0075	24.3158
+	4.37632	7.07848	H3BVI7	H3BNC6	22.4349	21.6161	24.3119	24.213	30.2422	30.275	30.2987	30.0741
+	2.41975	6.12962	P12955-3	PEPD	17.3196	15.6873	17.1732	21.6984	23.4028	23.659	24.8657	24.4697
+	4.74226	6.71584	P13010		16.2447	17.1966	18.3734	16.8323	24.0367	23.4624	24.6995	23.3117
+	3.44773	8.00485	P13473-2	LAMP2	16.9638	14.3716	19.6551	17.3969	24.7782	24.6287	25.5613	25.4387
+	3.81683	3.55144	P13639	K7EJ74	23.3231	23.5581	24.2183	25.0115	27.3034	27.2281	27.9798	27.8054
+	1.93512	3.18418	P13667	A0A499FI48	18.8791	16.1283	18.6195	16.646	19.1618	20.9125	21.7463	21.1888
+	1.18312	2.78107	P13686		17.1612	18.5835	19.5088	18.9855	19.1311	19.6684	23.5142	23.0495
+	2.80734	4.84135	P13693-2	J3KPG2	19.896	20.0513	22.2386	18.2967	24.3568	24.3491	25.4141	25.7281
+	3.95608	7.4625	P13797-3	A0A0A0MSQ0	16.8168	16.8575	17.1091	15.2069	23.2457	22.3209	25.419	24.8547
+	5.87695	8.3432	P14174		18.2465	17.0576	17.6478	17.1283	25.392	25.1789	26.5343	26.348
+	0.557799	1.54267	P14314-2	GLU2B	17.2891	16.7084	21.1076	20.8718	19.7864	19.3574	21.6126	21.3913
+	4.81133	4.82975	P14618-2	KPYM	24.9179	24.9543	26.4088	26.025	30.3045	30.2773	30.5329	30.5103
+	5.36918	6.82492	P14625	Q96GW1	18.0191	18.1581	16.9313	17.9258	24.1274	23.9111	25.2869	25.0086
+	4.26579	3.49819	M0QXS5	A0A3B3ITJ4	21.4403	21.6177	22.6269	22.6491	25.2546	25.5171	25.803	25.7521
+	0.923587	2.10719	P14923	C9J826	19.1842	19.7313	23.7356	23.0919	23.384	23.4794	23.4399	23.8685
+	2.47551	3.15934	P15121	E9PEF9	20.4121	20.4029	21.2551	22.3475	22.9353	24.2617	24.5785	25.2796
+	2.60026	2.7851	P15151-3	PVR	16.8634	17.1873	18.5063	18.1447	20.434	19.5705	20.3116	21.526
+	3.34919	3.76218	Q8IYD1	ERF3A	16.9487	17.9275	15.5583	17.7627	20.8942	20.7617	20.8799	20.7103
+	4.72186	5.00355	P15531	NDKA	23.2943	22.5265	23.977	24.0456	28.1044	28.1017	28.8828	28.7688
+	3.70679	4.99201	B4DLR8	NQO1	21.4303	22.3304	23.9546	23.7077	27.3536	27.8357	28.0913	28.1103
+	4.80538	7.95977	P15586	H7C3P4	17.1276	16.7556	17.3915	19.3483	25.0702	25.3267	25.8402	26.2251
+	5.88351	8.47246	P15880	H0YEN5	16.6301	16.8421	18.1524	18.2866	25.9155	25.7286	26.2038	25.9533
+	0.809912	-1.73787	P15924	DESP	20.9533	21.4357	24.8404	24.8602	21.2286	20.9337	21.4402	21.5356
+	4.11138	6.41392	P16035	K7EIX4	17.3195	17.0236	18.3613	19.0962	23.0717	24.2235	25.154	25.007
+	5.54595	8.15582	H0YDX6	H0YD13	17.3757	16.5191	17.9968	17.8145	24.7313	25.2618	26.0834	26.2529
+	3.83442	7.34728	P16152	CBR1	16.6465	16.4858	18.729	19.9101	25.3507	24.5879	25.6137	25.6083
+	1.89311	6.57054	P16157-21		16.0062	17.2182	19.5097	17.9091	19.0712	25.5431	25.968	26.3429
+	2.89564	3.31129	E7EQ29	BGAL	16.3247	17.2751	18.4967	18.1075	20.1172	21.4242	20.511	21.3967
+	3.65421	5.72452	P16930	H0YLC7	17.483	15.8865	19.2691	17.5558	22.749	23.0453	23.622	23.6762
+	0.896916	-1.94199	P16949	A2A2D0	21.6079	22.6037	24.4466	23.3853	20.0649	20.1763	20.2178	23.8166
+	4.60153	4.49778	P17066	HSP77	21.4396	20.8639	22.3157	21.7434	25.9135	25.4842	26.559	26.3969
+	1.88631	4.16937	E7EQI3	TYRP1	17.2321	16.2094	18.0462	18.3203	18.5642	21.7969	22.3901	23.7343
+	4.97552	6.28023	P17693-5	Q8MH48	16.5811	17.3839	18.1364	18.3826	23.7327	23.3232	24.3021	24.2469
+	5.77223	8.77392	P17900		16.4829	17.1295	18.3258	16.8638	25.9119	25.292	26.5678	26.126
+	2.34234	3.86651	P17931	G3V3R6	20.9238	21.139	23.8507	24.1149	25.9947	26.0644	26.6811	26.7542
+	4.53109	5.4078	E7EQR6	TCPA	18.6146	16.4694	17.7994	17.217	22.5469	22.8553	23.0284	23.301
+	4.25801	5.95649	C9JMY1	IBP2	17.2181	16.3698	18.5288	18.5016	23.0693	23.2917	23.8211	24.2623
+	3.35522	4.05044	F8WBS5	F8WB72	16.6532	18.5313	18.5882	18.2233	22.2011	22.3815	20.9899	22.6253
+	2.59491	3.81694	P18206	VINC	15.9542	18.947	17.1392	18.8409	21.304	21.0277	21.5298	22.2875
+	6.83034	6.93495	P18621-2	A0A087WXM6	16.5832	17.1153	17.4762	17.5013	24.0026	23.8022	24.2028	24.4083
+	0.962084	1.30203	P18669	PGAM2	21.8925	21.3468	23.2224	23.5433	22.4745	24.0102	24.3033	24.4251
+	3.84351	6.57807	P19021-2	AMD	17.474	16.5425	18.7018	17.3925	22.4062	23.8836	25.0924	25.0408
+	1.96065	1.63143	P19338	H7BY16	24.0049	24.3321	25.4247	25.5108	25.9964	26.0922	26.7675	26.9421
+	1.78165	4.23124	K7EKM4	SPEE	16.9602	15.8337	18.4363	19.7565	22.2752	19.1957	23.4341	23.0067
+	2.73385	-2.21244	P20962	F5H7R9	21.5845	21.1981	22.3669	22.7989	19.8918	19.1651	20.0653	19.9765
+	2.50648	3.73273	P21281	H0YC45	18.3348	18.7632	17.7474	17.7323	19.7754	22.1886	22.2696	23.275
+	2.22105	1.3705	A0A087WWY3	Q60FE5	22.7599	23.0331	23.3177	22.9482	23.8072	23.9005	24.8349	24.9983
+	1.62753	2.34119	A6NNI4	A0A2R8Y478	20.383	19.8291	22.196	22.0925	23.3877	22.1651	24.5274	23.7853
+	3.30056	2.1432	P21980-2	TGM2	18.5868	18.6462	18.6091	17.5172	20.0538	20.4622	20.6515	20.7647
+	1.46731	4.39011	P22314	UBA1	15.8422	15.3829	21.1516	21.075	22.6157	22.3783	23.4147	22.6033
+	1.03551	1.48453	P22626	ROA2	22.9089	23.0844	25.4784	25.1774	25.6022	24.8373	26.2734	25.8743
+	4.04209	7.94947	P22692-2	IBP4	16.7698	16.4715	19.8991	18.2078	25.3848	24.9995	26.3476	26.4142
+	6.06865	6.856	P23142-4	B1AHL2	17.2607	17.3747	18.4215	17.5814	24.1524	24.213	25.0194	24.6776
+	3.42628	-4.33419	P23246	SFPQ	24.0152	23.6052	25.1768	25.1773	19.8875	19.1055	21.2594	20.3854
+	2.27958	3.24256	P23284		21.7174	22.3117	24.3653	24.4958	26.0395	26.0235	27.1634	26.6342
+	6.38545	9.16711	P23381	SYWC	16.0067	16.8538	17.8238	16.8061	26.0094	25.7139	26.3413	26.0943
+	6.98419	11.5408	E9PL09	RS3	16.7383	18.5032	17.0841	17.5037	28.859	28.8197	29.1281	29.1857
+	3.31302	6.06354	P23526-2	SAHH	20.8138	20.9517	17.7497	21.7141	26.0522	26.1615	26.6356	26.6341
+	4.53314	5.61066	P24534	F8WF65	18.1872	16.6607	17.4759	18.4892	22.8232	22.8126	23.8529	23.7669
+	0.611026	-1.50225	C9JEV0	ZA2G	19.6701	20.0918	23.6113	23.5378	18.9676	20.0948	20.962	20.8777
+	3.52042	4.89906	P25391		18.3928	18.2743	20.5928	20.1797	24.0438	23.6972	24.9801	24.3147
+	4.52869	5.64501	P25398		17.0551	17.1585	18.6922	18.4916	22.8242	23.3647	23.9604	23.8282
+	3.47954	4.68909	P25490	TYY2	17.2628	15.887	18.1486	17.9218	22.9033	21.4916	22.3631	21.2185
+	2.58635	4.87291	F5GX11	PSA1	16.3819	16.6288	19.8698	19.7258	22.3701	22.8785	23.3795	23.4696
+	6.37969	5.65792	H0YLS6	H0YLC2	17.2613	16.95	17.9471	17.7106	22.9112	23.0133	23.2664	23.3098
+	2.38982	3.82218	P26038	E7EQR4	21.7307	21.0041	23.9007	24.3027	26.1678	26.0602	27.103	26.896
+	2.0909	3.31809	P26196		16.823	17.1606	18.4666	18.2551	19.6268	22.1313	19.7673	22.4522
+	2.87485	3.69927	J3QSB4	RL13	17.4454	16.2674	17.1397	16.8644	20.887	22.225	19.5043	19.8976
+	1.65232	3.26392	D6R9A6	HMGB2	16.7512	18.8869	20.835	21.219	22.3175	22.2195	22.7081	23.5025
+	1.06169	2.91849	P26641	EF1G	17.5073	22.2527	23.4747	23.46	24.4477	24.234	24.743	24.9438
+	5.69754	7.87008	P27105	STOM	16.0987	17.1591	17.9138	17.6757	24.7671	24.79	25.2793	25.4912
+	3.0614	2.84919	P27348	E9PG15	17.5376	16.7147	18.249	18.027	20.6888	19.5439	20.9568	20.7357
+	3.12047	5.0406	P27797	K7EL50	21.3297	20.1628	18.4325	18.2573	24.3603	23.7688	25.0664	25.1491
+	3.61365	4.55166	P28070		17.3186	17.3457	18.4688	17.2804	22.38	22.2839	20.7505	23.2057
+	2.44259	1.24671	P28799	K7EKL3	24.3258	24.4349	25.3091	25.1705	25.9609	25.8222	26.2262	26.218
+	2.94391	3.37781	A0A494C0A3	A0A494C1B8	17.0364	16.6418	17.5367	18.2557	20.4479	19.9224	22.0817	20.5298
+	3.08823	3.2132	P29401	TKT	24.0977	24.6219	25.8856	25.8995	27.9843	27.8419	28.8216	28.7097
+	1.10115	-2.65772	P29508-2	SPB4	22.9451	19.909	24.6091	25.4779	20.7077	19.8065	20.6412	21.1548
+	2.2587	3.91877	E9PRY8	EF1D	20.5597	18.4192	21.6963	22.5013	24.2135	24.3835	25.4301	24.8245
+	2.25842	3.56152	Q5TF55	AL4A1	17.7721	17.4086	18.4672	14.8382	19.976	20.5576	21.3494	20.8491
+	4.99537	8.04157	P30041		16.257	15.9803	18.0034	17.7696	24.4096	24.6798	25.4622	25.6251
+	2.6852	3.3256	P30044-2	PRDX5	17.3077	17.4393	18.662	18.4599	21.7203	20.0836	22.5686	20.7987
+	4.77097	5.47741	P30048-2	PRDX3	17.8273	17.2172	17.9274	17.69	22.58	22.2894	23.896	23.8062
+	5.79417	9.07235	P30050	RL12	16.9821	16.9311	18.7275	18.5285	26.7717	26.8512	26.7518	27.0842
+	1.52496	1.6083	P30086		22.8318	22.3669	24.4694	24.1711	24.8782	24.5198	25.7068	25.1676
+	1.27723	2.73457	P30101		21.9173	20.9216	20.7125	16.9664	22.4295	22.2662	23.7308	23.0296
+	2.7777	2.91693	B3KQV6	2AAA	17.0502	16.1408	17.2371	18.5622	19.925	20.0441	20.7782	19.9107
+	3.815	4.99361	P31689-2	DNJA1	16.7774	17.2061	18.7596	18.3192	22.0097	22.2462	23.4789	23.302
+	2.99038	3.52394	G8JLB6	HNRH1	18.4576	17.733	18.5278	18.0064	22.0191	21.9306	22.7601	20.1107
+	0.599657	1.37051	P31944		21.5695	21.9916	25.2817	25.0144	25.409	23.5482	25.5711	24.8111
+	2.07168	1.78647	P31946-2	1433B	21.7825	21.976	23.4816	23.3095	24.7232	24.3104	24.5897	24.0723
+	2.29103	3.0851	P31947-2	1433S	21.5123	22.9421	24.3078	24.4298	26.0863	25.9537	26.8825	26.6098
+	2.50161	3.51573	P31948	STIP1	20.3939	19.8655	22.3178	22.6067	24.2437	24.4229	25.3715	25.2087
+	6.52116	10.51	P32004-3	L1CAM	17.0219	16.876	18.2293	17.142	27.171	27.4829	28.2684	28.3867
+	2.66821	2.20041	P32119	A6NIW5	23.3503	23.5983	24.8261	24.97	26.2955	26.1293	26.5734	26.5482
+	5.03557	7.07985	E7ESE0	D6RAN4	15.8575	16.945	17.4046	18.3072	24.1584	24.0172	24.3247	24.3333
+	3.02454	3.04082	H0YMM5	A0A0C4DGL3	19.4716	19.6214	21.2022	20.5402	22.5975	22.9057	23.8772	23.6183
+	3.76113	6.48228	P34059	H3BP66	17.9596	15.8885	18.5163	18.8834	23.5372	23.704	24.6197	25.3161
+	2.8779	4.1497	P34096		16.1288	16.6684	19.0661	17.9461	21.0304	21.0526	22.0836	22.2416
+	3.17141	4.63866	G3V2Y4	H0YIZ0	15.8924	18.3721	18.1718	18.0216	21.1164	22.4015	22.2759	23.2187
+	4.89306	7.12565	P34932	HSP74	15.9599	16.4559	18.2438	16.866	23.7705	23.466	24.584	24.2077
+	2.19032	4.34231	P35125-2		15.6805	16.9163	17.1413	17.719	20.1484	19.0023	22.7068	22.9689
+	3.2387	5.58085	Q5T8Z6	Q5T8Z4	16.6683	15.7357	17.9551	19.5824	22.8937	23.008	22.9095	23.4537
+	1.41079	3.32011	P35228-2	A0A2R8YDS4	17.9328	17.8672	19.733	17.4866	24.9992	19.9228	20.7464	20.6316
+	2.64616	4.29743	A0A2R8Y6A7	A0A2R8YD12	16.5737	16.0108	17.7334	17.9902	20.8011	19.6586	22.3986	22.6396
+	3.45492	2.67599	P35579-2	MYH9	20.4132	20.3908	20.4792	20.6583	22.3528	22.741	23.7183	23.8334
+	3.12969	2.79098	P35580	MYH10	17.5157	17.7251	17.1173	18.3149	19.7935	20.9132	19.8829	21.2473
+	4.844	6.7696	P35625		17.0873	15.7711	18.2139	16.6989	24.1394	23.5199	23.4081	23.7822
+	4.71089	5.57496	P36871	A0A3B3ITK7	17.4369	17.9957	16.4007	16.9783	22.4438	22.9336	22.1518	23.5822
+	5.06849	10.0955	P36955	I3L4Z0	16.6528	15.8395	16.9818	19.0302	26.8098	26.754	27.6084	27.7142
+	2.57781	3.9378	H0YLA2	SRP14	16.5811	15.5562	19.2061	16.9998	20.7996	20.6325	21.6325	21.0297
+	1.47186	1.99473	X6RJP6	TAGL2	19.6543	20.1085	22.2455	21.9737	22.6504	22.4165	23.8906	23.0034
+	2.72154	2.80337	P37837	F2Z393	21.9783	21.7396	22.9369	22.3857	25.4305	23.8298	24.9723	26.0213
+	3.07402	2.63544	P38646	D6RA73	21.3073	20.5399	20.2783	19.8069	23.317	22.7417	23.8484	22.567
+	5.12235	6.39887	P39019	A0A075B6E2	21.9891	20.3297	20.7833	21.9373	27.2159	27.7064	27.6707	28.0418
+	2.86854	2.61231	P39656-2	OST48	18.1519	17.8393	18.8615	16.7376	20.3439	20.7158	20.1921	20.7879
+	0.978734	1.22179	H0YN26	AN32A	21.6672	21.9621	23.761	23.787	23.5734	23.4634	24.3699	24.6578
+	2.34849	3.09385	P40121-2	CAPG	22.9478	22.9662	25.3189	25.2603	26.8415	26.9414	27.4607	27.6251
+	3.68247	4.25247	P40126-2	TYRP2	17.2269	16.5578	17.2689	16.8125	21.1668	21.833	22.0626	19.8137
+	1.90035	3.79107	P40227-2	TCPZ	18.6123	19.484	21.416	21.8672	21.907	24.6024	24.9694	25.065
+	2.62654	2.63992	B9A041	MDHC	22.1546	21.6882	23.5936	23.5071	25.3753	24.7861	25.6081	25.7337
+	3.51028	7.95394	P40926	G3XAL0	19.3499	21.2686	20.5512	16.5025	27.1156	26.881	27.7575	27.734
+	1.54657	1.44187	A0A2R8YG21	A0A2R8Y4F5	19.5744	19.4007	19.7659	17.5981	20.5013	20.476	20.5018	20.6274
+	7.70452	16.4274	P40967-4	PMEL	17.5939	17.84	17.0188	19.0005	34.3982	34.366	34.3474	34.0513
+	3.18861	5.04219	P41091	IF2GL	17.8939	18.1341	20.8055	17.4932	23.1029	23.5445	24.0463	23.8017
+	0.67199	-0.97858	P41250		20.6796	21.2938	22.4542	22.1301	19.0364	20.7346	21.6846	21.1878
+	5.48673	9.32093	A3KFI2	A3KFI3	15.818	16.462	17.0902	18.0628	25.7105	25.6224	26.8809	26.5029
+	3.72603	5.04294	P42677		16.7576	16.9827	16.7945	17.5809	20.7361	23.3892	21.4985	22.6637
+	4.75958	5.22489	E9PQB5	E9PL85	17.0336	16.5421	17.8397	17.5014	21.6381	22.282	22.8594	23.037
+	3.85012	6.16378	P42830		17.7706	16.4694	19.1777	18.2176	23.5641	23.0616	24.9247	24.7401
+	4.92461	5.60809	P43007	SATT	17.3746	17.1242	17.7397	18.6246	22.5694	23.3508	23.8497	23.5256
+	3.14891	12.3927	P43490	A0A0C4DFS8	17.472	17.4964	18.2831	16.6551	32.215	31.4724	24.1276	31.6625
+	7.5968	7.21824	A0A2R8Y6J3	RL5	19.4455	20.1939	19.8085	20.134	27.0387	27.3658	26.9486	27.1017
+	2.77164	4.57238	P46779-4	RL28	16.6231	15.6957	17.8234	17.6971	22.1323	19.4864	22.0692	22.4408
+	7.13064	10.7786	P46781	B5MCT8	17.0132	16.6484	17.7475	18.0032	27.8272	27.9764	28.234	28.4892
+	3.29161	4.97774	M0R0F0	RS5	16.5213	16.9282	18.4308	18.8205	23.4005	21.7978	21.8593	23.5541
+	3.93334	6.17807	A0A2R8Y6L3	RS10	16.4494	17.6755	18.8192	18.3814	22.6432	24.139	24.6652	24.5904
+	3.23263	2.58584	P46940	A0A0J9YXZ5	19.0003	18.4163	18.0631	18.726	21.3898	20.3639	20.8686	21.9269
+	1.51098	1.55804	P46952	3HAO	18.7931	18.8877	17.9108	18.4895	20.4269	18.8741	21.2725	19.7398
+	2.4821	3.3476	P46977-2	STT3A	17.3432	16.4709	16.94	15.8476	18.4121	20.0062	21.5163	20.0576
+	2.24065	5.57641	C9JUG7	CAZA2	17.9136	17.274	17.9342	17.5479	19.2856	24.3659	24.6718	24.652
+	3.19053	2.28918	A0A499FJL1	PPCE	16.8827	17.6904	18.2263	17.6203	20.0895	19.3489	19.7621	20.3759
+	1.57417	2.06388	P48643-2	E7ENZ3	16.5582	17.3728	19.0061	17.9806	18.647	20.9818	19.9706	19.5738
+	0.97526	2.97147	P48723		16.7856	16.512	18.5871	17.435	17.6738	17.76	22.8276	22.9442
+	2.78226	2.57521	P48735	IDHP	16.5294	16.9076	18.6902	17.3553	20.0833	19.755	19.9866	19.9583
+	4.15571	5.30049	P49189-2	AL9A1	17.4678	16.4087	17.7919	18.9792	23.3376	22.6517	22.9572	22.9031
+	2.94142	3.23484	P49207		17.1076	16.3358	18.2047	17.8358	20.062	19.9935	20.7759	21.5919
+	5.1773	3.38295	P49257		17.3136	17.8206	17.6842	17.476	20.4545	21.1415	20.8295	21.4006
+	4.80531	7.53629	P49327	A0A0U1RQF0	17.7802	17.9616	19.5979	20.072	26.0072	26.3398	26.3821	26.8277
+	4.39163	6.30043	P49368-2	TCPG	19.5601	19.3854	17.6081	17.7282	24.6902	24.9401	24.2618	25.5912
+	1.95103	4.36522	H3BNU3	EFTU	16.8381	16.7752	19.1575	17.444	19.0918	23.4424	23.7225	21.4189
+	3.40695	3.92161	H3BPK7	SYAC	16.656	16.4462	18.0665	18.4847	20.9279	21.0521	21.4646	21.8953
+	3.88397	5.43873	P49720	A0A087WXQ8	17.0023	16.6768	17.7232	18.0853	21.3778	22.7942	23.9689	23.1016
+	3.57598	2.39885	P49773	D6RC06	21.5109	21.782	22.0013	22.0171	23.8141	23.7055	24.9596	24.4275
+	2.92444	5.15959	F8W1B7	MMP14	16.5224	16.417	17.9639	18.3137	23.0125	20.2216	23.3442	23.277
+	3.1616	5.99798	P50395	GDIB	16.7392	17.8666	20.3407	20.1805	24.164	24.3224	25.3019	25.3305
+	5.02038	7.71411	Q5T0S4	A0A286YFE3	15.5314	17.3685	17.6928	17.7864	24.4516	24.4814	25.1443	25.158
+	5.32991	7.82329	E7EPB3	RL14	16.3011	17.0033	18.6857	17.5845	25.1164	25.1684	25.2282	25.3548
+	1.76143	4.0891	P50990-2	TCPQ	19.5339	17.2121	21.6778	22.4461	23.827	23.4089	25.4047	24.5859
+	3.3405	4.31112	P50991-2	TCPD	20.4336	19.7215	18.3046	20.4159	23.8305	23.2775	23.9474	25.0645
+	1.70026	3.1194	F8VSF8	F8VWU4	15.5946	16.73	18.5225	17.9685	18.1241	20.7892	21.4262	20.9538
+	6.594	7.9153	C9J8S3	RAB7A	17.5323	16.5454	18.0194	17.4363	25.2334	25.4703	25.1784	25.3124
+	2.58118	5.54537	P51884		16.1079	16.8965	17.8267	17.6767	19.987	22.0045	24.3076	24.3902
+	3.91539	5.10552	P51991-2	ROA3	16.453	16.4099	18.1931	17.4951	22.6835	21.2891	23.0421	21.9585
+	5.26659	6.74135	P52565	GDIR1	18.0927	16.6297	17.6853	16.3372	23.5005	23.894	24.071	24.2449
+	0.988148	0.978283	P52788	H7C2R7	20.6052	20.2494	20.4004	20.6564	21.7245	20.1504	22.5591	21.3906
+	5.51544	6.20607	C9J1E1	BIEA	17.4587	16.4637	17.9148	17.1909	23.093	23.0848	23.9108	23.7638
+	2.61482	5.61506	P53396-2	ACLY	16.61	15.405	17.7415	16.4074	22.538	19.1869	23.5191	23.3802
+	3.4011	4.36282	P53618		16.7089	16.1855	16.6368	18.5562	20.6835	20.9885	21.9619	21.9048
+	3.70865	5.65382	H0YCY8	CATC	16.9458	15.4692	17.4513	16.9766	22.9472	22.7341	23.0639	20.7128
+	5.23365	6.28284	P54802		16.8246	17.4338	16.7037	17.3593	22.6287	22.7887	24.0824	23.9531
+	2.34341	4.58364	F8VY04	KAD2	15.8568	15.9896	18.7539	19.1777	20.7436	21.4846	23.0124	22.872
+	0.973925	0.76394	P54868-3	HMCS2	20.0523	19.9631	20.1059	19.9123	20.7414	20.3724	21.8999	20.0757
+	1.09985	2.63792	P55072		16.5524	18.5157	20.1172	19.6549	22.3768	21.6709	22.8084	18.5357
+	2.78602	3.37602	H0YDG0	PSA	17.4614	16.3395	17.2468	18.4747	19.6928	20.5292	20.9913	21.8132
+	6.12526	7.70218	P57729	H0YDB7	16.3456	18.0021	17.612	17.5334	24.9429	25.0193	25.3006	25.039
+	0.990271	1.81379	P60174-1	TPIS	23.8538	23.5036	25.345	27.5034	26.5021	26.4012	27.3608	27.1968
+	3.92743	5.37762	F8VXL3	H0YI43	16.7681	17.3593	19.3469	17.9058	23.0266	22.6354	23.8581	23.3704
+	2.28091	2.41693	P60709	ACTG	25.9431	26.1228	27.8412	27.9415	29.0494	29.1145	29.6197	29.7328
+	3.74189	5.23186	Q14240-2	IF4A2	19.5334	19.5333	21.2705	21.5352	24.9662	25.2842	26.376	26.1733
+	5.34668	8.43541	P60866	RS20	16.7825	16.4987	18.6761	17.7714	25.5399	25.5475	25.9069	26.4761
+	1.16249	1.94867	G3V295	PSA6	20.9984	20.7051	21.7494	21.7359	24.1074	20.763	24.403	23.7101
+	6.302	7.61592	P61204-2	ARF1	16.4298	16.599	17.778	16.6982	24.1398	24.6429	24.7948	24.3911
+	5.21177	6.65636	P61224	RAP1A	17.4819	16.8392	17.8827	17.4696	24.4911	24.6808	22.9201	24.2068
+	6.04737	8.99354	D6RG13	RS3A	17.3141	16.7163	18.1333	18.4776	26.8647	26.4851	27.0519	26.2139
+	4.0306	7.67919	J3QRI7	J3QQQ9	16.2532	15.735	18.0051	17.2402	25.4114	24.6622	25.317	22.5598
+	5.58993	5.73684	B7Z8D3	A0A087WTV2	16.4739	16.4403	16.9811	17.7087	22.5526	22.2453	22.7681	22.9855
+	4.45362	4.8494	A0A2R8YEM3	E7EQV9	16.4977	17.362	17.7171	17.7247	21.701	21.5046	22.5986	22.8949
+	5.29392	8.0562	P61353	K7EQQ9	17.6563	16.2306	18.6789	17.3336	25.0883	25.5847	25.5883	25.8629
+	5.04661	5.56636	G5E9R3	M0R0A1	17.1409	16.659	17.4983	18.5004	22.9844	22.8982	22.8699	23.3115
+	1.71917	1.37328	B8ZZL8	CH10	23.131	23.1674	24.5676	24.1319	24.8051	24.7276	25.788	25.1703
+	6.17946	9.0695	P61769	F5H6I0	18.0015	16.6736	17.9453	18.3143	26.5303	26.5229	27.4353	26.7242
+	4.29516	5.24098	G3V2V8	NPC2	21.1692	20.0493	21.9718	21.8142	26.003	26.0676	27.0521	26.8457
+	4.75019	5.57744	Q5T6W2	HNRPK	18.9209	17.2901	17.9605	17.1378	22.9763	23.1726	23.8804	23.5898
+	0.951124	2.2427	P61981		22.5896	21.094	23.822	20.0921	23.5328	21.9196	25.5531	25.563
+	6.93527	9.00443	A0A2R8Y623	RS7	16.9352	16.316	17.5874	17.3824	25.7388	25.9316	26.3136	26.2546
+	6.42634	10.1933	I3L3P7	RS15A	16.6874	17.3828	18.7006	17.4089	27.5397	27.6076	27.9327	27.873
+	5.27075	10.7612	P62249	M0R3H0	15.6199	17.2127	18.5231	18.6938	28.2654	28.1582	28.3093	28.3614
+	2.15409	5.24575	P62258	1433E	17.2385	21.5342	21.7876	23.1118	26.0726	25.3995	26.7614	26.4215
+	3.0696	7.09923	E5RH77	A0A2R8Y811	16.7562	16.1369	17.4005	18.1222	24.7289	25.4321	21.0326	25.6193
+	4.0451	6.32831	D6RD47	RS23	18.1055	16.3607	17.634	19.0766	24.558	24.0934	23.0474	24.7912
+	6.82336	12.1871	P62269	A0A0G2JQH2	16.229	16.3849	17.6593	17.894	28.9226	29.2216	29.3803	29.3909
+	5.76816	10.4315	P62277	J3KMX5	16.1112	17.5597	18.8852	17.6192	27.9749	27.8622	28.1179	27.9465
+	5.84787	9.4126	P62280	M0QZC5	16.2722	17.037	18.3398	16.4354	26.2182	26.5114	26.1335	26.8717
+	5.02087	6.66399	P62304		16.9653	17.9096	19.2504	18.2305	24.5291	24.5607	25.0493	24.8726
+	2.91891	6.01634	P62314	J3QLI9	16.074	16.8284	19.4498	20.3771	24.1333	24.1141	24.7302	23.817
+	1.66864	2.69836	K7ERG4	SMD2	19.5344	19.8174	18.1221	21.056	22.6739	20.4551	23.0724	23.122
+	6.26094	7.37848	P62318-2	SMD3	17.088	16.5772	17.8599	17.6956	24.4375	24.4927	24.6816	25.1228
+	5.37075	12.5836	P62701	C9JEH7	16.476	15.4948	16.7304	19.1919	29.513	29.8253	29.1192	29.7702
+	2.58764	5.93423	K7EMA7	RL23A	20.0756	17.136	22.0087	17.1109	24.9512	25.0828	25.1392	24.895
+	4.38247	6.46113	P62805		19.9542	19.6269	21.64	21.7986	26.6362	27.0771	27.743	27.4079
+	5.12438	6.20848	P62820-3	E9PLD0	18.7113	17.7272	18.4431	16.9803	24.02	24.0076	24.7629	23.9053
+	2.50506	6.59008	P62826	B5MDF5	21.7865	16.647	22.3758	22.1974	27.209	26.9207	27.5767	27.6606
+	6.60862	8.02972	K7EM56	A0A0B4J2B4	16.7921	18.0151	17.9328	17.1588	25.7729	25.3881	25.2941	25.5625
+	4.46901	9.07986	P62847-2	E7ETK0	15.8947	16.1124	19.3604	17.9275	26.3277	26.2278	26.2844	26.7746
+	7.41024	10.385	P62851		16.8074	15.993	17.3749	16.939	27.0969	27.122	27.4049	27.0303
+	3.66199	4.64479	P62857		15.683	16.1562	17.2503	18.0636	21.0289	21.0139	21.7875	21.9019
+	7.62989	8.4698	B8ZZK4	H7C2W9	16.5133	16.859	17.4206	17.3848	25.6039	25.6068	25.4352	25.4111
+	5.14365	7.64455	Q5VVC8	RL11	18.0951	15.9552	18.1541	17.7354	24.8166	25.0463	25.2971	25.358
+	1.05856	2.94538	E9PP36	E9PKU4	16.1467	20.1056	22.1967	22.3069	23.054	22.9102	23.4212	23.152
+	2.36978	2.20841	P62937	F8WE65	26.0422	25.7631	27.593	27.2972	28.788	28.6691	28.6034	29.4687
+	6.68641	8.58241	P62937-2		17.1133	16.9834	17.2109	16.7401	24.8326	25.444	26.3226	25.7783
+	0.673869	-0.957324	Q1JUQ3	A0A087WTS4	20.0592	20.3865	21.0632	21.1347	18.7853	18.4492	20.6582	20.9216
+	6.36649	9.78848	P63000-2	RAC1	17.8852	16.3628	18.2839	17.7523	27.3138	27.2143	27.3794	27.5307
+	2.81757	2.89899	C9J1E7	A0A087WYD1	18.1738	16.6833	17.6363	16.5054	19.6924	20.0024	21.1748	19.7252
+	3.54442	3.87362	P63104	E7EX29	24.2626	24.059	25.7727	25.4017	28.2627	28.2292	29.093	29.4057
+	4.88195	4.49515	P63241	IF5A1	21.6577	21.4741	22.5311	21.9833	25.9762	25.9413	26.8397	26.8697
+	0.866658	1.15351	P67809	H0Y449	22.3652	23.1618	25.2837	24.5955	24.7858	24.9389	25.1974	25.0983
+	2.25099	2.69968	P67936	A0A2R8Y5V9	23.1073	24.0357	25.3706	25.5506	26.9895	27.0144	28.034	26.8251
+	2.68674	6.00022	P68032	ACTH	21.9996	17.7698	22.741	22.1639	26.6849	27.0858	27.4181	27.4865
+	2.62394	2.54669	Q5VTE0	EF1A1	24.9175	24.9454	25.8865	26.8213	27.6306	28.0246	28.6309	28.4714
+	3.19136	6.35512	F5H5D3	TBA1B	21.548	21.596	17.9707	22.155	26.8455	26.7807	27.5725	27.4914
+	5.26707	6.23869	P68371	TBB4A	16.9345	15.7734	17.0212	17.4262	22.706	22.6467	23.2169	23.5405
+	1.44692	3.53952	J3KNE3	PA1B2	15.8092	16.6989	17.9869	19.1805	21.8375	17.7142	22.2886	21.9933
+	2.17972	7.70354	K7EMV3	K7EP01	16.5777	15.5587	16.7972	17.0196	25.944	26.0439	26.1876	18.592
+	5.99481	8.95088	P78324-4	SHPS1	17.1845	16.4006	17.6757	18.0916	25.9175	25.7815	26.8621	26.5949
+	4.12881	6.16516	F8VQ14	TCPB	16.8228	18.0046	19.3495	18.9477	24.4354	23.5594	24.911	24.8794
+	4.06767	4.30605	Q5TA02	GSTO1	22.5341	22.3305	23.1242	23.9598	26.7764	26.8422	27.6974	27.8567
+	4.83216	8.81046	P78539-5	SRPX	16.9553	16.0289	17.2878	19.2677	25.8696	26.2282	26.517	26.1668
+	4.45415	6.18537	P80303-2	NUCB2	16.2098	17.009	18.3106	16.4015	22.5755	22.692	23.6409	23.7641
+	0.584369	1.24152	G3V279	ERH	20.4674	20.6309	22.1802	22.1893	22.6507	20.1131	23.6711	23.999
+	7.06328	11.6748	P98160	A0A0U1RQT3	20.3074	18.987	19.1274	18.6534	30.6931	30.7375	31.0716	31.2721
+	1.80141	2.15435	Q00610-2	CLH1	18.4842	17.0169	16.3543	16.113	18.9325	18.3555	20.117	19.1808
+	3.90058	6.77665	Q00796	H0YLA4	15.7949	18.0844	19.4327	17.8933	24.2142	24.4687	24.4869	25.1422
+	5.82061	6.65828	Q01082-3	A0A087WUZ3	16.2325	15.4637	16.698	16.6453	23.181	22.7898	22.3754	23.3265
+	4.21329	4.48385	J3QL05	J3KP15	16.0118	16.8277	18.1214	17.4977	21.6034	21.6177	21.5952	21.5777
+	2.633	1.94903	E9PIJ1	E9PJF6	18.4673	18.4344	19.2645	19.2369	20.0564	20.535	21.388	21.2197
+	2.42664	5.24958	Q5T0R7	Q5T0R6	16.8363	15.6867	20.3416	19.7906	23.1529	23.0322	23.6531	23.8154
+	3.27732	2.89474	C9K0G7	C9JM78	17.5762	17.5659	18.24	17.9033	21.2071	20.308	21.543	19.8062
+	4.58725	4.40221	Q02413	DSG1	17.3655	16.466	16.9307	18.1705	21.5845	21.5346	21.4324	21.9901
+	1.50049	-1.90957	Q02790		21.7966	21.9738	22.6826	22.0441	19.0339	19.1259	21.2527	21.4463
+	7.0387	9.02802	Q02809	PLOD1	17.8163	17.0812	17.7439	17.7694	26.1237	26.296	27.049	27.0542
+	4.55646	6.14236	Q02818	H7BZI1	21.1014	20.7743	22.3594	22.7228	27.4976	27.3738	28.2581	28.398
+	5.3903	7.25196	Q02878	F8VR69	16.543	16.7145	18.3859	17.9164	24.6568	24.5892	24.4602	24.8616
+	2.63699	5.23407	Q04760-2	LGUL	18.2405	16.8488	18.0032	17.0896	20.271	22.2008	24.4828	24.1639
+	0.906833	1.23456	C9J813	CALD1	19.1824	19.6868	19.722	20.5598	21.5921	19.2325	22.1167	21.1479
+	2.20201	1.19371	A0A0A0MQT7	COEA1	17.9543	17.4142	17.831	17.7211	18.9678	18.1625	19.3615	19.2037
+	2.00597	2.2025	Q06830	A0A0A0MSI0	24.6105	24.1073	25.639	26.4568	26.9184	26.9525	27.9436	27.809
+	2.11429	2.98887	F8VXR6	F8VYV2	16.7562	16.0929	18.1434	16.6295	19.5231	18.296	20.936	20.8224
+	5.62576	7.20338	Q07954	Q6PJ72	16.3693	15.6722	17.3546	17.1148	23.5205	23.8769	23.6514	24.2756
+	1.39893	4.0458	Q08188	A0A494C0J7	19.571	16.116	22.6082	22.1488	24.0161	24.8583	23.0285	24.7242
+	4.75064	6.17395	Q08211		16.9916	16.9656	16.9156	16.87	21.6039	23.5976	23.6009	23.6361
+	4.32421	7.23161	Q08380	K7EP36	21.9247	21.9313	24.399	24.1882	30.1879	30.0317	30.5336	30.6164
+	7.85792	7.68511	Q08431	MFGM	23.086	22.8091	23.4875	23.6001	30.8556	30.8888	31.0396	30.9393
+	2.64171	4.15938	Q08554-2	DSC1	19.408	19.78	22.2801	22.4937	25.2572	24.796	25.338	25.2083
+	2.34554	2.54755	Q5JP01	RBBP4	19.2546	20.8256	21.4564	21.5882	23.0227	22.8993	23.6141	23.779
+	1.59988	-1.6941	Q09666		20.3357	20.295	20.073	22.0341	18.7845	20.0171	18.6685	18.4913
+	5.42067	8.97609	Q10471	GALT2	16.2887	15.8922	17.3786	17.7844	25.0055	25.4982	26.4698	26.2749
+	6.56438	10.4717	Q12841-2	FSTL1	17.1557	16.7282	17.1451	18.3713	27.4792	27.4498	28.3946	27.9638
+	4.90339	6.1973	A0A5F9ZHX5	CHD3	16.7599	17.2647	18.0176	18.8712	23.6177	24.0385	23.8851	24.1613
+	2.33749	4.87899	Q12874		17.3158	17.7218	18.5774	20.7573	21.0955	24.0033	24.6032	24.1863
+	3.50673	5.36494	B4DY09	ILF2	16.0078	16.4308	19.0544	17.4592	22.3273	22.034	22.9087	23.142
+	3.15459	4.56476	K7EQR9	K7EKJ9	16.8238	18.152	17.7072	19.3417	21.3016	22.3055	23.308	23.3688
+	3.8857	6.12133	D6RIU4	D6RDX1	16.8388	16.6469	19.5034	17.6955	23.2816	23.4855	24.5148	23.8879
+	4.68071	3.91616	Q13126	MTAP	21.8934	22.1156	21.1727	22.5766	26.1627	25.6195	26.0553	25.5854
+	4.10608	4.31292	H7C3T4	PRDX4	16.3093	16.2547	17.9327	17.2665	21.1156	21.1022	20.9302	21.8669
+	1.73478	4.4363	X6R9L0	DNJC3	16.8557	16.173	17.5234	17.1772	17.3693	22.2906	22.472	23.3426
+	3.80274	4.85849	Q13303-4	KCAB2	16.7453	17.052	17.4381	18.1386	20.7777	22.2875	22.7691	22.9737
+	4.70742	7.68136	Q13332-6	PTPRS	16.2947	16.6507	18.3555	17.6997	24.6939	23.8664	25.8307	25.3351
+	2.75899	3.63787	Q13347		16.0124	15.8881	17.9367	16.8656	19.1653	19.861	20.9499	21.2781
+	3.76792	7.52513	Q13433	K7EQ91	20.3355	20.5273	22.1577	17.7706	27.5505	27.9064	27.8643	27.5704
+	3.78228	4.80847	Q13435	E9PPJ0	16.674	16.7155	17.1409	17.7872	21.5218	20.6417	22.3521	23.0358
+	3.70786	6.955	Q13510-2	A0A1B0GUW4	20.9373	20.8054	18.0043	21.7718	26.8249	26.9384	27.9421	27.6334
+	5.41733	9.20101	Q13591	D6RAF4	15.9572	16.7307	18.0201	17.2	25.5219	25.5147	26.8756	26.7998
+	6.3518	9.20474	Q13637		16.5714	16.1939	17.4599	17.806	25.9328	26.5421	26.0415	26.3337
+	5.22372	6.57975	Q13813-3	A0A0D9SF54	16.6001	17.442	17.4862	15.9632	23.062	23.1279	23.4534	24.1672
+	1.44156	1.93374	K7EQX4	K7ENN6	16.506	19.5637	18.0381	18.9296	20.0432	19.7243	19.9995	21.0053
+	5.4084	7.60271	Q14118	C9J196	16.3037	16.7479	17.9213	17.6835	24.4814	24.2514	25.5633	24.7711
+	6.45058	6.28105	Q14563	C9J9C4	17.083	16.636	17.4444	17.1837	22.7662	23.5656	23.5103	23.6293
+	7.12432	9.79349	Q14697	GANAB	17.108	16.179	17.1457	16.8706	26.4933	26.0789	27.1354	26.7695
+	3.82896	5.36219	F2Z3J9	PTGR1	16.0756	15.8927	17.8457	17.6044	21.5076	21.6521	22.6275	23.08
+	3.10739	4.20916	A0A376A9V2	A0A0G2JQ47	22.8934	22.7967	20.2484	22.4955	25.8595	26.1983	27.0311	26.1819
+	3.40619	5.71617	Q14956-2	GPNMB	21.6313	21.4438	24.3746	24.2039	28.3462	28.5371	28.7246	28.9105
+	6.64159	7.18678	Q14974	J3QR48	17.8766	17.7161	17.4376	17.7289	24.5471	24.3551	25.5194	25.0847
+	2.76888	-1.24453	Q15063-7	POSTN	21.1428	20.944	20.9797	20.5724	19.8828	19.7239	19.0912	19.963
+	4.83429	4.6538	Q15075		16.2931	16.5636	17.0873	16.8094	20.9524	20.6725	22.1013	21.6424
+	2.18273	3.18278	Q15084-3	PDIA6	17.0212	15.8368	17.7372	17.4907	21.4422	21.2319	19.2171	18.9258
+	2.92961	3.75547	M0R389	PA1B3	20.8347	21.5219	21.922	22.6286	24.2689	24.9203	26.2728	26.467
+	1.42254	1.65012	H0YDN1	PLEC	18.8669	18.9566	17.3504	17.5869	20.398	19.0682	20.8398	19.0552
+	2.74875	4.58252	Q15233	C9IZL7	20.8018	20.5074	17.668	21.5604	24.6158	24.4549	24.7671	25.0299
+	4.2342	6.74157	Q15274		15.3052	16.4596	17.454	17.4181	23.4402	22.1414	24.176	23.8455
+	4.84325	6.14033	Q15365		16.8846	16.3933	18.2786	17.1938	22.8377	23.0136	23.405	24.0553
+	4.13561	5.65173	R4GMY8	E5RHG8	18.8233	16.1882	18.305	18.058	23.2988	23.4506	23.3585	23.8734
+	1.63129	1.9037	Q15388		17.8567	19.7612	19.285	20.0346	19.9337	21.6152	21.55	21.4535
+	1.42987	0.892718	Q5SZ64	SF3B4	20.4432	20.6626	21.644	21.4977	21.8066	21.6051	22.1503	22.2563
+	4.11455	5.41949	Q15459	SF3A1	16.1695	17.0036	17.2126	18.0857	21.3783	22.8535	22.6156	23.302
+	3.04657	-3.85814	H0Y8L3	BGH3	24.4035	24.9628	23.4553	25.1922	20.0267	19.5553	21.5479	21.4514
+	3.17801	4.28113	E9PGT1	TSN	16.7831	15.9568	17.4428	16.9407	20.2752	19.9326	21.5559	22.4844
+	3.5528	3.386	M0R070	CIP4	17.1257	16.1774	18.2131	17.182	20.2219	21.0171	20.5636	20.4396
+	2.39367	3.43601	Q15717	ELAV1	16.3415	16.9156	16.3974	17.9894	19.6793	18.82	21.3636	21.5252
+	4.83948	9.24492	Q15904	A6QRJ1	17.1682	15.1757	18.0686	16.0864	25.4309	25.2069	26.826	26.0148
+	3.34808	9.6007	Q16270-2	IBP7	15.493	16.7772	20.153	21.2858	27.6486	27.648	28.4168	28.3985
+	1.72221	2.54298	H7C1H6	EXT1	16.4913	18.7429	20.1199	17.838	20.3818	20.4934	21.2436	21.2452
+	5.31109	5.18286	Q16610	ECM1	23.0476	22.841	23.9658	23.6498	28.262	28.1195	28.9733	28.8807
+	5.29017	11.6861	Q16769	QPCT	16.8096	17.7628	19.0972	19.988	29.7032	29.7632	29.9137	31.022
+	4.35342	6.64534	Q53H76-2	G5E9W0	17.6774	16.0521	17.312	18.916	23.6315	23.9274	24.2569	24.7231
+	6.42928	8.08165	Q5TD94-2	RSH4A	17.1847	16.6742	17.9612	17.0449	24.8609	25.0398	25.7435	25.5474
+	2.35301	5.4909	B4DKD6	BTBD8	17.7319	17.0216	18.3237	17.7254	24.2643	24.3411	24.597	19.5639
+	5.32504	8.46021	Q5ZPR3-2	CD276	16.2142	16.2265	17.494	18.1053	25.5764	25.2439	26.1893	24.8712
+	4.31433	6.29745	Q641Q3	I3L0R0	15.8417	17.0647	18.3687	17.2357	23.5146	22.488	23.7575	23.9407
+	2.04006	2.6778	Q6AWC2-7	WWC2	17.2649	16.8599	16.5961	19.5863	20.4312	20.4362	19.7118	20.4392
+	1.38561	3.43489	H0YCQ6	E9PKY6	17.3697	15.3661	17.6525	18.1525	20.4924	17.411	23.0183	21.3586
+	6.41883	10.8037	Q6UVK1		16.4539	16.3784	17.9893	16.2946	27.1758	27.2485	27.9441	27.9627
+	3.81305	5.57228	H0YK36	DPP8	15.7975	16.7011	18.9075	17.4018	22.5216	22.8416	22.9283	22.8056
+	5.50057	6.0079	Q6YHK3-4	CD109	17.777	17.581	18.3862	17.7548	23.7251	23.0704	24.5466	24.1886
+	1.12799	2.54679	Q7KZF4	H7C597	19.669	19.7041	21.1516	18.0922	22.507	19.2923	23.2611	23.7437
+	2.88695	3.12822	Q7Z417	NUFP2	17.9391	18.0641	19.6955	19.8522	22.5198	22.1582	21.768	21.6177
+	3.99807	5.25973	J3KS22	J3QS36	17.117	17.0815	18.9652	18.7172	23.8047	23.3669	23.2999	22.4482
+	6.45313	6.41644	Q86TI2-4	DPP9	21.7563	21.2275	22.4886	21.9339	28.2642	28.1015	28.4289	28.2774
+	2.02011	5.67609	Q86UQ4-2	A0A0A0MT16	18.0009	17.6363	17.3592	18.1708	18.9988	25.4174	25.0402	24.4153
+	5.59953	10.5985	C9J2H1	ITIH5	16.8348	16.0974	16.9652	18.7777	27.2767	27.4494	28.2814	28.0615
+	2.57637	3.70048	A0A0C4DGH5	CAND1	18.4517	15.7197	18.5819	17.0945	20.5058	20.7019	21.484	21.958
+	5.30762	5.33806	Q86XP3	DDX42	16.095	17.269	17.6129	16.6814	22.4204	22.1275	22.4271	22.0356
+	5.55516	8.87907	Q8N145	LGI3	16.0247	16.3405	16.9183	18.3759	25.5951	25.7458	25.9249	25.9099
+	1.81757	1.55883	Q8NC51-4	PAIRB	21.3766	21.6533	23.0429	23.0498	23.5082	23.8549	24.1367	23.858
+	3.94412	6.29766	Q8NES3-3	LFNG	16.8686	15.6748	19.0129	17.3604	23.5365	23.0825	23.7101	23.7783
+	4.67187	5.58596	Q8NFT8		16.4935	17.682	18.3145	16.6323	22.6698	22.5009	23.2936	23.0019
+	2.64483	5.21303	Q8NHP8	PLBL2	16.2664	17.0128	19.2498	18.8276	22.2956	21.3469	24.3178	24.2484
+	5.30342	4.7149	Q5TED7	MICA1	16.8927	17.9091	18.0159	18.0957	22.6059	22.1021	22.6669	22.398
+	4.02554	8.13221	Q8WUM4	PDC6I	16.2485	16.7266	19.7268	19.076	25.4812	26.0914	26.1642	26.5699
+	2.80153	6.38431	J3KTC5	J3KSP0	16.4914	18.3661	17.2331	17.7827	25.1952	24.8607	20.5633	24.7912
+	1.73334	3.53827	K7EIM9	CYGB	17.3113	15.9765	17.1588	19.5759	19.3461	20.0731	22.8555	21.9008
+	5.17481	8.18901	A0A2R8YE65	A0A2R8Y5R2	15.9743	15.9053	18.0517	16.9622	24.7765	24.7348	25.6457	24.4925
+	2.08022	4.95251	Q92520	C9JP35	19.3755	16.7609	21.9026	21.902	24.2116	24.7872	24.8062	25.9461
+	2.45058	4.38173	Q92598-2	HS105	18.6375	19.0738	21.7657	22.1379	25.0331	24.65	25.3883	24.0703
+	6.06397	6.59949	Q92688-2	AN32B	16.6131	16.3806	17.6548	16.8843	23.4425	23.095	23.5058	23.8875
+	6.35021	10.998	Q92743	A0A3B3IU24	17.2387	16.1503	17.4144	17.8202	28.3586	27.2063	28.4566	28.5942
+	3.79568	8.08846	Q92820		17.4905	18.768	20.8853	21.7203	27.7633	27.8967	27.8363	27.7216
+	3.35598	4.51021	Q92876		17.2005	16.7854	18.0772	17.4043	20.9561	20.7875	22.6306	23.134
+	0.598417	1.23964	E5RJH0	BHMT1	20.2182	19.9518	17.3955	20.785	19.6257	21.4659	19.9452	22.2723
+	4.79929	6.24091	Q969H8		16.1436	16.3784	17.6526	17.1523	22.699	22.4664	23.0437	24.0816
+	5.00602	7.41589	Q969P0-3	IGSF8	16.4202	17.2098	18.5202	17.847	24.1406	24.6991	25.2966	25.5245
+	0.798524	2.28146	H0Y4Y4	EFHD2	16.2038	15.8542	20.8642	20.8254	20.199	20.3011	21.0645	21.3087
+	6.14201	6.04171	Q96CW1-2	A0A087WY71	16.1806	16.5019	17.1054	17.1325	22.5923	22.4433	23.1838	22.8679
+	4.86569	4.57553	Q96EU7		17.6304	17.1362	17.7813	17.4019	22.2336	22.3341	21.1064	22.578
+	5.10351	6.24416	Q96GW7	PGCB	17.3851	17.0974	18.4433	18.3112	23.4401	23.7188	24.7127	24.3421
+	1.98198	5.40835	H0Y7V4	DYH8	16.4632	16.0258	18.4028	16.8285	19.5187	20.4263	24.7687	24.64
+	1.5867	3.72173	Q96KP4	J3QKT2	18.7214	18.5457	17.2846	20.7944	20.6385	20.9087	24.5613	24.1245
+	3.62482	7.01857	Q99523-2	SORT	16.432	16.3063	17.5773	17.5369	21.5123	24.4471	25.0847	24.8826
+	1.95336	3.42646	Q99536-2	VAT1	18.6296	21.3289	22.514	22.3627	23.9984	24.2559	25.1544	25.1323
+	2.69001	3.88235	C9JQU8	C9JDY5	17.2339	16.0868	18.2461	18.0528	21.8437	21.219	22.3465	19.7399
+	3.27985	4.33283	Q99584		17.2188	16.0633	17.3482	18.2307	21.5764	21.8469	22.4933	20.2758
+	2.73101	3.74334	M0QXH0	THIOM	17.1805	17.5334	17.3237	18.1883	20.3206	19.9641	22.5021	22.4126
+	4.40989	5.58608	Q99784-5	NOE1	22.3582	22.222	23.6569	23.7007	27.7879	28.2524	29.1084	29.1334
+	1.619	3.05863	Q99832-4	TCPH	19.1656	19.1792	19.8127	19.1909	21.3713	20.0567	24.0341	24.1209
+	5.87764	8.61462	Q99985	SEM3C	17.3264	17.2847	18.8578	17.0162	25.8812	26.0571	26.3581	26.6471
+	4.45312	7.00706	Q99988	A0A0A0MTT8	21.9997	22.0636	24.3094	24.1243	30.027	29.8781	30.212	30.4081
+	2.73967	5.78923	Q9BRK5-4	G3V1E2	18.4008	16.3498	18.5983	17.323	21.8299	21.7672	25.0031	25.2285
+	1.91156	4.75175	Q9BS26		17.8917	20.3962	23.4997	23.3562	25.7609	25.9472	26.1868	26.2559
+	4.23243	5.49966	Q9BSA4	B4DKD1	16.3723	16.3182	17.6227	17.0829	21.6588	21.4799	23.2613	22.9948
+	1.52389	3.60407	Q9BTY2	Q7Z6V2	16.7763	17.1313	17.5897	17.0572	18.7427	20.251	24.414	19.5631
+	3.8577	3.687	Q9BWD1	THIC	19.6254	19.4352	20.833	20.8576	23.3857	24.1215	24.2652	23.7268
+	2.3343	5.07561	Q9BWN1		16.3391	17.116	18.4382	18.6651	23.2808	19.7108	23.7285	24.1408
+	3.98579	5.96543	H7C0Q6	TRIM4	16.1855	17.0772	18.4222	18.3931	22.6449	23.0639	24.1693	24.0617
+	2.60897	3.02348	H7BYU9	CT027	17.7221	17.2251	18.3818	17.3706	19.7044	21.2107	19.8831	21.9952
+	2.25073	2.3373	Q9H173	D6REA1	17.3996	18.3145	18.5361	17.336	18.942	20.4594	20.4044	21.1296
+	1.82117	1.63327	Q9H1E3-2	NUCKS	20.1016	20.9446	21.5014	21.3997	22.5363	21.6239	23.26	23.0603
+	4.51822	6.82682	A0A0C4DGM5	ZN106	16.8221	17.7983	19.6729	18.2254	24.6009	24.9555	24.9589	25.3106
+	5.24036	11.4029	Q9H336	B7Z8V9	15.9809	16.2577	19.1342	18.2086	28.7941	28.9698	28.7592	28.6699
+	5.23373	7.1196	Q9H3G5	H7C0X5	16.3177	16.6673	17.5265	18.1662	23.9933	23.8661	24.3928	24.9039
+	1.71166	2.31495	Q9H974-2	QTRT2	16.2912	16.224	17.954	18.3279	19.6281	20.5203	19.7111	18.1975
+	3.94729	6.72815	Q9HB40-2	RISC	16.7673	16.0682	17.4914	19.5194	24.0173	24.0121	24.1486	24.581
+	0.75099	2.58798	Q9HB71-3	CYBP	20.9232	17.6264	17.3288	21.6308	20.5996	19.0333	24.0561	24.172
+	3.91411	4.99402	Q9HD40	SPCS	17.1054	17.2993	18.9548	18.9548	22.3457	23.124	23.2637	23.5571
+	2.81357	2.38199	F8WBJ6	PNO1	17.2445	16.7138	18.6135	17.2698	20.0392	19.3791	19.9303	20.0208
+	3.72263	4.453	Q9NT99	M0R2G0	16.8045	15.8609	18.0025	17.7178	21.1236	21.0885	21.8991	22.0864
+	1.81137	3.10673	Q9NTK5-3	OLA1	16.25	16.2023	17.1124	17.233	18.7526	18.3939	22.3193	19.759
+	5.20807	5.52293	E5RI16	CYRIB	17.1193	16.1755	17.4688	17.0626	21.8363	22.3118	22.8133	22.9564
+	4.75947	6.32409	Q9NXS2	QPCTL	17.4995	16.6582	17.4408	18.7668	23.4238	23.4817	24.2824	24.4737
+	1.53282	3.87517	Q9NYK1		16.2151	15.6945	21.6761	18.4091	21.9186	22.0069	21.6746	21.8955
+	2.80883	2.78497	Q9NYU2-2	UGGG1	17.0926	18.6584	19.1079	18.4641	21.8134	20.6369	21.2349	20.7777
+	3.09927	4.25396	Q5SZC9	ABRAL	15.2962	17.0011	17.9445	17.7686	21.2686	20.3697	21.8555	21.5324
+	3.81733	9.11383	Q9P2B2		15.9026	17.1421	18.3023	16.8358	24.6852	25.0563	25.9678	28.9288
+	2.28037	5.13875	Q9UBQ0	VPS29	15.5863	16.6959	18.4495	17.2093	18.9993	22.9227	23.2139	23.3601
+	4.88842	6.66857	Q9UBQ6	C9JEG3	16.6888	16.1337	17.9838	17.1799	23.1504	23.624	23.271	24.6151
+	5.33949	6.29378	Q9UBR2		20.1402	21.394	21.4997	21.2655	27.2582	27.3695	28.044	26.8029
+	4.71498	7.23699	Q9UBS4	H7C2Y5	16.1315	17.0151	17.3972	17.7079	23.1939	23.7597	25.2203	25.0258
+	3.40398	4.62629	Q9UHD1-2	CHRD1	16.7634	17.4007	18.317	18.0829	20.8172	22.2872	23.4826	22.4821
+	3.6449	5.2771	K7EIR4	K7EKN4	15.9659	16.988	18.7193	18.2371	22.6925	22.0703	23.2567	22.9993
+	2.10495	3.68567	Q9UHG2		15.7132	15.1665	18.2887	17.7491	19.7972	19.6575	20.1564	22.0491
+	6.26526	9.40742	Q9UHL4	R4GMR2	16.4581	15.7814	16.3879	17.1342	25.3937	25.2511	26.6154	26.1311
+	2.58206	3.93528	H7C3G9	NAGK	16.1392	15.4607	17.0296	18.0983	20.1427	19.5509	22.1524	20.6229
+	4.12252	9.85629	Q9UKU9	ANGL2	16.5305	18.6727	20.5567	21.022	28.8214	28.8148	29.352	29.2188
+	5.91889	12.6669	Q9ULF5	E7ENT5	15.3599	16.5786	16.6949	18.5199	29.4524	29.4038	29.5409	29.4239
+	3.81007	6.47164	B4E3S0	COR1C	16.3214	16.0136	17.8614	18.0686	23.5564	21.9363	24.3512	24.3077
+	5.49477	6.21474	A0A0G2JLK6	G8JLL2	16.7454	16.6543	17.2718	16.0764	22.3613	22.4498	23.4301	23.3656
+	4.51531	5.90228	A0A0U1RQQ4	EPCR	16.7105	15.8456	17.9404	16.7489	22.3256	22.0674	23.3277	23.1338
+	1.63641	3.18119	Q9UQ80-2	PA2G4	17.6107	17.6228	20.8986	16.3982	20.3693	21.8656	20.8925	22.1276
+	2.83412	5.40811	Q9UQE7		16.9583	15.5893	17.0965	17.6208	23.5981	20.3492	23.8301	21.12
+	5.27587	8.97455	Q9Y240	V9H0X6	22.0859	19.4449	21.1093	21.3668	29.5327	29.737	30.2853	30.3502
+	4.08172	5.53259	Q9Y266	A0A0A0MSS4	15.9671	16.3446	16.8291	17.0028	20.9238	21.3848	23.1453	22.8201
+	3.92643	3.99061	K7EK06	K7ER16	16.6637	16.0214	17.6173	17.7035	20.6174	20.6746	21.466	21.2103
+	6.34946	7.19144	Q9Y287	A0A3B3IUC0	16.2959	16.4181	17.2799	16.8191	23.532	23.4937	24.2808	24.2723
+	2.60052	3.89577	Q9Y2V2		17.0802	15.2312	17.694	16.5388	19.4085	19.7358	21.0946	21.8883
+	2.69062	3.363	Q9Y490		17.77	16.2061	16.4553	17.3649	19.9805	18.9768	21.3884	20.9026
+	5.82965	5.78028	K7EP56	AFG32	17.4814	16.636	17.4727	17.0113	22.6725	22.4098	23.3076	23.3327
+	3.26965	3.9574	Q9Y617-2	SERC	19.1193	19.4795	20.7369	20.711	23.6805	22.9803	24.9375	24.2781
+	5.56792	6.67505	E5RH35	E5RJZ7	16.9762	16.6006	17.9213	17.4453	23.4105	23.4832	24.4597	24.2902
+	6.07923	7.92339	Q9Y6V0	PCLO	16.8495	17.5134	17.8844	16.1471	24.9594	25.0294	25.0468	25.0523
+	5.76483	10.0263	Q5SUL5	A0A0G2JI36	16.4584	16.8519	18.8369	17.2134	27.147	27.0187	27.6165	27.6837
+	2.7786	7.39682	A0A0U1RQG9	A0A0U1RQK6	16.957	15.8468	18.1467	17.6836	25.5036	26.2694	25.6866	20.7618
+	2.79285	5.1543	A0A140T930	A0A1W2PRZ0	16.1689	16.5531	17.0978	17.6449	22.4857	19.6598	21.9767	23.9597
+	3.39136	6.05325	B5MCZ9		15.1582	16.1802	17.8348	18.6432	22.4138	23.1875	23.8897	22.5385
+	6.80476	8.62467	F8VXH8		16.5172	16.9755	17.4457	17.9198	26.0301	25.6152	25.9226	25.7889
+	4.77029	5.33742	F8W7L3		16.4894	17.6749	18.2756	16.8204	22.7267	22.2271	22.7794	22.8769
+	3.27894	4.17133	H0YLF3		23.7618	23.5956	25.715	25.2727	28.152	28.2659	29.2867	29.3257
+	5.60136	6.02816	J3KPE3	RACK1	20.6035	21.4162	22.0359	21.9456	27.3024	27.3263	27.734	27.751
+	1.89606	-0.985925	K7EJT5	K7EP65	21.0929	21.4529	22.2813	21.8034	20.3676	20.627	20.742	20.9501
+	3.68897	4.41344	K7ES75		20.0733	20.1761	21.515	22.0591	24.9405	24.9363	25.7885	25.8121
